# Supplementary material for: Micrometastasis-derived models enable drug testing for early-stage, high-risk melanoma patients
Source: EMBO Mol Med. 2025 Dec 5;18(1):297–324. doi: 10.1038/s44321-025-00339-8 (PMC12808144; doi:10.1038/s44321-025-00339-8)
Supplement: Supplementary file 4 — Source data Fig. 1 [file 44321_2025_339_MOESM4_ESM.zip › Figure 1/1B/1B.xlsx]

## Sheet: Tabelle1
Number of DCCs of patients used for PDX generation
	PDX no	PDX yes
Mel-02		706
Mel-03		174
Mel-05		5000
Mel-06		10000
Mel-09		10000
Mel-27		20000
Mel-37		200000
Mel-38		100000
Mel-39		79
Mel-40		50000
Mel-42		30000
Mel-45		500000
Mel-47		500000
Mel-48		45
Mel-51		500000
Mel-53		900000
Mel-57		200000
Mel-01	5000
Mel-04	105
Mel-08	1
Mel-11	2
Mel-16	173
Mel-17	1
Mel-23	1
Mel-28	2.5
Mel-33	64.5
Mel-36	147.5
Mel-41	93
Mel-43	73.5
Mel-44	0.5
Mel-46	2500
Mel-49	0.5
Mel-52	10000
Mel-54	100000
Mel-55	146
Mel-56	1000
