# Supplementary material for: Micrometastasis-derived models enable drug testing for early-stage, high-risk melanoma patients
Source: EMBO Mol Med. 2025 Dec 5;18(1):297–324. doi: 10.1038/s44321-025-00339-8 (PMC12808144; doi:10.1038/s44321-025-00339-8)
Supplement: Supplementary file 4 — Source data Fig. 1 [file 44321_2025_339_MOESM4_ESM.zip › Figure 1/1C/1C.xlsx]

## Sheet: Tabelle1
Survival analysis of patients stratified according to successful PDX generation or failure
	Overall Survival (OS) (days)	OS_status in PDX yes (1=dead; 0=alive)	OS_status in_PDX no (1=dead; 0=alive)
Mel-02	396	1
Mel-03	1013	1
Mel-05	1134	1
Mel-06	1441	1
Mel-09	252	1
Mel-27	384	1
Mel-37	685	1
Mel-38	148	1
Mel-39	633	1
Mel-40	1556	1
Mel-42	752	0
Mel-45	673	0
Mel-47	127	1
Mel-48	586	0
Mel-51	559	0
Mel-53	544	0
Mel-57	89	1
Mel-01	373		1
Mel-04	2537		0
Mel-08	2400		0
Mel-11	2133		0
Mel-16	959		1
Mel-17	355		1
Mel-23	2000		0
Mel-28	1029		0
Mel-33	971		0
Mel-36	908		0
Mel-41	1083		1
Mel-43	210		1
Mel-44	674		0
Mel-46	654		0
Mel-49	614		0
Mel-52	551		0
Mel-54	504		0
Mel-55	509		0
Mel-56	602		1
