# Supplementary material for: Micrometastasis-derived models enable drug testing for early-stage, high-risk melanoma patients
Source: EMBO Mol Med. 2025 Dec 5;18(1):297–324. doi: 10.1038/s44321-025-00339-8 (PMC12808144; doi:10.1038/s44321-025-00339-8)
Supplement: Supplementary file 4 — Source data Fig. 1 [file 44321_2025_339_MOESM4_ESM.zip › Figure 1/1D/1D.xlsx]

## Sheet: Tabelle1
Relationship of DCCD and outcome of in vitro expansion and cell line generation by approach II
	CL yes	CL no
Mel-37		200000
Mel-38	100000
Mel-39	50000
Mel-40		30000
Mel-45	500000
Mel-47		500000
Mel-48		45
Mel-51	500000
Mel-53	900000
Mel-46		2500
Mel-52		10000
Mel-54		100000
