# Supplementary material for: Micrometastasis-derived models enable drug testing for early-stage, high-risk melanoma patients
Source: EMBO Mol Med. 2025 Dec 5;18(1):297–324. doi: 10.1038/s44321-025-00339-8 (PMC12808144; doi:10.1038/s44321-025-00339-8)
Supplement: Supplementary file 4 — Source data Fig. 1 [file 44321_2025_339_MOESM4_ESM.zip › Figure 1/1E/1E.xlsx]

## Sheet: Tabelle1
Relationship of DCCD and outcome of in vivo expansion and PDX generation of SLNs (n=26 patients) vs. NSLNs (n=10 patients) using approach I
	SLN	NSLN
Mel-02	706
Mel-03	174
Mel-05	5000
Mel-06	10000
Mel-09	10000
Mel-27	20000
Mel-37	200000
Mel-38		100000
Mel-39	79
Mel-40	50000
Mel-42		30000
Mel-45		500000
Mel-47		500000
Mel-48		45
Mel-51		500000
Mel-53		900000
Mel-57		200000
Mel-01	5000
Mel-04	105
Mel-08	1
Mel-11	2
Mel-16	173
Mel-17	1
Mel-23	1
Mel-28	2.5
Mel-33	64.5
Mel-36	147.5
Mel-41	93
Mel-43	73.5
Mel-44	0.5
Mel-46		2500
Mel-49	0.5
Mel-52	10000
Mel-54		100000
Mel-55	146
Mel-56	1000
