# Supplementary material for: Micrometastasis-derived models enable drug testing for early-stage, high-risk melanoma patients
Source: EMBO Mol Med. 2025 Dec 5;18(1):297–324. doi: 10.1038/s44321-025-00339-8 (PMC12808144; doi:10.1038/s44321-025-00339-8)
Supplement: Supplementary file 4 — Source data Fig. 1 [file 44321_2025_339_MOESM4_ESM.zip › Figure 1/1F/1F.xlsx]

## Sheet: Tabelle1
Relationship of DCCD and outcome of in vitro expansion and direct cell line generation of SLNs (n=3 patients) vs. NSLNs (n=9 patients) using approach II
	SLN	NSLN
Mel-37	200000
Mel-38		100000
Mel-40	50000
Mel-42		30000
Mel-45		500000
Mel-47		500000
Mel-48		45
Mel-51		500000
Mel-53		900000
Mel-46		2500
Mel-52	10000
Mel-54		100000
