# Supplementary material for: Micrometastasis-derived models enable drug testing for early-stage, high-risk melanoma patients
Source: EMBO Mol Med. 2025 Dec 5;18(1):297–324. doi: 10.1038/s44321-025-00339-8 (PMC12808144; doi:10.1038/s44321-025-00339-8)
Supplement: Supplementary file 4 — Source data Fig. 1 [file 44321_2025_339_MOESM4_ESM.zip › Figure 1/1G/1G.xlsx]

## Sheet: Tabelle1
CNA number per DCC model isolated from SLNs vs. NSLNs
	SLN	NSLN
Mel-02	42
Mel-03	21
Mel-05	11
Mel-06	17
Mel-09	21
Mel-27	83
Mel-37	176
Mel-38		101
Mel-39	49
Mel-40	69
Mel-42		231
Mel-45		64
Mel-47		120
Mel-48		72
Mel-51		92
Mel-53		87
Mel-57		49
