# Supplementary material for: Micrometastasis-derived models enable drug testing for early-stage, high-risk melanoma patients
Source: EMBO Mol Med. 2025 Dec 5;18(1):297–324. doi: 10.1038/s44321-025-00339-8 (PMC12808144; doi:10.1038/s44321-025-00339-8)
Supplement: Supplementary file 4 — Source data Fig. 1 [file 44321_2025_339_MOESM4_ESM.zip › Figure 1/1H/1H.xlsx]

## Sheet: Tabelle1
Parameters of DCCD positive patients used for uni- and multivariable analysis
Patient ID	Gender (0=female, 1=male)	DCCD	LN_type (0=SLN, 1=NSLN)	Progression (0=no, 1=yes)	Tumor thickness (mm)	Xenograft/Patient (0=no/failed, 1=yes/success)
Mel-01	1	5000	0	1	4.3	0
Mel-02	1	706	0	1	2.3	1
Mel-03	0	174	0	1	7	1
Mel-04	0	105	0	0	2.8	0
Mel-05	0	5000	0	1	5	1
Mel-06	0	10000	0	1	2.6	1
Mel-08	1	1	0	0	3.8	0
Mel-09	1	10000	0	1	3.5	1
Mel-11	0	2	0	0	5	0
Mel-16	0	173	0	1	2.8	0
Mel-17	1	1	0	1	7.5	0
Mel-23	1	1	0	0	3.8	0
Mel-27	1	20000	0	1	4.5	1
Mel-28	0	2.5	0	0	0.9	0
Mel-33	1	64.5	0	0	1.1	0
Mel-36	1	147.5	0	0	1.8	0
Mel-37	0	200000	0	1	4.5	1
Mel-38	1	100000	1	1	6	1
Mel-39	0	79	0	1	6	1
Mel-40	1	50000	0	1	4	1
Mel-41	1	93	0	1	2.4	0
Mel-42	0	30000	1	1	2	1
Mel-43	1	73.5	0	1	3	0
Mel-44	0	0.5	0	0	0.9	0
Mel-45	1	500000	1	0	no data available	1
Mel-46	0	2500	1	0	no data available	0
Mel-47	1	500000	1	1	3	1
Mel-48	1	45	1	0	no data available	1
Mel-49	1	0.5	0	0	2.5	0
Mel-51	1	750000	1	1	3	1
Mel-52	1	10000	0	1	4.4	0
Mel-53	1	900000	1	0	4.4	1
Mel-54	0	100000	1	0	9	0
Mel-55	1	146	0	0	3.5	0
Mel-56	1	1000	0	1	2.6	0
Mel-57	1	200000	1	1	2.7	1
