# Supplementary material for: Micrometastasis-derived models enable drug testing for early-stage, high-risk melanoma patients
Source: EMBO Mol Med. 2025 Dec 5;18(1):297–324. doi: 10.1038/s44321-025-00339-8 (PMC12808144; doi:10.1038/s44321-025-00339-8)
Supplement: Supplementary file 5 — Source data Fig. 2 [file 44321_2025_339_MOESM5_ESM.zip › Figure 2/2B/Mel-27.xlsx]

## Sheet: Mel_27_log2
CNAs of Mel-27
Probe	Chr	start	stop	Mel-27-DCC	Mel-27-PDX	Mel-27-CL
A_16_P15000916	chr1	564424	564483	-0.944387	0.0536841	0.118457
A_18_P10001325	chr1	746608	746667	0.387137	0.207429	0.0819714
A_18_P10001390	chr1	759762	759821	-1.89493	-0.498582	-0.46262
A_18_P10001457	chr1	780996	781055	-4.29503	-0.0248816	-0.162972
A_18_P10001545	chr1	801556	801609	-0.90222	0.0245204	-0.0623957
A_16_P15001543	chr1	837386	837445	0.0543358	-0.148306	-0.0712635
A_16_P15001594	chr1	852863	852922	-1.62358	0.0700606	-0.331439
A_16_P00000099	chr1	867543	867602	-0.401732	-0.0561268	-0.308043
A_18_P10001772	chr1	880237	880296	1.21374	0.104372	-0.1645
A_16_P00000136	chr1	890945	891004	-1.47219	0.220492	-0.164322
A_16_P15001756	chr1	899172	899220	-0.106679	-0.121474	-0.258329
A_16_P00000179	chr1	913631	913683	2.6411	0.172016	-0.0875937
A_16_P00000195	chr1	931484	931543	-1.2171	-0.134403	-0.203765
A_16_P15001886	chr1	948461	948519	1.03465	0.190375	-0.0046077
A_16_P00000237	chr1	964697	964752	-1.23585	0.00274109	-0.201805
A_16_P15001967	chr1	974841	974900	0.483585	0.265365	-0.000535693
A_16_P00000285	chr1	991429	991488	-0.20524	-0.0554854	-0.249377
A_16_P00000311	chr1	1008286	1008337	-1.84831	0.139118	-0.0829074
A_16_P15002151	chr1	1028699	1028758	1.0513	0.00827637	-0.10031
A_18_P17422640	chr1	1035288	1035347	0.135205	-0.0259277	-0.021418
A_16_P00000357	chr1	1054735	1054794	-0.788539	0.108004	-0.193457
A_16_P00000376	chr1	1065123	1065182	-0.137769	-0.0488281	-0.186384
A_16_P15002243	chr1	1072080	1072124	1.97683	-0.304163	-0.311645
A_16_P35002469	chr1	1078522	1078566	0.177457	0.163862	-0.11405
A_18_P17422728	chr1	1084501	1084560	1.0109	0.147444	-0.0898535
A_18_P17422742	chr1	1091161	1091215	0.664375	0.171536	-0.0731878
A_16_P00000422	chr1	1097279	1097326	-0.43404	-0.13909	-0.240249
A_16_P00000434	chr1	1102515	1102562	-0.0910561	0.029361	-0.0486635
A_16_P00000440	chr1	1105657	1105716	-0.149392	0.119525	-0.268004
A_16_P35002575	chr1	1109858	1109917	0.305473	0.116189	-0.293219
A_16_P15002388	chr1	1117227	1117273	1.09667	-0.0361346	-0.155873
A_18_P17422795	chr1	1121155	1121199	-0.129673	0.117049	-0.0746695
A_16_P00000465	chr1	1132047	1132098	-0.196598	-0.036929	-0.263937
A_16_P00000486	chr1	1145909	1145960	-0.0792186	-0.123984	-0.377572
A_16_P15002493	chr1	1157375	1157434	-0.67909	-0.0696931	-0.223865
A_16_P00000525	chr1	1166476	1166535	0.373992	0.0235449	-0.277378
A_14_P100766	chr1	1189360	1189419	0.158299	0.0310478	-0.302823
A_16_P00000587	chr1	1206884	1206938	-1.38955	0.0580615	-0.148319
A_14_P118104	chr1	1217984	1218032	0.067765	0.132761	-0.0587691
A_16_P30004577	chr1	1228154	1228200	-2.01817	0.3109	-0.0651294
A_14_P103811	chr1	1249160	1249207	-0.298396	0.110649	-0.147525
A_16_P30005920	chr1	1284278	1284323	-1.40441	0.179652	-0.0650471
A_14_P100799	chr1	1446819	1446873	-0.0118654	0.0573253	-0.197984
A_18_P17423492	chr1	1473604	1473662	1.01196	0.093442	-0.108392
A_18_P10003105	chr1	1482736	1482795	-0.239933	-0.163921	-0.0887393
A_16_P15003383	chr1	1492371	1492430	-2.872	0.12136	-0.245059
A_16_P35003874	chr1	1509085	1509144	-1.08975	-0.0441408	-0.00890735
A_16_P03808081	chr1	1525493	1525540	0.306172	-0.10199	-0.288771
A_16_P21686622	chr1	1544168	1544227	0.986283	-0.0752536	-0.0533899
A_16_P03808101	chr1	1552665	1552724	-0.296345	0.0700605	-0.170278
A_16_P03808132	chr1	1567149	1567195	-0.529684	-0.348607	-0.45564
A_16_P21686737	chr1	1587442	1587501	-0.0137729	0.0583945	-0.187171
A_16_P21686779	chr1	1603192	1603251	-0.111468	0.169665	-0.0930089
A_18_P10003392	chr1	1613750	1613809	-0.145058	0.0551022	-0.159343
A_16_P30009023	chr1	1647911	1647970	-0.776177	0.0244708	-0.167621
A_18_P10003497	chr1	1664166	1664221	-1.30193	0.225608	-0.197065
A_18_P10003523	chr1	1680138	1680187	-0.240958	-0.0336818	-0.25541
A_18_P10003549	chr1	1687740	1687799	-0.358816	-0.0518617	-0.104713
A_16_P15003630	chr1	1706133	1706192	-0.0186449	0.0238021	-0.213332
A_16_P00000766	chr1	1714152	1714211	-0.178136	-0.00902889	-0.0398183
A_16_P00000784	chr1	1723651	1723710	-0.328434	0.0609479	-0.0784861
A_16_P35004233	chr1	1736020	1736079	2.30464	0.267229	-0.0266917
A_18_P10003694	chr1	1745834	1745893	1.137	0.389209	-0.0991748
A_16_P35004289	chr1	1756767	1756826	1.19832	0.00257784	-0.100097
A_18_P10003754	chr1	1770754	1770813	0.0911408	-0.00596146	-0.0960161
A_14_P100165	chr1	1786789	1786848	1.39547	0.11438	-0.153498
A_16_P15003856	chr1	1800246	1800305	1.53496	-0.130541	-0.0433056
A_16_P00000889	chr1	1812767	1812825	1.73305	0.0450988	-0.236335
A_16_P00000917	chr1	1826419	1826478	-0.292498	0.0747761	-0.227302
A_16_P00000933	chr1	1843349	1843408	-1.34691	0.0635014	-0.0952405
A_16_P00000964	chr1	1860942	1861001	-0.226343	-0.0511886	-0.238555
A_16_P35004599	chr1	1879040	1879084	-0.479786	0.149747	-0.0641913
A_16_P00000987	chr1	1886946	1887005	1.44479	0.28822	-0.0530827
A_16_P00001003	chr1	1898177	1898236	-0.232753	0.173606	-0.234148
A_16_P15004152	chr1	1916589	1916648	-0.295832	-0.211325	-0.249395
A_18_P10004066	chr1	1934860	1934919	0.00802247	0.18556	-0.0649126
A_16_P35004752	chr1	1946119	1946178	-0.123776	0.101396	-0.255416
A_16_P15004237	chr1	1958765	1958822	-0.334038	0.245672	0.142685
A_16_P15004272	chr1	1970825	1970884	0.642692	0.0961454	-0.146577
A_16_P00001120	chr1	1988955	1989014	-0.200188	-0.100584	-0.465568
A_18_P17424692	chr1	1998782	1998828	1.01145	-0.172674	-0.397444
A_16_P00001153	chr1	2013419	2013478	-1.12782	0.0349063	-0.260102
A_18_P10004279	chr1	2022219	2022278	-1.28306	-0.0969579	-0.340465
A_16_P15004447	chr1	2032263	2032322	-1.56415	0.0395545	-0.135765
A_18_P17424751	chr1	2043445	2043494	-0.251472	0.130611	-0.171328
A_16_P00001211	chr1	2051566	2051622	1.57844	-0.0767402	-0.175584
A_16_P00001235	chr1	2065724	2065783	1.54048	-0.00928077	-0.219877
A_14_P107151	chr1	2080309	2080358	-0.461816	0.0411676	-0.162006
A_16_P00001278	chr1	2093347	2093406	-1.95696	-0.050255	-0.219885
A_16_P00001302	chr1	2108414	2108473	-0.299934	-0.0253396	-0.221128
A_18_P10005642	chr1	2123342	2123401	-1.07683	-0.125987	-0.0538913
A_16_P00001352	chr1	2140271	2140330	-0.894033	-0.0709265	-0.0974807
A_16_P15004785	chr1	2155561	2155620	-0.264292	-0.00110037	-0.114711
A_16_P00001394	chr1	2172623	2172682	1.99374	0.0131122	-0.144877
A_16_P00001417	chr1	2186770	2186829	0.719483	-0.174633	-0.318762
A_16_P00001437	chr1	2203738	2203797	0.384174	-0.107824	-0.0699347
A_16_P15004963	chr1	2216416	2216475	-0.943231	-0.221944	-0.503963
A_16_P15004992	chr1	2225723	2225782	-1.20555	-0.137254	-0.333893
A_16_P15005041	chr1	2239438	2239497	0.397422	-0.128053	-0.275926
A_16_P00001521	chr1	2253652	2253711	-0.640333	-0.177741	-0.0974758
A_16_P00001546	chr1	2266241	2266293	0.528277	-0.156938	-0.285409
A_18_P10005500	chr1	2273820	2273879	0.68183	0.029961	-0.0783988
A_16_P15005189	chr1	2281640	2281699	-0.30703	0.050244	-0.369817
A_16_P30012315	chr1	2289962	2290021	-0.898985	-0.0268161	-0.130804
A_16_P00001613	chr1	2310742	2310801	1.17486	0.0562428	-0.296772
A_16_P00001630	chr1	2321395	2321454	-0.209932	-0.0262614	-0.0438738
A_16_P00001649	chr1	2332067	2332126	-2.36365	0.190632	-0.216984
A_16_P35005982	chr1	2339690	2339749	-0.295575	-0.0422939	-0.31415
A_16_P15005395	chr1	2352202	2352253	0.216261	0.0120315	-0.140659
A_16_P00001706	chr1	2365892	2365949	-0.862994	-0.303322	-0.230078
A_16_P00001726	chr1	2377238	2377297	-0.249526	0.217265	-0.225047
A_16_P00001761	chr1	2394396	2394455	-0.392244	0.125186	-0.256855
A_16_P00001782	chr1	2404483	2404536	1.64697	0.34676	-0.151665
A_16_P15005598	chr1	2413396	2413454	0.946588	-0.0340907	-0.255474
A_16_P00001827	chr1	2425970	2426027	-0.289303	-0.036983	-0.260379
A_16_P00001872	chr1	2449765	2449824	0.563429	0.0464866	-0.184547
A_14_P132328	chr1	2455937	2455996	-0.284037	0.0283486	-0.072632
A_18_P10007631	chr1	2467674	2467733	-0.322243	0.0557084	-0.157896
A_16_P35006495	chr1	2477199	2477243	1.40089	0.25073	0.0809431
A_14_P130946	chr1	2495137	2495194	-1.05649	-0.147095	-0.35726
A_16_P00001952	chr1	2501716	2501771	-1.15683	0.142926	-0.176393
A_16_P00001961	chr1	2512941	2513000	2.98507	0.0149319	-0.0174774
A_16_P30014521	chr1	2530192	2530247	-3.77139	-0.00626519	-0.21665
A_16_P00002003	chr1	2548180	2548239	2.70427	0.065623	-0.0793453
A_16_P00002022	chr1	2567773	2567832	2.07773	0.00665482	-0.175191
A_18_P17426995	chr1	2575457	2575503	-0.112896	-0.204674	-0.342688
A_16_P00002053	chr1	2694731	2694783	0.080013	-0.131147	-0.111931
A_18_P10009381	chr1	2704715	2704774	-0.232497	0.0500579	-0.212505
A_16_P00002070	chr1	2712385	2712444	1.29469	-0.0437364	-0.300388
A_16_P15006398	chr1	2728545	2728604	0.982338	-0.204925	-0.246911
A_18_P10007698	chr1	2745893	2745952	-0.870987	0.210166	-0.170416
A_16_P15006474	chr1	2761325	2761384	-0.0757361	-0.291673	-0.595127
A_16_P15006504	chr1	2771708	2771767	-0.164539	-0.106982	-0.17331
A_16_P00002165	chr1	2780509	2780565	-0.334294	0.0986832	-0.277853
A_16_P15006575	chr1	2791814	2791873	-0.116553	-0.336794	-0.288156
A_18_P17428618	chr1	2808944	2809003	-0.279165	-0.0618138	-0.263323
A_16_P15006675	chr1	2822585	2822644	-0.326858	0.173948	-0.320004
A_16_P00002266	chr1	2834888	2834946	-2.32059	0.192869	-0.20514
A_18_P10008773	chr1	2842398	2842457	-1.30646	-0.0938325	-0.363485
A_18_P10009303	chr1	2850593	2850650	-0.006094	0.149938	-0.234922
A_18_P10007326	chr1	2860191	2860250	-0.256321	-0.285794	-0.345363
A_16_P15006833	chr1	2870920	2870979	3.00762	-0.217284	-0.310484
A_18_P10008813	chr1	2879904	2879963	-1.47585	0.0525285	-0.199989
A_16_P15006889	chr1	2892628	2892687	-0.394717	-0.266365	-0.273261
A_16_P15006922	chr1	2903148	2903207	-0.141981	-0.11097	-0.342689
A_18_P17427202	chr1	2912001	2912060	-1.16967	-0.0833302	-0.161594
A_16_P15006962	chr1	2922757	2922816	-1.2919	0.0295951	-0.315374
A_14_P122615	chr1	2937987	2938033	-0.0746597	-0.0338374	-0.415182
A_16_P00002448	chr1	2952317	2952376	-0.31487	-0.129591	-0.486721
A_16_P00002469	chr1	2970968	2971027	-0.164473	-0.0676251	-0.207483
A_16_P15007150	chr1	2989895	2989954	0.14124	-0.173757	-0.291123
A_16_P00002539	chr1	3006125	3006184	-0.241471	-0.0300298	-0.317785
A_16_P00002571	chr1	3019501	3019560	0.0823791	0.192312	0.159995
A_16_P00002590	chr1	3028954	3029013	-1.1052	-0.0923504	-0.477122
A_16_P15007346	chr1	3044896	3044955	0.0313154	0.100697	-0.229623
A_16_P00002649	chr1	3056765	3056824	0.382744	-0.0490286	-0.321908
A_16_P15007436	chr1	3070450	3070509	-3.55023	-0.111185	-0.226212
A_16_P35008202	chr1	3080835	3080894	-1.31306	0.0715358	-0.300881
A_16_P00002723	chr1	3096497	3096552	1.80101	-0.0718205	-0.385957
A_16_P15007577	chr1	3111905	3111964	0.974311	-0.0855052	-0.410379
A_16_P15007634	chr1	3126491	3126550	-0.778115	-0.0444666	-0.170501
A_16_P00002805	chr1	3134825	3134884	0.182308	-0.118577	-0.429765
A_16_P15007723	chr1	3149613	3149672	0.685933	-0.042217	-0.0997946
A_18_P10007352	chr1	3167597	3167656	-1.94293	0.0847893	-0.274176
A_16_P00002891	chr1	3177862	3177921	-0.705032	0.150242	-0.225887
A_16_P00002917	chr1	3190862	3190921	-0.246856	0.0433335	-0.382802
A_18_P10007694	chr1	3202598	3202657	-0.297627	-0.126594	-0.353474
A_16_P15007955	chr1	3217966	3218025	0.069187	-0.027133	-0.26244
A_16_P00003007	chr1	3235900	3235959	-1.19451	0.161545	-0.271449
A_16_P15008049	chr1	3246875	3246934	-1.18349	0.0193456	-0.395133
A_16_P00003054	chr1	3258786	3258845	-0.685347	0.121957	-0.159086
A_16_P00003075	chr1	3270620	3270679	-0.599247	-0.042269	-0.193202
A_16_P15008171	chr1	3285258	3285317	-0.705319	-0.157785	-0.245179
A_16_P35008934	chr1	3294009	3294068	1.20861	-0.0360701	-0.207932
A_16_P15008268	chr1	3314899	3314958	-2.06989	0.0408813	-0.32076
A_16_P00003190	chr1	3324504	3324561	-1.44209	-0.0622868	-0.311661
A_16_P15008334	chr1	3333882	3333941	-0.261728	-0.139003	-0.196242
A_16_P15008404	chr1	3354713	3354772	-1.26628	-0.149342	-0.274531
A_16_P00003269	chr1	3376575	3376634	-0.0860949	0.37537	-0.038061
A_18_P10006605	chr1	3397635	3397694	-0.347884	-0.0844422	-0.232301
A_16_P00003327	chr1	3408097	3408152	0.749574	0.368772	-0.129015
A_16_P00003357	chr1	3424105	3424155	0.31884	0.0734112	-0.239462
A_16_P00003400	chr1	3444787	3444846	0.7701	-0.0165958	-0.401569
A_16_P00003416	chr1	3452815	3452871	-0.361731	-0.500227	-0.627549
A_16_P15008729	chr1	3458908	3458955	-0.409168	-0.0959157	-0.152905
A_16_P00003439	chr1	3465012	3465059	-0.40686	0.0170185	-0.126225
A_16_P00003452	chr1	3472908	3472959	-1.03789	0.0148227	-0.218408
A_16_P00003464	chr1	3479133	3479191	0.322797	0.107925	-0.0617627
A_16_P00003478	chr1	3486397	3486455	0.373809	0.121342	-0.142616
A_18_P10011223	chr1	3493004	3493063	-1.37944	-0.25673	-0.369282
A_16_P00003499	chr1	3498188	3498236	-0.959273	0.0673661	-0.284998
A_18_P17428420	chr1	3502809	3502862	0.908037	0.153273	0.0518024
A_16_P00003531	chr1	3518608	3518664	0.182029	0.00616338	-0.312098
A_16_P00003554	chr1	3530992	3531051	-0.430902	-0.158029	-0.297629
A_16_P15009007	chr1	3543533	3543592	-0.580821	0.0325461	-0.147649
A_16_P00003595	chr1	3554662	3554721	0.386584	-0.00546676	-0.302264
A_16_P15009106	chr1	3572139	3572198	-1.31933	-0.110178	-0.310817
A_14_P108865	chr1	3582025	3582084	-0.338277	0.179906	-0.173046
A_16_P35009970	chr1	3594755	3594814	-0.603104	-0.139482	-0.511176
A_16_P00003685	chr1	3609770	3609829	-0.835143	0.0334328	-0.299141
A_18_P10011860	chr1	3617394	3617453	-0.569641	-0.0856675	-0.310462
A_16_P00003721	chr1	3628652	3628711	-0.322755	0.277911	-0.246744
A_16_P35010136	chr1	3643522	3643572	0.0609757	0.126244	-0.0671423
A_16_P00003777	chr1	3660051	3660110	-1.8998	0.205493	-0.248037
A_16_P15009425	chr1	3676143	3676202	1.36546	-0.079887	-0.25213
A_18_P10013573	chr1	3684966	3685025	-0.599127	0.0272378	-0.180252
A_16_P00003835	chr1	3697059	3697118	-0.652321	-0.389322	-0.400855
A_14_P107069	chr1	3709310	3709369	-0.671096	0.360628	-0.283034
A_16_P30017789	chr1	3729031	3729090	-0.0571074	0.0182679	-0.285223
A_16_P00003886	chr1	3739423	3739482	3.24719	0.0574546	-0.333172
A_18_P10009073	chr1	3753484	3753543	0.889434	-0.059663	-0.223291
A_16_P30018204	chr1	3764185	3764244	0.248758	0.51246	0.207375
A_16_P00003959	chr1	3776399	3776454	2.51895	-0.204506	-0.389653
A_18_P10013462	chr1	3789824	3789883	-2.45143	0.242895	-0.0436499
A_16_P35010609	chr1	3800029	3800088	0.332892	-0.173051	-0.379783
A_16_P15009776	chr1	3809893	3809952	-0.964732	-0.0958237	-0.420401
A_16_P15009795	chr1	3819073	3819132	-0.135827	0.110633	-0.197021
A_18_P10011854	chr1	3844859	3844918	-0.468365	0.121382	-0.113818
A_16_P00004032	chr1	4004253	4004312	-0.127366	0.460029	0.128081
A_16_P15009889	chr1	4028528	4028587	-0.132491	0.126093	-0.180041
A_16_P15009940	chr1	4049301	4049360	-0.825667	0.113846	-0.198337
A_16_P00004115	chr1	4061450	4061509	-0.162495	0.150813	-0.246502
A_16_P15010004	chr1	4078518	4078577	-0.0250552	0.013874	-0.411703
A_16_P15010062	chr1	4110665	4110724	0.765874	0.0576185	-0.19232
A_16_P15010110	chr1	4128515	4128574	0.747912	0.0489603	-0.29825
A_16_P00004223	chr1	4144683	4144742	1.76991	0.110985	-0.0651575
A_18_P10008638	chr1	4172902	4172961	1.12662	-0.0487878	-0.228905
A_16_P15010309	chr1	4203450	4203509	0.392273	-0.0902868	-0.347314
A_16_P00004332	chr1	4215675	4215734	-1.17981	-0.148108	-0.410196
A_16_P00004351	chr1	4226185	4226244	1.51848	0.307351	0.124333
A_16_P00004371	chr1	4239140	4239197	2.07629	0.235297	-0.294393
A_16_P35011293	chr1	4263499	4263558	0.278192	0.152805	0.0363675
A_16_P00004406	chr1	4285145	4285204	-1.54095	0.173694	-0.183137
A_14_P103698	chr1	4316908	4316967	0.643756	0.144291	-0.12312
A_18_P10010791	chr1	4338410	4338469	0.086486	-0.412975	-0.652582
A_16_P15010576	chr1	4353121	4353180	2.49969	-0.00656848	-0.312287
A_18_P10010972	chr1	4367164	4367223	1.69882	0.182714	0.0399299
A_18_P10015243	chr1	4389794	4389853	-1.21615	-0.0133109	-0.361042
A_16_P15010701	chr1	4401691	4401750	-0.472755	0.212362	-0.137543
A_16_P00004571	chr1	4420000	4420059	-1.38717	-0.0313222	-0.338443
A_16_P15010809	chr1	4444450	4444509	0.529715	0.171281	-0.0911993
A_16_P15010845	chr1	4458123	4458182	1.24509	0.115065	-0.204017
A_16_P15010877	chr1	4470448	4470507	-0.613058	0.0250925	-0.192959
A_16_P15010956	chr1	4503313	4503372	-0.576417	0.11383	-0.174465
A_18_P10009469	chr1	4519653	4519712	0.301929	-0.0345485	-0.231605
A_16_P00004729	chr1	4533688	4533747	0.237623	-0.038341	-0.186135
A_18_P10014641	chr1	4558588	4558647	1.83456	-0.185182	-0.504735
A_16_P15011175	chr1	4583396	4583455	-1.54922	0.10891	-0.0337978
A_16_P35012086	chr1	4595849	4595908	2.0389	-0.0999632	-0.119191
A_16_P35012117	chr1	4609950	4610009	-0.567056	-0.0460105	-0.356018
A_14_P113580	chr1	4629201	4629260	0.971169	-0.0915377	-0.417957
A_16_P15011325	chr1	4645133	4645192	0.117256	-0.0126239	-0.220915
A_16_P15011355	chr1	4658392	4658451	-0.0942878	-0.0377155	-0.126403
A_16_P15011399	chr1	4673132	4673191	-1.37256	0.0647612	-0.397117
A_16_P00005009	chr1	4700148	4700207	0.644317	-0.0509828	-0.308313
A_16_P15011493	chr1	4710445	4710504	-1.13729	-0.0208299	-0.191986
A_16_P00005050	chr1	4725296	4725355	-1.69626	0.243355	-0.215965
A_16_P35012484	chr1	4745294	4745353	1.13914	-0.169225	-0.274837
A_16_P00005112	chr1	4759468	4759527	-0.206727	0.130002	-0.253313
A_16_P00005129	chr1	4770782	4770841	1.28724	-0.0434708	-0.19025
A_16_P15011708	chr1	4779098	4779157	-1.50128	-0.00945298	-0.312709
A_16_P00005164	chr1	4789122	4789181	-0.193521	0.0242304	-0.126335
A_16_P00005184	chr1	4798383	4798442	1.33307	0.057683	-0.137416
A_16_P15011812	chr1	4812851	4812910	-0.340209	0.0674037	-0.135279
A_16_P00005220	chr1	4820747	4820806	-1.20753	-0.273722	-0.323385
A_16_P00005233	chr1	4828490	4828549	-0.0478764	0.180901	-0.156599
A_14_P127161	chr1	4843323	4843370	-0.374909	-0.135224	-0.141703
A_16_P15011968	chr1	4859379	4859438	-1.35885	0.193643	-0.305003
A_16_P00005318	chr1	4876326	4876385	2.29821	0.216168	0.058959
A_16_P15012014	chr1	4890587	4890646	0.592036	0.113709	-0.261381
A_16_P00005347	chr1	4910567	4910626	0.982783	-0.00507062	-0.169814
A_16_P00005382	chr1	4941244	4941303	0.484043	0.0515	-0.285132
A_16_P15012136	chr1	4958499	4958558	-0.538918	-0.00684566	-0.293067
A_16_P35013088	chr1	4987923	4987982	0.495801	0.0743009	-0.0192019
A_16_P15012270	chr1	5007727	5007786	-0.428088	0.0462247	-0.347421
A_16_P35013229	chr1	5034222	5034281	-2.64335	-0.00774397	-0.179521
A_16_P15012404	chr1	5053721	5053780	0.893521	-0.282481	-0.45783
A_16_P00005608	chr1	5080632	5080691	0.48541	0.103895	-0.175534
A_16_P00005632	chr1	5094261	5094320	-3.36331	-0.115373	-0.372923
A_16_P35013420	chr1	5127241	5127300	1.02742	0.0420228	-0.397395
A_16_P15012591	chr1	5159991	5160050	0.212387	0.0750503	-0.0653117
A_16_P00005728	chr1	5200142	5200201	-0.645044	0.100077	-0.179065
A_14_P124386	chr1	5252926	5252985	0.110333	-0.1641	-0.27377
A_16_P15012909	chr1	5299644	5299703	-3.40925	-0.165208	-0.32307
A_16_P15012994	chr1	5334068	5334127	-0.298841	-0.178667	-0.295569
A_16_P00005983	chr1	5374913	5374972	-1.17266	0.187372	-0.171078
A_16_P35014084	chr1	5407042	5407101	0.866281	0.0330889	-0.233094
A_16_P15013319	chr1	5491640	5491699	-0.00992663	-0.0870011	-0.202748
A_16_P00006186	chr1	5540264	5540323	-0.0424916	0.105503	-0.266844
A_16_P15013573	chr1	5578090	5578149	-0.141732	0.108409	-0.232183
A_16_P35014502	chr1	5614166	5614224	1.76463	0.519933	0.12387
A_18_P10012686	chr1	5631361	5631420	-2.45042	-0.0238477	-0.0369997
A_16_P00006322	chr1	5654979	5655038	0.00520198	-0.241665	-0.308787
A_16_P15013735	chr1	5673949	5674008	0.649045	-0.101397	-0.175998
A_16_P15013792	chr1	5696546	5696605	-0.392661	-0.0155749	-0.222712
A_16_P00006397	chr1	5710280	5710339	1.85237	0.0945583	-0.177584
A_18_P10014788	chr1	5736340	5736399	2.84536	0.0931261	-0.170554
A_16_P00006486	chr1	5768221	5768280	0.387827	0.0511906	-0.288595
A_16_P15014044	chr1	5794993	5795052	0.133446	-0.181987	-0.184465
A_16_P00006583	chr1	5831589	5831645	-0.0791592	0.111703	-0.202652
A_18_P10013962	chr1	5865358	5865417	0.695015	0.182504	-0.155679
A_16_P00006663	chr1	5887063	5887122	-1.76683	-0.00061037	-0.320943
A_16_P00006684	chr1	5898605	5898664	0.576907	0.0786184	-0.274429
A_16_P00006708	chr1	5910853	5910912	0.833899	0.10294	-0.156547
A_18_P10016219	chr1	5932508	5932567	-2.37575	0.443697	0.155916
A_16_P15014450	chr1	5940301	5940360	-0.177619	0.160494	-0.331403
A_16_P15014485	chr1	5951258	5951317	-1.07493	-0.20299	-0.19559
A_16_P00006794	chr1	5958728	5958787	1.22578	-0.102749	-0.196728
A_14_P101383	chr1	5966623	5966682	-0.0653127	0.000762392	-0.0160955
A_16_P00006828	chr1	5979290	5979349	-0.404614	-0.115613	-0.294621
A_16_P00006838	chr1	5987558	5987617	-1.13587	-0.090232	-0.230549
A_16_P15014624	chr1	6009186	6009245	-0.597116	-0.034887	-0.223291
A_18_P17438436	chr1	6020395	6020454	-1.59485	0.116244	-0.218351
A_16_P15014675	chr1	6029886	6029945	-0.310562	-0.493075	-0.799287
A_16_P00006923	chr1	6038009	6038065	-1.25114	0.0547719	-0.0851675
A_16_P00006934	chr1	6047307	6047366	2.45353	0.00634897	-0.182476
A_18_P10019045	chr1	6063558	6063615	-0.370677	-0.0480995	-0.229908
A_16_P15014804	chr1	6076081	6076140	-0.246298	-0.0419364	-0.304126
A_16_P15014844	chr1	6093613	6093672	1.60479	0.311171	-0.229877
A_16_P00007019	chr1	6103720	6103778	1.92416	0.0243098	-0.136437
A_16_P00007037	chr1	6113099	6113158	-0.129673	0.114784	-0.0465252
A_18_P17437417	chr1	6121951	6122010	-0.650881	0.027915	-0.146149
A_16_P00007064	chr1	6130376	6130435	0.147364	-0.158268	-0.327079
A_16_P15014996	chr1	6146351	6146410	-2.77362	0.0451379	-0.191959
A_16_P35015945	chr1	6154235	6154294	-0.269164	-0.037168	-0.224085
A_16_P00007121	chr1	6165142	6165201	-0.293267	0.182891	-0.314232
A_16_P15015090	chr1	6181814	6181858	2.68256	0.0747112	0.0593707
A_16_P00007151	chr1	6192762	6192821	-1.0178	-0.0488842	-0.242305
A_16_P00007169	chr1	6204948	6205007	1.20477	-0.0562548	-0.135108
A_14_P138100	chr1	6212532	6212582	-0.239933	-0.0797117	-0.55359
A_16_P15015222	chr1	6228595	6228652	-0.283267	-0.167347	-0.328933
A_16_P00007227	chr1	6236105	6236164	-0.266857	0.149946	-0.0246479
A_16_P15015270	chr1	6244493	6244552	1.17395	-0.014651	-0.113777
A_16_P15015291	chr1	6253107	6253166	0.0367412	0.03052	-0.0927782
A_16_P00007281	chr1	6276331	6276390	-0.107878	-0.102264	-0.212945
A_14_P131305	chr1	6282504	6282562	-0.0642103	-0.0340893	-0.183529
A_16_P30021602	chr1	6291928	6291987	-0.0455687	-0.0616935	-0.328862
A_16_P00007328	chr1	6307604	6307656	-0.376347	0.108867	-0.191854
A_16_P00007357	chr1	6326230	6326289	-0.55678	-0.254976	-0.232795
A_16_P15015569	chr1	6348018	6348077	-0.424927	-0.0421728	-0.211807
A_16_P15015616	chr1	6363701	6363760	-0.178905	-0.0114509	-0.268121
A_16_P00007443	chr1	6373270	6373329	-0.0483893	-0.0842218	-0.149788
A_16_P15015678	chr1	6384536	6384595	-0.0858261	-0.0769216	-0.202629
A_16_P00007490	chr1	6396045	6396104	0.995238	0.0803109	-0.175225
A_16_P15015761	chr1	6411511	6411570	0.0237191	-0.010897	-0.147602
A_16_P35016819	chr1	6420108	6420167	-0.235984	-0.0868312	-0.272247
A_16_P15015800	chr1	6437650	6437707	-0.209597	0.234164	-0.000893895
A_16_P15015812	chr1	6447011	6447070	-0.254427	-0.101573	-0.0882087
A_16_P15015837	chr1	6457716	6457775	-0.125571	0.118608	-0.0220143
A_16_P00007573	chr1	6478000	6478059	-2.4052	0.101691	-0.195833
A_16_P00007588	chr1	6487447	6487492	0.380158	0.0251268	-0.130321
A_16_P30022672	chr1	6520438	6520497	-0.22942	0.177367	-0.245118
A_16_P00007626	chr1	6529842	6529901	-0.261338	-0.168547	-0.412995
A_16_P15016054	chr1	6537437	6537496	-0.0199606	0.0944611	-0.199973
A_18_P17439050	chr1	6547477	6547535	-0.974068	0.121758	-0.0283409
A_16_P00007681	chr1	6567123	6567175	0.932028	0.146095	-0.140203
A_16_P30023357	chr1	6586913	6586972	0.395527	0.112987	-0.290397
A_18_P17438883	chr1	6601633	6601692	-0.829264	-0.240437	-0.153089
A_16_P00007730	chr1	6614950	6615009	-4.08504	0.187807	-0.0810113
A_16_P15016268	chr1	6636237	6636293	0.345006	0.0393384	0.0155872
A_16_P15016317	chr1	6652283	6652342	-0.194547	-0.099059	-0.104521
A_16_P00007795	chr1	6664248	6664307	-0.0856272	0.0547678	-0.0841486
A_16_P00007806	chr1	6671946	6672005	-1.59325	0.0925484	-0.168388
A_18_P17438000	chr1	6688912	6688971	-0.463487	0.100572	-0.321322
A_16_P00007848	chr1	6699705	6699764	-0.337526	0.00717493	-0.104994
A_16_P35017621	chr1	6714502	6714561	-0.74957	-0.111401	-0.291669
A_16_P00007895	chr1	6734208	6734267	2.26114	-0.00241643	-0.180132
A_16_P15016559	chr1	6747017	6747076	-0.720573	-0.07935	-0.152842
A_16_P15016606	chr1	6767022	6767081	0.729331	0.0996425	-0.256396
A_16_P15016650	chr1	6794817	6794876	-0.626774	0.130982	0.0624984
A_16_P35017844	chr1	6823203	6823262	0.0595622	0.0428503	-0.0459213
A_16_P15016755	chr1	6847636	6847695	-0.00531121	-0.020924	-0.036774
A_16_P00008050	chr1	6859553	6859611	0.312614	-0.141138	-0.0672895
A_16_P00008066	chr1	6869951	6870010	-0.161247	0.471225	-0.0427742
A_16_P15016856	chr1	6882372	6882431	1.3373	-0.0516142	-0.139197
A_16_P00008108	chr1	6891323	6891382	4.64586	-0.0676162	-0.172034
A_16_P00008131	chr1	6905717	6905776	-2.85088	-0.15341	-0.208426
A_16_P15016944	chr1	6921434	6921493	-3.73209	-0.354694	-0.45494
A_16_P15016968	chr1	6931553	6931612	1.32015	-0.0908393	-0.0456228
A_14_P131783	chr1	6939147	6939206	0.104692	-0.24513	-0.196107
A_16_P15017029	chr1	6952455	6952514	1.09025	0.1327	-0.139226
A_18_P17440379	chr1	6963722	6963781	1.57683	-0.195752	-0.129171
A_16_P15017101	chr1	6976588	6976647	-0.0496713	0.0168532	-0.260645
A_18_P10014517	chr1	6990481	6990540	-0.209864	-0.0689932	-0.385257
A_16_P15017156	chr1	6999378	6999437	-1.0871	0.0901546	-0.221947
A_16_P35018316	chr1	7009152	7009211	-1.66481	-0.0285019	-0.0800953
A_16_P35018348	chr1	7019181	7019240	-0.137622	-0.0237298	-0.176041
A_16_P15017255	chr1	7035016	7035075	0.445675	-0.128622	-0.266382
A_18_P10016741	chr1	7045870	7045929	-2.51997	0.339157	-0.238367
A_16_P00008368	chr1	7060839	7060898	-0.346399	-0.087145	-0.187329
A_16_P00008411	chr1	7084628	7084687	0.326919	0.102953	-0.18592
A_16_P00008424	chr1	7097545	7097604	0.637641	0.0164715	-0.37316
A_18_P17438785	chr1	7109445	7109504	1.1133	-0.138302	-0.370961
A_16_P00008465	chr1	7119268	7119327	1.92428	0.00667581	-0.180778
A_18_P10019450	chr1	7132212	7132271	-1.1692	0.0990181	-0.169007
A_16_P15017530	chr1	7143878	7143937	0.0413567	-0.0750978	-0.362925
A_16_P15017571	chr1	7156165	7156224	-1.04202	-0.110445	-0.214686
A_16_P15017597	chr1	7166029	7166088	-1.97419	0.0518597	-0.054956
A_16_P00008572	chr1	7181374	7181433	-2.11593	-0.0982671	-0.134551
A_18_P17440928	chr1	7200290	7200349	-0.343241	0.0762706	-0.0428845
A_16_P00008605	chr1	7211132	7211189	1.07052	0.156931	-0.183554
A_16_P35018871	chr1	7224886	7224945	-3.14988	0.221493	-0.117101
A_16_P15017757	chr1	7238559	7238618	-0.938515	0.00705393	-0.123206
A_16_P15017772	chr1	7251556	7251615	-0.112784	-0.16966	-0.279577
A_18_P10021222	chr1	7268013	7268072	0.254952	0.149992	-0.0474162
A_14_P101558	chr1	7279126	7279185	0.102384	0.0456943	-0.254554
A_16_P35019006	chr1	7292484	7292543	-1.08445	-0.0216671	-0.193339
A_16_P15017912	chr1	7314736	7314795	0.0287922	-0.242568	-0.02032
A_16_P00008748	chr1	7322146	7322205	-0.662335	-0.0928044	-0.360895
A_16_P35019103	chr1	7337735	7337794	0.959629	-0.0420534	-0.260929
A_16_P00008785	chr1	7350829	7350888	2.43047	-0.123191	-0.244266
A_18_P17441692	chr1	7361046	7361105	-2.62028	0.0127541	-0.170567
A_16_P00008815	chr1	7375010	7375069	-0.936481	-0.017007	-0.1478
A_16_P35019226	chr1	7392629	7392688	-1.46548	0.114619	-0.103001
A_16_P15018116	chr1	7403474	7403533	-0.658718	-0.00433621	-0.284498
A_16_P00008870	chr1	7411845	7411904	2.10283	0.161465	-0.123664
A_16_P35019311	chr1	7422056	7422115	1.35428	0.153118	-0.292697
A_16_P15018190	chr1	7430365	7430424	-3.64142	-0.120162	-0.327455
A_16_P15018222	chr1	7440018	7440077	-1.04702	-0.0122971	-0.527919
A_16_P00008932	chr1	7447787	7447846	-1.62016	0.0855229	-0.173713
A_14_P116327	chr1	7469804	7469863	-0.467646	-0.0447922	-0.113264
A_16_P35019452	chr1	7483647	7483706	0.689813	-0.120422	-0.181998
A_16_P35019475	chr1	7491077	7491136	-0.080185	-0.156311	-0.301478
A_16_P00009000	chr1	7502275	7502334	-0.605534	0.0357453	-0.211339
A_16_P00009022	chr1	7513023	7513080	-0.174803	-0.336861	-0.473912
A_16_P00009054	chr1	7527447	7527506	-1.39602	-0.000154417	-0.0967146
A_16_P00009079	chr1	7538957	7539016	0.169812	-0.105029	-0.196919
A_16_P15018532	chr1	7555776	7555834	0.823661	-0.311169	-0.142992
A_16_P35019740	chr1	7570660	7570719	-0.784132	-5.45242	-6.0267
A_16_P00009150	chr1	7579156	7579215	-0.729857	0.0205656	-0.19393
A_16_P15018626	chr1	7588265	7588320	1.11984	-0.0369619	-0.280679
A_16_P00009182	chr1	7599695	7599754	-0.0691053	0.0175022	-0.195423
A_18_P10022583	chr1	7614959	7615018	0.352902	-0.0695688	-0.264792
A_16_P15018747	chr1	7630342	7630401	-0.383909	-0.138207	-0.236638
A_16_P00009236	chr1	7638223	7638282	-0.121724	-0.127418	-0.506018
A_16_P00009256	chr1	7648843	7648902	0.493148	0.0458237	-0.152013
A_16_P15018830	chr1	7669379	7669437	-0.762264	-0.0323361	-0.363791
A_14_P126340	chr1	7684025	7684084	-2.0361	-0.0666321	-0.273784
A_16_P15018924	chr1	7697941	7697999	-0.230445	0.0561249	-0.214982
A_16_P00009371	chr1	7717740	7717799	-1.63793	0.0589235	-0.120124
A_16_P00009401	chr1	7731654	7731713	-0.228394	0.0204784	-0.263837
A_16_P15019062	chr1	7743397	7743456	-1.19112	-0.171166	-0.0426609
A_16_P15019087	chr1	7754470	7754529	-0.731073	0.0949733	-0.220562
A_16_P15019143	chr1	7773369	7773428	1.38129	0.0358829	-0.0544795
A_16_P00009505	chr1	7792875	7792934	0.0721268	0.0903842	-0.272364
A_16_P15019227	chr1	7802723	7802782	-3.41612	-0.0471559	-0.287112
A_16_P15019284	chr1	7819801	7819860	1.72094	-0.0417066	-0.110507
A_16_P30025559	chr1	7828876	7828935	-0.680313	0.0278723	-0.10972
A_14_P201873	chr1	7836776	7836835	1.10726	0.0613601	-0.0476579
A_16_P00009618	chr1	7853668	7853727	1.04935	0.10361	-0.000854693
A_16_P00009637	chr1	7863871	7863928	0.637006	0.0995062	-0.154151
A_16_P15019443	chr1	7871307	7871366	0.251875	0.0310603	-0.0319053
A_16_P35020655	chr1	7887860	7887919	-3.56542	0.117312	0.0707755
A_16_P35020682	chr1	7902948	7903007	0.22931	0.131386	-0.0890877
A_14_P200004	chr1	7912032	7912091	0.133923	0.0986751	0.0935476
A_16_P00009721	chr1	7929940	7929999	1.65548	-0.0411416	-0.161714
A_16_P00009727	chr1	7946655	7946714	-0.725243	0.181724	0.00667133
A_16_P15019616	chr1	7966927	7966986	0.415329	0.407134	0.0317397
A_16_P15019637	chr1	7976614	7976671	-0.00423424	0.186344	-0.160029
A_16_P00009775	chr1	7997771	7997830	-0.60997	-0.00204478	0.00323896
A_16_P00009791	chr1	8009450	8009509	1.17144	0.0777201	-0.047337
A_16_P35020923	chr1	8022639	8022698	0.108794	0.244168	0.0504485
A_16_P00009821	chr1	8032090	8032149	0.90041	0.147518	-0.217008
A_16_P15019788	chr1	8049531	8049590	-0.749668	-0.179925	-0.234923
A_16_P00009866	chr1	8067941	8068000	-1.38879	-0.184066	-0.0673219
A_16_P15019868	chr1	8080483	8080542	-1.56447	-0.0813499	-0.252737
A_16_P15019895	chr1	8088220	8088279	2.12915	-0.137638	-0.0894868
A_16_P15019930	chr1	8104612	8104671	2.09325	-0.00618282	0.0238031
A_16_P15019957	chr1	8116178	8116237	0.0800685	-0.0656752	-0.057284
A_18_P10018456	chr1	8125192	8125251	1.34144	-0.0279027	0.0373345
A_16_P00009969	chr1	8137761	8137820	-3.53565	0.160004	-0.0712527
A_16_P15020059	chr1	8157926	8157985	-2.12691	0.0396116	-0.029109
A_14_P120934	chr1	8180983	8181042	0.053921	-0.231142	-0.173825
A_16_P00010058	chr1	8212145	8212204	1.55589	-0.180015	-0.0503715
A_16_P15020218	chr1	8231915	8231974	0.788261	-0.132227	-0.145997
A_18_P10021661	chr1	8246013	8246072	0.11623	0.218775	-0.0253276
A_16_P15020264	chr1	8255222	8255281	0.152424	-0.014929	-0.0419624
A_16_P00010144	chr1	8278749	8278808	2.11021	0.0720185	-0.0787974
A_18_P10018867	chr1	8308170	8308229	-1.74457	0.129846	0.292816
A_16_P00010205	chr1	8343754	8343813	-0.337813	0.0671172	0.00197987
A_16_P00010216	chr1	8355051	8355110	0.0803321	-0.117654	-0.085227
A_16_P15020475	chr1	8365916	8365975	-3.25783	0.227909	-0.0338397
A_16_P15020504	chr1	8380151	8380210	-1.44439	0.0251807	-0.0818866
A_18_P10021465	chr1	8394154	8394210	1.60514	0.0375215	0.0484523
A_16_P00010279	chr1	8403606	8403665	0.962862	0.281771	-0.117135
A_18_P10019723	chr1	8413280	8413339	-3.13828	0.0297543	-0.262725
A_16_P00010327	chr1	8427574	8427633	-1.49266	0.0191483	-0.236592
A_16_P00010345	chr1	8436488	8436547	0.243522	0.12678	-0.0737872
A_16_P15020698	chr1	8444047	8444106	-1.88047	0.0175952	-0.172728
A_16_P15020722	chr1	8452997	8453056	-0.679035	0.0115037	-0.128771
A_16_P15020769	chr1	8472420	8472479	0.51684	0.2137	-0.125271
A_16_P15020802	chr1	8481786	8481845	-2.85454	0.0878855	-0.105352
A_16_P15020847	chr1	8497132	8497191	1.68178	0.0882328	-0.198051
A_16_P15020870	chr1	8509888	8509947	1.71101	-0.0406363	-0.0345006
A_14_P125973	chr1	8518072	8518131	-1.53089	-0.0166535	-0.0867958
A_16_P15020941	chr1	8532296	8532355	0.942079	-0.0466811	-0.101339
A_16_P15020999	chr1	8557388	8557447	-1.43162	0.152411	-0.0862314
A_16_P35022258	chr1	8566041	8566100	0.0316128	-0.141768	0.0381293
A_16_P15021032	chr1	8576792	8576851	0.195463	-0.164323	-0.125476
A_16_P15021059	chr1	8586393	8586452	-2.32937	-0.0505861	-0.0689626
A_16_P00010597	chr1	8601272	8601331	-0.765943	0.17551	-0.122978
A_16_P00010639	chr1	8623758	8623817	-2.6251	0.0814679	-0.227622
A_16_P35022445	chr1	8631738	8631797	-2.09891	0.021129	-0.186223
A_16_P35022496	chr1	8653009	8653068	1.52691	0.0894556	-0.243122
A_16_P35022550	chr1	8670200	8670259	0.179053	-0.0682231	-0.235073
A_16_P35022639	chr1	8695249	8695308	1.09196	-0.126773	-0.189635
A_16_P00010779	chr1	8712458	8712517	-0.91887	0.127983	-0.0358586
A_18_P10022805	chr1	8728202	8728261	-0.244154	-0.147102	-0.189877
A_16_P15021490	chr1	8736187	8736246	-0.692371	0.0329455	-0.052476
A_16_P15021527	chr1	8749438	8749497	-1.93952	-0.126304	-0.127891
A_16_P35022817	chr1	8759587	8759646	-1.54925	-0.220533	-0.0526877
A_16_P15021605	chr1	8779410	8779469	1.93868	-0.0178845	-0.177796
A_16_P35022894	chr1	8788292	8788351	-1.89209	-0.0857611	-0.100607
A_16_P35022909	chr1	8797211	8797270	1.46894	0.0336962	-0.0439924
A_16_P15021681	chr1	8811553	8811612	0.782026	0.0246746	-0.0516001
A_16_P15021733	chr1	8830202	8830261	-0.0467089	-0.142285	-0.091756
A_16_P35023032	chr1	8845190	8845249	-0.5512	0.0898424	-0.0653251
A_16_P15021819	chr1	8864303	8864362	1.4927	-0.0347645	-0.137767
A_18_P10023601	chr1	8873186	8873245	0.149308	-0.135659	-0.243169
A_14_P139236	chr1	8883573	8883632	0.971989	-0.0538345	-0.0448547
A_16_P00011049	chr1	8905193	8905252	-0.0547996	0.0754695	0.0274243
A_16_P15021923	chr1	8914133	8914192	-1.61233	0.0493765	-0.0520426
A_16_P00011084	chr1	8927970	8928027	-0.0130037	-0.0425342	-0.0153553
A_16_P00011109	chr1	8940057	8940116	0.195898	-0.0615519	-0.156065
A_16_P35023299	chr1	8950067	8950126	-0.720602	0.0507782	-0.164113
A_18_P17446211	chr1	8963961	8964005	1.90819	-0.0953211	-0.0847999
A_16_P00011128	chr1	8971760	8971819	0.728364	0.0401436	-0.0749136
A_16_P15022069	chr1	8990045	8990104	-0.824054	0.107287	-0.0485573
A_18_P10024895	chr1	9002758	9002817	1.58075	-0.0734288	-0.186131
A_16_P15022123	chr1	9019086	9019145	-0.785413	-0.104171	-0.180509
A_16_P15022134	chr1	9026685	9026744	0.650638	-0.157176	-0.311704
A_14_P129614	chr1	9035049	9035108	-1.29494	0.168294	-0.0408354
A_16_P15022174	chr1	9046166	9046225	-0.00684972	0.10305	-0.059442
A_16_P00011212	chr1	9054060	9054119	0.336393	0.226462	-0.0972285
A_16_P00011232	chr1	9069346	9069405	1.48438	-0.0530986	-0.260056
A_16_P00011259	chr1	9087907	9087966	-0.458258	-0.169832	-0.0405663
A_16_P15022299	chr1	9096995	9097054	1.36628	-0.0916072	-0.140233
A_16_P00011281	chr1	9105472	9105531	-1.09805	0.0627184	-0.136895
A_16_P00011290	chr1	9118376	9118435	0.874378	0.0547571	-0.0114415
A_16_P15022383	chr1	9136434	9136493	1.65204	0.425162	0.041673
A_18_P17447811	chr1	9146115	9146171	0.154979	0.0757356	-0.00404513
A_14_P129110	chr1	9161915	9161974	-0.0783901	-0.329577	-0.226096
A_16_P00011343	chr1	9173343	9173402	-0.720079	-0.0138201	0.137314
A_16_P00011351	chr1	9180916	9180975	-0.0388205	-0.00213374	-0.129768
A_16_P35023778	chr1	9186613	9186672	-1.97916	-0.00491024	-0.0246239
A_16_P00011366	chr1	9197556	9197615	0.42619	0.00417575	-0.174208
A_16_P15022487	chr1	9201716	9201775	0.878011	-0.135393	-0.143883
A_16_P00011385	chr1	9212359	9212415	0.380448	-0.0394666	-0.185016
A_16_P00011400	chr1	9221821	9221880	1.19502	0.0171654	-0.178562
A_16_P15022562	chr1	9228472	9228531	1.83052	-0.0317621	-0.0591518
A_16_P00011426	chr1	9239758	9239817	1.84243	-0.00776166	-0.172984
A_16_P15022626	chr1	9251877	9251936	0.00725321	0.13577	-0.159707
A_16_P00011493	chr1	9280487	9280546	2.58754	-0.0325308	-0.122145
A_16_P00011513	chr1	9302463	9302522	-2.25352	0.271079	-0.0821366
A_16_P15022785	chr1	9314524	9314583	-0.211607	0.0779358	-0.14012
A_16_P00011572	chr1	9332851	9332910	-0.0742874	0.0806273	-0.133862
A_16_P15022887	chr1	9349021	9349080	-3.31156	-0.198913	-0.243957
A_18_P10025749	chr1	9371010	9371069	-1.42953	-0.00107115	-0.287998
A_16_P00011648	chr1	9382453	9382508	-1.28742	0.304772	-0.00915739
A_16_P00011664	chr1	9389926	9389984	-0.0912109	0.064286	-0.0743723
A_16_P15023043	chr1	9404173	9404232	-0.121212	-0.113473	-0.118501
A_16_P35024418	chr1	9416712	9416771	-0.202496	0.139912	-0.182145
A_18_P10024715	chr1	9430134	9430193	3.47203	0.20479	-0.13069
A_18_P10024350	chr1	9466795	9466854	3.14871	0.0522558	-0.113463
A_16_P00011821	chr1	9488597	9488655	1.97469	0.161861	-0.136841
A_14_P133115	chr1	9503521	9503580	-0.00813182	0.24001	-0.275451
A_16_P15023325	chr1	9513323	9513382	-0.0368504	0.0210273	-0.0556538
A_18_P10027908	chr1	9527063	9527122	2.14398	0.232407	-0.10561
A_16_P35024736	chr1	9554493	9554552	-1.07178	-0.243892	-0.292423
A_16_P00011916	chr1	9586907	9586962	-0.0492741	0.0359107	0.00370659
A_14_P126413	chr1	9604625	9604684	0.429674	0.170877	-0.0751624
A_16_P15023518	chr1	9620841	9620900	-1.64028	0.0116983	0.114527
A_16_P15023552	chr1	9633085	9633144	0.527106	-0.16304	-0.246956
A_14_P202076	chr1	9642791	9642850	-0.82611	-0.173622	-0.00531097
A_16_P00011997	chr1	9651692	9651742	-0.275062	-0.169695	-0.276483
A_16_P00012026	chr1	9665180	9665239	1.61681	0.170777	-0.22351
A_18_P17449150	chr1	9675950	9676009	-2.00612	-0.25129	-0.310435
A_16_P15023721	chr1	9694690	9694749	-1.28946	0.0603356	-0.144001
A_16_P35025095	chr1	9711507	9711566	-0.093775	0.191611	0.330439
A_16_P00012098	chr1	9729812	9729871	0.120819	-0.15504	-0.0370868
A_16_P15023799	chr1	9738816	9738875	0.174321	-0.121684	-0.383476
A_16_P15023836	chr1	9753120	9753179	-0.524325	0.18252	-0.167878
A_16_P15023843	chr1	9764266	9764325	0.0369976	0.00208074	-0.0669895
A_16_P00012149	chr1	9778172	9778219	1.59388	-0.090986	-0.174958
A_16_P15023933	chr1	9795806	9795865	-0.629002	0.170874	-0.0951735
A_18_P10025653	chr1	9816708	9816767	-0.0584858	0.039405	-0.231257
A_16_P35025401	chr1	9830193	9830252	-0.393082	-0.168056	-0.175979
A_16_P00012252	chr1	9845436	9845495	0.324215	0.117955	-0.154945
A_18_P17448803	chr1	9854316	9854375	-3.24933	0.548629	-0.0280863
A_16_P00012267	chr1	9863963	9864022	0.0795628	-0.0680237	0.00160125
A_16_P00012281	chr1	9873747	9873806	-1.03904	-0.0956459	-0.0101019
A_16_P15024146	chr1	9886572	9886631	-1.64512	-0.0582007	-0.270287
A_16_P00012311	chr1	9897089	9897148	-1.09187	0.173192	-0.058358
A_14_P123852	chr1	9910349	9910408	-0.983615	0.156579	-0.0940455
A_18_P10022944	chr1	9925863	9925922	-1.39922	0.00450835	-0.126716
A_16_P00012376	chr1	9937172	9937231	-0.0365941	0.145942	-0.139501
A_18_P10023769	chr1	9944662	9944717	-0.770867	0.177949	-0.0612899
A_18_P10024696	chr1	9952971	9953030	-0.0319786	-0.0680972	-0.0839842
A_16_P15024324	chr1	9963375	9963434	-3.8702	0.154193	0.0486657
A_16_P15024344	chr1	9971184	9971243	-1.10708	0.0581556	-0.191888
A_14_P105463	chr1	9990357	9990416	0.598335	-0.10957	-0.10668
A_16_P00012473	chr1	10010696	10010755	1.41215	0.221501	-0.0411689
A_16_P00012486	chr1	10022193	10022252	2.06938	0.135576	-0.300691
A_16_P15024478	chr1	10035816	10035875	-0.186078	0.0726394	0.0413898
A_16_P15024502	chr1	10048380	10048439	-0.104331	-0.0737242	-0.101061
A_14_P139912	chr1	10059707	10059761	-0.0540304	-0.0507786	-0.0297631
A_16_P15024537	chr1	10071750	10071809	-0.193097	0.0171833	0.0241272
A_16_P15024551	chr1	10087094	10087153	0.57448	-0.0803116	-0.12566
A_16_P00012548	chr1	10101040	10101099	-0.519868	-0.188515	-0.154364
A_14_P125508	chr1	10115173	10115232	-1.55396	0.0481409	-0.133442
A_18_P17448689	chr1	10123395	10123454	1.56466	0.0805578	-0.22984
A_16_P15024654	chr1	10132622	10132681	-1.32013	-0.108168	0.0171535
A_16_P00012588	chr1	10143547	10143606	-2.95539	-0.166033	-0.080192
A_16_P15024708	chr1	10162949	10163008	1.45903	-0.0548464	-0.174692
A_16_P00012642	chr1	10177621	10177680	1.8056	0.152881	-0.224515
A_16_P00012654	chr1	10186902	10186961	1.61339	0.116074	-0.0969837
A_14_P113054	chr1	10195115	10195174	-0.693686	0.122603	-0.106087
A_16_P15024818	chr1	10204946	10205005	0.307314	0.190745	-0.0325882
A_16_P00012700	chr1	10218429	10218488	-0.295484	0.110434	-0.212774
A_16_P15024883	chr1	10231132	10231191	-1.68249	-0.10998	0.0101244
A_14_P124250	chr1	10240818	10240877	-0.377188	0.388907	0.158467
A_16_P15024944	chr1	10264213	10264272	-4.15071	-0.0104638	-0.0744123
A_16_P15024964	chr1	10272414	10272473	0.321542	0.312971	0.0010424
A_14_P129141	chr1	10282212	10282271	-1.42628	0.0609439	-0.0396234
A_16_P15025009	chr1	10292231	10292290	0.188027	-0.0400626	-0.0451289
A_14_P126766	chr1	10311327	10311386	-0.71151	-0.0386841	-0.295152
A_16_P15025084	chr1	10324455	10324514	1.57318	0.222504	-0.027601
A_16_P35026520	chr1	10331887	10331946	1.43445	0.289602	-0.00450814
A_18_P10028205	chr1	10346619	10346678	1.27163	0.121407	0.0610717
A_14_P112944	chr1	10356926	10356985	0.639957	0.175034	-0.0297895
A_16_P00012913	chr1	10366402	10366461	0.998852	-0.0943091	-0.120213
A_16_P15025226	chr1	10374259	10374318	-0.629536	-0.0594703	-0.262482
A_16_P35026687	chr1	10384092	10384151	2.1033	-0.0388579	-0.149276
A_14_P127621	chr1	10402129	10402188	1.61206	0.20146	-0.102927
A_16_P15025356	chr1	10418346	10418405	-2.03532	0.0851283	0.0543446
A_16_P15025386	chr1	10428582	10428641	0.764039	0.262402	0.0229358
A_14_P134581	chr1	10440983	10441042	-2.5732	-0.0276219	-0.258677
A_16_P15025453	chr1	10463061	10463120	-0.0214655	-0.0440294	-0.128066
A_14_P139581	chr1	10475442	10475501	1.03713	0.120878	-0.10888
A_16_P15025513	chr1	10484618	10484674	2.37718	0.156786	-0.0436213
A_14_P121257	chr1	10494714	10494770	0.627212	0.294386	-0.150356
A_14_P134446	chr1	10510868	10510927	0.938999	0.0985286	-0.0715635
A_14_P134388	chr1	10521730	10521778	0.107613	0.275076	0.120396
A_14_P126703	chr1	10530371	10530430	0.547414	0.0768791	-0.188719
A_14_P136321	chr1	10531673	10531732	2.26944	-0.138189	-0.306198
A_16_P35027120	chr1	10539646	10539705	3.54407	0.0505258	-0.20883
A_14_P136647	chr1	10560932	10560991	1.10146	0.119553	-0.0334915
A_16_P15025713	chr1	10576305	10576364	0.863815	0.152092	-0.0822615
A_14_P117037	chr1	10596216	10596275	0.130333	0.0182996	-0.291564
A_16_P00013299	chr1	10617054	10617113	-1.23029	-0.132855	-0.0988359
A_16_P00013307	chr1	10632152	10632211	1.12347	0.0284081	-0.0544342
A_16_P15025870	chr1	10642490	10642549	0.234952	-0.672262	-0.640838
A_14_P135931	chr1	10662249	10662308	1.4322	-0.195219	-0.130942
A_16_P00013354	chr1	10674255	10674314	1.23032	-0.1126	-0.231441
A_16_P00013373	chr1	10683264	10683323	-1.09064	-0.132027	-0.362291
A_14_P112528	chr1	10690734	10690793	-1.29131	0.069188	-0.132281
A_14_P113598	chr1	10715339	10715397	2.95387	-0.0506455	-0.380997
A_16_P00013459	chr1	10724088	10724147	-0.741646	-0.138143	-0.30574
A_14_P133526	chr1	10732710	10732769	-0.651987	0.0965311	-0.342315
A_16_P00013497	chr1	10742169	10742228	-0.24583	-0.2983	-0.189082
A_14_P117331	chr1	10753078	10753137	-1.48546	-0.10093	-0.114999
A_14_P201005	chr1	10772501	10772560	0.552459	-0.246838	-0.0902825
A_16_P15026328	chr1	10784429	10784488	0.00162236	0.0402986	-0.101296
A_16_P00013620	chr1	10804053	10804112	-0.156084	0.337413	-0.437739
A_16_P00013662	chr1	10827712	10827771	-1.20339	0.0996054	-0.299465
A_16_P15026485	chr1	10836327	10836386	-0.916068	0.0434733	-0.316041
A_16_P35028073	chr1	10857169	10857228	-0.115314	-0.0036042	-0.0950314
A_16_P00013746	chr1	10869096	10869155	-0.0494507	0.295786	-0.346791
A_16_P15026667	chr1	10892663	10892722	1.33491	0.0950602	-0.147046
A_16_P00013830	chr1	10923841	10923900	-0.151982	-0.0193441	-0.170824
A_18_P17451492	chr1	10944294	10944353	0.497958	0.0941821	-0.157428
A_16_P15026797	chr1	10955193	10955252	1.35568	-0.0804549	-0.274769
A_16_P35028365	chr1	10976185	10976244	-2.04785	0.226333	-0.11864
A_16_P00013909	chr1	10990431	10990489	2.54752	0.0642655	-0.307513
A_16_P00013925	chr1	11001563	11001622	-1.37364	0.268952	-0.279341
A_14_P133492	chr1	11013332	11013391	1.23434	0.0492125	-0.178749
A_16_P35028485	chr1	11024349	11024408	-2.93609	-0.488413	-0.617561
A_14_P114459	chr1	11036167	11036226	0.713763	0.000892084	-0.0350295
A_16_P00013985	chr1	11046874	11046933	-2.10646	0.282867	0.148994
A_16_P35028544	chr1	11063534	11063593	1.93064	0.325989	0.28338
A_14_P109351	chr1	11080361	11080420	0.155975	0.0653541	-0.192799
A_14_P114908	chr1	11085306	11085365	-1.16942	0.0836173	0.000467461
A_14_P124408	chr1	11097910	11097969	1.05475	0.194214	0.030226
A_14_P104235	chr1	11114627	11114678	-0.458544	0.153187	0.0260996
A_14_P137318	chr1	11134268	11134326	2.02196	0.273366	0.0213619
A_14_P117525	chr1	11140934	11140993	-1.42062	0.263666	0.145046
A_16_P15027208	chr1	11147825	11147884	-1.162	0.0177966	-0.164517
A_14_P134809	chr1	11167237	11167296	-0.536067	0.028027	-0.10395
A_16_P15027271	chr1	11176986	11177045	-2.07088	-0.0222422	-0.35466
A_16_P15027330	chr1	11199476	11199535	0.104948	-0.0600032	-0.134361
A_16_P00014195	chr1	11217059	11217118	0.0422235	0.154278	-0.211693
A_16_P00014218	chr1	11235191	11235250	1.14574	-0.0156577	-0.0264928
A_14_P117053	chr1	11249468	11249519	-1.1113	0.0307909	-0.242217
A_14_P135031	chr1	11251270	11251329	1.46456	-0.100085	-0.280975
A_14_P122038	chr1	11270844	11270902	2.19899	0.131878	-0.12689
A_16_P15027551	chr1	11281912	11281971	0.288286	-0.0567864	-0.00612033
A_14_P136185	chr1	11293503	11293562	-0.970788	0.0623777	-0.106769
A_16_P15027600	chr1	11303393	11303452	-2.55502	0.182148	-0.18796
A_14_P128013	chr1	11318613	11318672	1.81301	0.0587327	-0.189873
A_16_P15027650	chr1	11325971	11326030	-0.540742	-0.170836	-0.393903
A_16_P00014365	chr1	11334224	11334283	-1.42218	0.239137	-0.121175
A_14_P121354	chr1	11343431	11343490	-1.38401	0.214159	-0.112917
A_16_P00014385	chr1	11353428	11353487	1.21971	0.0875544	-0.0792851
A_14_P200799	chr1	11362834	11362893	1.10645	0.123852	-0.0532358
A_16_P00014430	chr1	11384931	11384990	-0.111724	0.10497	-0.165018
A_16_P00014496	chr1	11429520	11429579	0.0246896	0.0885739	-0.211802
A_16_P00014523	chr1	11460214	11460273	1.64355	0.236798	-0.102654
A_16_P35029587	chr1	11474182	11474241	0.01751	0.0600444	-0.277066
A_16_P00014538	chr1	11485302	11485361	0.762172	0.161589	-0.207691
A_16_P35029639	chr1	11502164	11502223	-3.13894	0.0496588	-0.121407
A_16_P15028063	chr1	11521662	11521721	-0.53985	-0.109888	-0.17833
A_16_P15028107	chr1	11537224	11537283	1.7809	-0.35191	-0.39825
A_16_P00014648	chr1	11548777	11548836	-0.104032	-0.0959341	-0.370467
A_16_P00014669	chr1	11560862	11560921	-0.04762	0.18365	-0.0225059
A_16_P35029849	chr1	11576346	11576405	1.94378	-0.0362742	-0.306318
A_16_P35029944	chr1	11601179	11601238	-0.133007	-0.162288	-0.310173
A_16_P00014748	chr1	11614764	11614823	0.256493	0.113058	-0.157354
A_16_P00014777	chr1	11631682	11631741	1.93574	-0.0371821	-0.109757
A_16_P00014844	chr1	11688767	11688826	-0.029158	0.0704507	-0.171297
A_16_P00014871	chr1	11703966	11704025	-1.25883	0.0183415	-0.0748583
A_14_P136034	chr1	11718411	11718466	-0.0819274	0.149411	-0.248647
A_14_P102556	chr1	11731302	11731358	-1.66518	0.0078372	-0.230931
A_14_P137142	chr1	11735134	11735181	0.294378	0.260549	-0.279978
A_14_P104249	chr1	11739464	11739523	-0.165059	0.105931	0.0725489
A_16_P00014936	chr1	11753062	11753112	-0.19788	-0.00681524	-0.259325
A_14_P123003	chr1	11760548	11760607	-0.56804	-0.0259832	0.0385333
A_16_P15028721	chr1	11776480	11776539	-2.02754	-0.0873122	-0.216262
A_16_P00014979	chr1	11785007	11785066	-0.051979	0.0559555	-0.137356
A_14_P125960	chr1	11804351	11804410	-0.313391	-0.0969392	-0.217687
A_16_P15028813	chr1	11815509	11815568	3.381	-0.060108	0.0045968
A_16_P15028842	chr1	11830438	11830497	0.412756	0.184272	-0.189955
A_16_P15028884	chr1	11846392	11846451	-0.577364	-0.0535563	-0.119408
A_14_P134737	chr1	11854429	11854477	-0.936983	-0.0905201	-0.377249
A_14_P139194	chr1	11865099	11865157	0.63683	0.111803	-0.196328
A_16_P15028969	chr1	11875870	11875929	1.73878	0.0886877	-0.140718
A_16_P00015118	chr1	11886192	11886251	1.62308	-0.0775419	-0.186084
A_16_P00015131	chr1	11893582	11893641	-0.0712103	0.128398	0.0815886
A_14_P115457	chr1	11900938	11900997	2.38125	0.0827622	-0.234575
A_14_P139620	chr1	11905866	11905922	2.84442	0.107116	-0.0971049
A_14_P134055	chr1	11917526	11917585	-0.0306965	0.0940711	-0.215617
A_16_P00015186	chr1	11925140	11925199	-0.918017	0.0753962	-0.11141
A_16_P15029116	chr1	11933148	11933207	0.947463	0.171652	-0.00208362
A_16_P15029151	chr1	11945009	11945068	-2.67661	-0.0722665	-0.176284
A_14_P116760	chr1	11953378	11953437	-0.092772	-0.0213004	-0.0307172
A_16_P15029196	chr1	11968503	11968561	2.98776	0.0823746	-0.138699
A_14_P114009	chr1	11980367	11980423	-1.24367	0.187365	-0.0334543
A_14_P110411	chr1	11983648	11983704	-0.960309	0.14932	-0.0739931
A_16_P00015254	chr1	11992538	11992597	-0.0424916	-0.0465513	-0.157656
A_16_P15029272	chr1	12000645	12000698	3.05697	-0.155084	-0.201773
A_16_P00015285	chr1	12017375	12017434	0.710596	-0.185002	-0.230151
A_16_P00015294	chr1	12025077	12025136	-0.107109	-0.0621944	-0.117897
A_14_P120977	chr1	12035551	12035607	-1.36941	-0.0798442	-0.328055
A_16_P00015326	chr1	12049497	12049554	0.160906	0.328278	0.0225313
A_14_P132643	chr1	12073386	12073444	1.24192	0.129134	-0.188808
A_14_P115034	chr1	12080334	12080379	-0.0932783	-0.114161	0.0442307
A_16_P15029492	chr1	12095925	12095984	2.22906	0.0196089	-0.0728326
A_16_P15029517	chr1	12111975	12112034	-0.089416	-0.167105	-0.198429
A_14_P121213	chr1	12127129	12127188	1.6811	-0.110134	-0.26966
A_16_P35031404	chr1	12146350	12146409	-0.617464	0.0157687	-0.201281
A_16_P15029615	chr1	12157425	12157484	1.99487	-0.0144239	-0.156748
A_14_P104250	chr1	12175939	12175998	3.74795	0.0823376	-0.00345199
A_16_P15029680	chr1	12190872	12190931	0.539391	-0.00589561	-0.0802791
A_16_P00015478	chr1	12199694	12199753	4.0194	0.300678	0.0802042
A_16_P00015497	chr1	12209643	12209702	0.809123	0.0505276	-0.0345281
A_16_P00015512	chr1	12219043	12219102	2.28701	0.229927	-0.15564
A_16_P00015526	chr1	12228049	12228108	-0.184034	-0.139445	-0.174103
A_14_P130227	chr1	12243971	12244030	-0.445626	-0.050385	-0.397555
A_16_P00015587	chr1	12259941	12259992	0.192803	-0.0121546	-0.0189463
A_16_P00015594	chr1	12268074	12268133	-0.272648	0.202019	-0.197696
A_16_P00015600	chr1	12281206	12281255	2.11316	-0.0860964	-0.181403
A_16_P35031747	chr1	12291544	12291603	1.62951	0.0506627	-0.165239
A_16_P35031782	chr1	12302568	12302627	0.135462	0.0458946	-0.246295
A_16_P35031814	chr1	12316978	12317037	-1.49967	0.162471	-0.107437
A_16_P00015656	chr1	12327927	12327986	-3.34167	-0.122882	-0.0829028
A_16_P00015677	chr1	12339656	12339715	0.0582773	0.134289	-0.153508
A_16_P15030061	chr1	12353532	12353591	1.85618	-0.0354037	-0.0974115
A_16_P35031951	chr1	12364944	12365003	0.171492	0.195527	0.0961304
A_16_P00015732	chr1	12374160	12374219	-0.957381	-0.285268	-0.20358
A_16_P15030139	chr1	12381814	12381873	-0.809153	0.161229	-0.107683
A_16_P15030179	chr1	12396101	12396160	0.384671	0.010418	0.00609271
A_16_P00015809	chr1	12414024	12414083	-0.0949389	0.0788307	-0.0261665
A_16_P00015828	chr1	12423260	12423319	1.52053	0.0154136	-0.0812
A_16_P15030309	chr1	12445275	12445334	0.343913	0.0507076	-0.0735903
A_16_P35032251	chr1	12467742	12467801	-2.46649	0.0401871	-0.0816717
A_16_P35032268	chr1	12476648	12476707	1.59435	-0.131841	-0.143826
A_16_P00015912	chr1	12484231	12484290	0.587039	-0.0146978	-0.0273508
A_16_P35032343	chr1	12500215	12500274	1.21014	0.0105458	-0.161023
A_16_P15030492	chr1	12515997	12516056	0.756705	-0.0865979	-0.280474
A_16_P00015999	chr1	12530129	12530188	3.1276	0.0460564	0.0605983
A_16_P00016021	chr1	12540511	12540570	3.49599	0.144499	0.031215
A_16_P35032524	chr1	12553843	12553902	-0.941526	-0.127052	-0.182585
A_16_P15030642	chr1	12561438	12561497	2.17306	-0.197492	-0.133869
A_16_P15030672	chr1	12569726	12569785	-0.00970228	0.0451416	-0.117773
A_16_P00016093	chr1	12578912	12578971	-0.67374	-0.0446703	0.0374554
A_16_P15030711	chr1	12589186	12589245	-0.256322	-0.134308	-0.20552
A_16_P00016108	chr1	12599003	12599062	-1.24789	-0.0259493	-0.069109
A_16_P15030745	chr1	12609838	12609897	-0.172239	-0.438648	-0.420306
A_16_P00016138	chr1	12619765	12619824	-0.546063	0.120157	0.00081576
A_16_P00016149	chr1	12627920	12627979	-0.631166	-0.0930026	-0.0578483
A_16_P15030825	chr1	12642174	12642233	-2.23679	-0.205887	-0.274531
A_16_P00016184	chr1	12650023	12650082	-0.0955699	-0.134253	-0.13952
A_14_P109509	chr1	12663400	12663459	-0.846697	-0.0956373	-0.318518
A_14_P104034	chr1	12677409	12677466	-0.546337	0.0965352	-0.19602
A_16_P15030952	chr1	12687421	12687480	-0.107586	0.0773739	-0.0720831
A_14_P127931	chr1	12710136	12710195	2.18507	-0.111558	-0.326555
A_16_P00016281	chr1	12726696	12726755	1.42481	0.179147	-0.0980744
A_16_P15031040	chr1	12734282	12734339	3.61618	-0.129097	-0.264663
A_16_P15031050	chr1	12743119	12743178	-0.187482	-0.169304	-0.0364878
A_16_P15031072	chr1	12754214	12754273	0.154949	0.211251	-0.0981741
A_16_P00016315	chr1	12775848	12775907	3.62001	0.121314	-0.0890857
A_16_P00016330	chr1	12784752	12784811	0.0890502	0.12321	-0.0825839
A_16_P15031125	chr1	12794655	12794713	0.275722	0.0724414	-0.0778896
A_14_P137496	chr1	12806331	12806386	-0.876641	0.190282	-0.0980603
A_16_P00016349	chr1	12816037	12816096	1.43295	0.116818	-0.0550378
A_16_P00016369	chr1	12828748	12828807	0.0800757	0.155116	-0.0353568
A_18_P10031886	chr1	12846934	12846993	0.94178	0.132241	0.0601794
A_16_P15031271	chr1	12870767	12870823	-0.878632	0.0241457	-0.0346772
A_16_P00016422	chr1	12912569	12912625	0.137257	0.0813306	-0.171434
A_16_P00016451	chr1	13178469	13178528	1.58289	0.1058	-0.18984
A_16_P15032593	chr1	13782167	13782226	-0.930142	0.0556562	-0.225095
A_16_P15032613	chr1	13791307	13791366	-0.0340299	0.170398	-0.0619774
A_16_P15032643	chr1	13804405	13804464	0.026555	0.0778589	-0.231408
A_16_P00016521	chr1	13822926	13822983	0.0275102	-0.0453532	-0.0656845
A_16_P00016528	chr1	13831511	13831570	-3.88786	-0.0548116	-0.13454
A_16_P00016563	chr1	13850671	13850730	-0.502763	-0.0070403	-0.300732
A_14_P123143	chr1	13867257	13867316	-0.00582405	0.0990092	-0.321464
A_16_P00016605	chr1	13883395	13883454	0.533943	-0.0919849	-0.0433347
A_16_P15032824	chr1	13901875	13901934	-0.591345	0.0692305	-0.100692
A_14_P104143	chr1	13914962	13915021	-1.77141	0.130845	-0.137835
A_16_P00016643	chr1	13926546	13926605	-0.26341	0.135862	-0.0809621
A_14_P130035	chr1	13940920	13940976	2.40305	0.215167	-0.123127
A_16_P35035000	chr1	13948680	13948739	-0.0647086	-0.0190896	-0.267672
A_16_P00016709	chr1	13972506	13972565	2.44123	-0.0299803	-0.026295
A_16_P15033030	chr1	13992274	13992333	1.37462	-0.0611124	-0.323033
A_16_P15033068	chr1	14012545	14012604	-2.42139	0.00168895	-0.151714
A_14_P102840	chr1	14031353	14031412	0.329079	0.0417821	-0.223592
A_16_P15033159	chr1	14044870	14044929	3.03665	0.12034	-0.0804685
A_14_P132547	chr1	14059280	14059339	-0.345159	-0.0778769	-0.285537
A_16_P35035293	chr1	14068608	14068667	-2.35139	0.0509934	-0.199448
A_16_P15033265	chr1	14079781	14079840	-3.37778	-0.0823851	-0.237272
A_16_P15033307	chr1	14092400	14092459	0.170334	-0.273553	-0.318324
A_14_P103022	chr1	14112991	14113050	-2.77374	-0.0114294	-0.208861
A_14_P127263	chr1	14124918	14124977	0.325751	0.503041	0.155275
A_16_P00016987	chr1	14134620	14134679	-0.120699	0.0177377	-0.301915
A_16_P35035544	chr1	14143854	14143913	1.78922	-0.0838096	-0.022591
A_16_P35035585	chr1	14157551	14157610	1.91777	0.261872	-0.0640431
A_16_P15033543	chr1	14191203	14191262	1.40781	0.051101	-0.343546
A_18_P10035071	chr1	14215721	14215780	0.833529	0.0897586	-0.317176
A_16_P00017083	chr1	14226474	14226533	0.767199	0.00870309	-0.238195
A_16_P15033647	chr1	14239578	14239637	0.0600751	0.505263	0.361186
A_18_P10036952	chr1	14248520	14248579	0.165206	0.255755	-0.232519
A_16_P00017134	chr1	14262143	14262202	-1.36123	0.0103543	-0.129693
A_16_P00017146	chr1	14275940	14275999	-0.188269	0.240204	-0.00511217
A_18_P17460913	chr1	14290193	14290252	0.0203305	-0.0985105	-0.265162
A_14_P110724	chr1	14303202	14303261	0.237003	-0.217688	-0.37494
A_16_P00017199	chr1	14318906	14318965	1.52249	-0.0820911	-0.126875
A_16_P15033830	chr1	14336693	14336752	-2.8418	0.106807	-0.0486163
A_16_P35035973	chr1	14358359	14358418	-0.717648	-0.0882502	-0.173734
A_18_P10033471	chr1	14366452	14366511	-0.301943	0.142634	-0.210631
A_16_P15033940	chr1	14378850	14378909	-0.953073	0.104895	-0.144067
A_16_P00017288	chr1	14387182	14387241	0.255812	-0.126393	-0.0933409
A_16_P15034002	chr1	14401659	14401718	-3.94377	-0.217204	-0.22483
A_16_P15034030	chr1	14419150	14419209	0.274953	-0.350768	-0.351599
A_16_P15034074	chr1	14435795	14435854	0.700239	0.27662	-0.0470229
A_16_P35036177	chr1	14445571	14445630	-1.54859	0.257209	0.160811
A_18_P10035484	chr1	14455448	14455507	0.0736652	0.0458945	-0.26856
A_14_P112517	chr1	14466937	14466996	-0.72291	-0.0209948	-0.203586
A_16_P15034181	chr1	14476446	14476505	0.60031	-0.0493205	-0.254797
A_16_P35036296	chr1	14498591	14498650	-1.43462	-0.0110465	-0.17197
A_16_P15034254	chr1	14515452	14515511	-0.194965	0.124777	-0.217099
A_16_P15034301	chr1	14532924	14532983	-0.87632	-0.0515355	-0.243089
A_14_P102586	chr1	14609757	14609816	-1.46548	0.114011	-0.163662
A_16_P15034633	chr1	14665759	14665818	0.139708	0.0171038	-0.251685
A_16_P00017737	chr1	14703719	14703778	0.180591	0.0472708	-0.245486
A_16_P15034733	chr1	14723330	14723389	-2.73495	-0.0347237	-0.130952
A_16_P00017772	chr1	14744936	14744995	0.0939222	0.213422	-0.0891057
A_16_P35036903	chr1	14772955	14773014	-3.5135	0.0564813	-0.384731
A_14_P124850	chr1	14808786	14808845	2.53679	0.285735	-0.0735038
A_16_P15035089	chr1	14863659	14863718	3.14349	0.194443	-0.0354729
A_16_P15035217	chr1	14914354	14914413	1.48325	-0.124825	-0.321939
A_14_P133385	chr1	14933994	14934053	0.132898	-0.0135359	-0.162025
A_16_P15035331	chr1	14948751	14948810	-5.02926	0.190823	-0.0625479
A_16_P00018114	chr1	14960403	14960462	-1.64254	0.197108	-0.0744522
A_16_P15035397	chr1	14977375	14977434	0.629857	-0.213719	-0.191082
A_16_P15035429	chr1	14991858	14991917	-2.05286	-0.0275276	-0.335068
A_16_P00018175	chr1	15002761	15002820	0.0652035	-0.0261185	-0.0835352
A_16_P15035496	chr1	15017526	15017585	0.361949	-0.156026	-0.317585
A_16_P00018222	chr1	15030552	15030611	0.489073	-0.0354969	-0.122347
A_16_P00018253	chr1	15051133	15051192	-3.26229	-0.0235562	-0.521571
A_16_P35037665	chr1	15057612	15057671	-4.40932	-0.0626057	-0.289801
A_16_P00018291	chr1	15077100	15077159	0.110333	-0.291583	-0.133755
A_14_P114388	chr1	15089459	15089518	0.198579	-0.0782948	-0.360403
A_16_P15035747	chr1	15102981	15103040	1.07422	0.168541	-0.277332
A_16_P15035774	chr1	15113479	15113538	-3.63805	-0.158049	-0.171824
A_16_P00018376	chr1	15124812	15124871	1.92153	0.203076	-0.118225
A_16_P35037900	chr1	15137763	15137822	1.62699	0.00993787	-0.217598
A_16_P00018420	chr1	15150914	15150973	-1.44931	-0.219548	-0.389748
A_16_P15035910	chr1	15161653	15161712	-1.77553	-0.0561969	-0.12282
A_16_P15035937	chr1	15172797	15172855	0.128565	-0.019607	-0.152355
A_16_P15035977	chr1	15186024	15186083	0.0649471	-0.0761543	-0.204653
A_16_P15036019	chr1	15201230	15201289	-1.14803	-0.120525	-0.328916
A_16_P15036047	chr1	15211561	15211620	1.82501	-0.140414	-0.177229
A_16_P15036098	chr1	15233154	15233213	-0.039671	-0.0477517	-0.263038
A_16_P00018577	chr1	15252818	15252877	-1.14101	0.00718853	-0.146386
A_16_P35038261	chr1	15270740	15270799	0.981022	-0.125221	-0.149183
A_16_P00018652	chr1	15289602	15289661	-0.145158	-0.141804	-0.252889
A_16_P15036311	chr1	15307944	15308001	-0.781324	-0.0305382	-0.144935
A_16_P00018698	chr1	15326175	15326234	2.26784	0.00590403	-0.20799
A_16_P00018710	chr1	15334318	15334377	3.09027	-0.141904	-0.246968
A_16_P00018723	chr1	15343907	15343966	-2.96682	0.0303379	-0.100362
A_16_P00018750	chr1	15361973	15362028	1.38055	0.0725886	-0.0305998
A_16_P00018766	chr1	15369953	15370012	-1.08617	0.0132024	-0.238163
A_16_P00018776	chr1	15378543	15378602	-0.0558264	0.167009	-0.143088
A_16_P00018792	chr1	15387212	15387271	0.647608	0.0812214	0.0888374
A_16_P00018825	chr1	15402756	15402815	-0.0942878	0.0278961	-0.0549327
A_16_P00018840	chr1	15410553	15410612	0.0108431	-0.00667778	-0.205965
A_16_P00018854	chr1	15422143	15422202	-0.848231	0.10305	-0.22055
A_16_P35038715	chr1	15434564	15434623	-0.00577989	0.0741862	-0.183775
A_14_P200630	chr1	15443521	15443577	-2.89457	0.0209474	-0.0952333
A_14_P122719	chr1	15458959	15459018	1.26244	-0.117221	-0.187072
A_16_P15036741	chr1	15467276	15467335	-0.48019	-0.0824523	-0.218054
A_16_P15036764	chr1	15476594	15476653	0.660144	0.0801841	-0.14867
A_16_P00018953	chr1	15484299	15484358	-1.27809	0.101738	-0.207283
A_14_P135126	chr1	15494617	15494676	1.18554	0.104914	-0.0822744
A_16_P15036843	chr1	15509625	15509684	1.41744	0.101002	-0.0199502
A_16_P00019005	chr1	15520451	15520508	-3.25116	0.0204024	-0.252232
A_14_P138872	chr1	15536961	15537020	2.89364	0.0361249	-0.107211
A_14_P201855	chr1	15537081	15537140	0.0313565	-0.672621	-0.525687
A_16_P15036951	chr1	15549470	15549529	0.600047	0.131922	-0.098241
A_16_P15036975	chr1	15556955	15557014	-1.47135	-0.0914243	0.0363646
A_16_P15037015	chr1	15576091	15576150	0.100076	-0.00641356	-0.109593
A_16_P15037044	chr1	15585952	15586011	-0.911201	-0.0350505	-0.0728241
A_16_P35039162	chr1	15607454	15607513	0.0905887	0.130351	-0.142276
A_16_P15037123	chr1	15626787	15626846	-1.49705	0.107104	-0.203287
A_16_P15037153	chr1	15638153	15638212	-0.0422352	-0.0810332	-0.298595
A_16_P15037178	chr1	15646370	15646429	-0.582927	-0.0967771	-0.200105
A_16_P00019189	chr1	15655183	15655242	-1.01194	0.168562	-0.081662
A_16_P15037242	chr1	15670762	15670821	0.624271	-0.00897793	-0.0567643
A_16_P00019235	chr1	15683384	15683440	2.0602	0.094705	-0.0804105
A_14_P129474	chr1	15692276	15692335	-0.144322	-0.198252	-0.12226
A_16_P35039429	chr1	15702108	15702167	-1.09397	-0.0245458	-0.183991
A_16_P35039461	chr1	15711763	15711822	0.621754	-0.0233332	-0.143614
A_16_P00019299	chr1	15719254	15719313	-0.0792936	-0.00799155	-0.117286
A_16_P00019310	chr1	15728190	15728249	3.02397	-0.0352591	-0.1097
A_14_P118439	chr1	15739274	15739333	-0.588936	0.323524	0.136736
A_18_P10038825	chr1	15746717	15746776	1.57708	-0.176622	-0.234756
A_14_P125729	chr1	15755320	15755378	0.46057	0.417836	-0.159416
A_14_P122085	chr1	15769522	15769581	-0.0909544	0.152653	-0.183462
A_16_P00019399	chr1	15786153	15786212	1.59678	0.246634	-0.0603677
A_14_P115779	chr1	15794610	15794668	0.409296	0.0590784	-0.0638314
A_14_P105288	chr1	15808473	15808532	-2.98122	-0.140603	-0.0266621
A_14_P121733	chr1	15819458	15819513	-2.73703	0.124197	-0.00601425
A_14_P125285	chr1	15825928	15825987	0.291242	-0.227768	-0.324813
A_16_P15037685	chr1	15841626	15841685	-0.361435	-0.053091	-0.0952601
A_14_P104914	chr1	15849390	15849449	0.521011	0.0130211	-0.198267
A_16_P35039905	chr1	15864045	15864104	0.461113	-0.0840371	-0.206744
A_16_P15037770	chr1	15876669	15876728	1.87822	0.090322	0.0666434
A_16_P15037788	chr1	15890367	15890426	0.0823834	-0.00922872	-0.130137
A_14_P104862	chr1	15900050	15900109	2.74928	-0.00430226	-0.160039
A_16_P15037851	chr1	15913345	15913404	-0.0614779	0.0783728	-0.303273
A_16_P15037863	chr1	15922645	15922704	-3.90131	-0.0379666	-0.0993331
A_16_P00019581	chr1	15932537	15932596	0.0585366	-0.0854578	-0.222046
A_16_P00019590	chr1	15945222	15945281	-0.170496	0.0189097	-0.250298
A_14_P130540	chr1	15955470	15955529	0.949894	-0.070441	-0.150782
A_16_P15037983	chr1	15970289	15970348	1.37655	0.284249	-0.0104292
A_16_P15037996	chr1	15977809	15977868	-0.570067	0.12537	-0.0260364
A_14_P114362	chr1	15987184	15987243	0.302064	0.1871	-0.0888445
A_16_P00019675	chr1	15997518	15997577	-3.57546	0.0320766	-0.24309
A_16_P00019680	chr1	16008307	16008366	-0.0727489	-0.0837849	0.0136281
A_16_P00019703	chr1	16023360	16023419	1.44357	0.145754	-0.164075
A_16_P15038138	chr1	16040023	16040082	0.505816	0.0114615	-0.1412
A_16_P15038166	chr1	16049118	16049177	-1.41811	0.156156	-0.162339
A_16_P00019761	chr1	16061221	16061280	-0.34173	0.115596	0.00737682
A_16_P00019786	chr1	16079454	16079513	-1.48373	-0.130498	-0.0484569
A_14_P108198	chr1	16095233	16095292	-0.118135	-0.161824	-0.218124
A_14_P117986	chr1	16100737	16100796	0.997476	-0.118066	-0.156959
A_16_P15038325	chr1	16118479	16118538	-0.00223418	0.0901291	0.0194195
A_14_P114586	chr1	16135377	16135436	-1.36021	0.0554829	-0.0410377
A_16_P15038382	chr1	16149158	16149217	0.55214	0.119114	-0.1113
A_16_P15038400	chr1	16160344	16160403	0.393356	-0.0279948	-0.0467447
A_16_P15038419	chr1	16167773	16167832	-1.11822	0.0778785	0.173784
A_16_P00019876	chr1	16177338	16177397	-1.78651	0.0675255	-0.0678785
A_14_P103735	chr1	16189880	16189939	0.0146314	0.109919	0.0583915
A_16_P35040757	chr1	16208009	16208068	-0.952332	0.026958	-0.0754929
A_16_P00019938	chr1	16220523	16220582	-2.16428	-0.0717081	-0.131513
A_14_P120097	chr1	16235608	16235667	-0.703951	0.0802032	-0.0857561
A_16_P35040867	chr1	16247474	16247533	-1.38527	0.250954	-0.0628622
A_16_P00020001	chr1	16257008	16257067	0.0354591	-0.0543	-0.101417
A_16_P00020020	chr1	16266669	16266728	-1.12478	-0.0602736	-0.0459858
A_16_P35040982	chr1	16275298	16275357	0.0907082	-0.232396	-0.0259927
A_16_P15038748	chr1	16282887	16282946	-1.51923	0.0505978	-0.0857666
A_14_P138340	chr1	16294948	16295007	1.89501	0.325045	0.0179405
A_16_P00020083	chr1	16308590	16308649	-0.460482	-0.00670329	-0.0751239
A_14_P106770	chr1	16331428	16331487	0.756769	-0.023725	0.0711448
A_14_P111191	chr1	16343611	16343658	-0.298909	-0.0886883	-0.201565
A_14_P137260	chr1	16345961	16346010	-0.296601	0.0465812	-0.0554164
A_14_P103301	chr1	16348368	16348419	-0.380619	0.259943	0.14878
A_14_P110994	chr1	16354638	16354683	-0.295832	-0.0707818	-0.291829
A_16_P00020144	chr1	16364253	16364299	1.66295	0.0725295	-0.0048006
A_14_P129204	chr1	16374307	16374366	2.01333	0.195316	-0.0181755
A_14_P119642	chr1	16392682	16392738	0.718155	-0.199903	-0.0963535
A_14_P131697	chr1	16397917	16397974	-0.192239	-0.171069	-0.244305
A_16_P35041430	chr1	16414033	16414092	1.2262	0.0826361	-0.00833565
A_16_P15039128	chr1	16424244	16424298	0.79474	0.0226779	-0.0471902
A_14_P103457	chr1	16450821	16450880	-0.961187	-0.180908	-0.129937
A_14_P139200	chr1	16461425	16461483	-0.216599	-0.0751024	0.0246134
A_14_P127675	chr1	16467558	16467617	-1.48196	-0.21117	-0.237418
A_14_P111296	chr1	16479625	16479679	-0.753555	-0.30444	-0.223664
A_16_P00020315	chr1	16496867	16496926	2.63434	-0.0506432	-0.145516
A_16_P00020335	chr1	16509976	16510035	-1.35935	0.0561352	-0.203632
A_16_P00020345	chr1	16518071	16518130	0.798312	-0.0810629	-0.124699
A_14_P123806	chr1	16535942	16536001	-0.621442	0.000937324	-0.170669
A_16_P00020382	chr1	16546282	16546341	-0.0791592	0.123127	-0.144809
A_14_P130925	chr1	16561519	16561578	-0.338902	-0.113008	-0.132668
A_16_P35041867	chr1	16570394	16570453	3.83182	-0.0179823	-0.295019
A_14_P202312	chr1	16579011	16579070	1.69323	0.0903991	-0.0733568
A_16_P15039551	chr1	16594409	16594468	-0.498935	-0.0802064	-0.20912
A_16_P15039568	chr1	16603225	16603284	0.858883	-0.144005	-0.0547685
A_16_P15039599	chr1	16620956	16621015	1.17643	0.117211	0.0298068
A_16_P00020514	chr1	16640280	16640339	-1.46232	0.213895	-0.0862841
A_16_P35042066	chr1	16649244	16649303	-1.47298	0.0943747	-0.0488545
A_16_P15039691	chr1	16661196	16661255	-2.74879	-0.192204	-0.190774
A_16_P15039719	chr1	16677760	16677819	-0.381306	0.1134	-0.196745
A_14_P112838	chr1	16694566	16694625	1.82556	-0.0886491	-0.173416
A_16_P00020582	chr1	16704659	16704718	2.27913	0.239133	0.0476181
A_16_P15039792	chr1	16714184	16714243	2.30468	0.0692917	-0.124116
A_14_P137612	chr1	16722607	16722659	1.77425	0.0225161	0.158896
A_16_P00020620	chr1	16732306	16732358	0.359771	-0.00671939	-0.0628313
A_16_P35042275	chr1	16741463	16741522	-0.0422352	0.0421273	-0.0962274
A_16_P00020641	chr1	16755267	16755326	0.935804	-0.148085	-0.215603
A_16_P15039897	chr1	16763491	16763550	1.11027	0.133535	-0.0873328
A_14_P125300	chr1	16770846	16770905	2.45137	0.0267595	-0.0710128
A_14_P135651	chr1	16776990	16777047	-1.25924	-0.1441	-0.307118
A_14_P139164	chr1	16786434	16786493	0.785381	-0.0887211	-0.0731286
A_16_P00020688	chr1	16794173	16794232	-2.76968	0.247951	0.141286
A_16_P15040033	chr1	16826319	16826368	-0.0899287	-0.00238289	-0.0587127
A_18_P10040140	chr1	16840487	16840542	1.09325	-0.216716	-0.621431
A_18_P10041328	chr1	16927124	16927179	0.521936	-0.536292	-0.762572
A_18_P10043795	chr1	16941463	16941522	0.587687	-0.577415	-0.775594
A_16_P00020739	chr1	16963573	16963632	0.0231511	-0.324556	-0.530338
A_18_P17469896	chr1	17015461	17015516	1.04018	-0.442424	-0.632956
A_14_P117976	chr1	17048732	17048791	0.0271434	-1.04724	-1.16863
A_18_P10040264	chr1	17091225	17091284	4.13736	0.34874	0.420795
A_16_P00020795	chr1	17214111	17214170	-0.454511	0.166464	-0.0418551
A_16_P15040957	chr1	17221888	17221943	1.62097	0.105648	0.0873731
A_14_P103664	chr1	17231758	17231817	0.104435	0.856818	1.78092
A_16_P00020813	chr1	17241750	17241809	-1.98057	0.0281389	-0.125635
A_16_P00020823	chr1	17251967	17252023	2.00966	-0.202474	-0.113669
A_16_P15041092	chr1	17276005	17276064	-0.189675	0.000156742	-0.208055
A_16_P00020843	chr1	17284828	17284887	-2.10853	0.0234164	-0.254214
A_14_P101297	chr1	17303386	17303445	-0.292242	0.16096	-0.189204
A_16_P00020872	chr1	17311019	17311072	1.56501	-0.0724565	-0.233433
A_14_P200005	chr1	17325061	17325120	0.173406	-0.226858	-0.239823
A_14_P113439	chr1	17336192	17336249	0.0546668	-0.128142	-0.0900833
A_14_P114174	chr1	17345871	17345930	-1.99822	0.461248	0.0757291
A_14_P119681	chr1	17359608	17359666	-0.214471	0.157276	-0.0678857
A_14_P118723	chr1	17371233	17371292	-1.95653	0.169233	0.135044
A_14_P138434	chr1	17377573	17377632	-0.698862	-0.326134	-0.380072
A_14_P128226	chr1	17393588	17393647	-0.52661	0.233088	-0.120239
A_14_P138205	chr1	17405497	17405556	-0.0565946	-0.273834	-0.287732
A_16_P00021028	chr1	17417358	17417417	0.425592	-0.139767	-0.0817233
A_16_P15041501	chr1	17432739	17432797	1.37626	0.126188	-0.108529
A_14_P107786	chr1	17441531	17441590	-1.23065	-0.0755326	-0.312704
A_16_P00021090	chr1	17459702	17459761	0.72061	-0.0390991	-0.100059
A_16_P15041591	chr1	17475277	17475336	-1.21914	0.114494	0.00639468
A_16_P15041631	chr1	17497383	17497442	-1.71869	-0.14922	-0.373383
A_16_P00021137	chr1	17514060	17514119	-0.0624921	-0.183047	-0.385337
A_16_P00021149	chr1	17522939	17522997	-1.58677	0.291515	-0.224267
A_14_P105422	chr1	17535628	17535687	-1.16375	-0.000358406	0.0461869
A_16_P15041734	chr1	17548944	17549000	-4.06267	-0.100219	-0.138394
A_14_P137114	chr1	17572451	17572507	1.45371	-0.0621931	-0.229922
A_14_P200006	chr1	17584968	17585027	2.20744	0.1975	0.0606253
A_16_P15041867	chr1	17594882	17594941	-0.945306	-0.0340123	-0.151565
A_16_P15041884	chr1	17602356	17602415	0.379123	0.120769	-0.0865425
A_14_P124345	chr1	17610691	17610746	-1.86034	0.216702	-0.113088
A_16_P35044543	chr1	17625056	17625115	-0.939511	0.0659541	-0.283548
A_14_P101982	chr1	17636264	17636316	-0.596677	-0.0554747	-0.241977
A_16_P00021326	chr1	17648168	17648227	0.921581	0.0469784	-0.0285934
A_16_P00021348	chr1	17666617	17666674	-0.0710789	0.0801049	-0.00576488
A_14_P103829	chr1	17690614	17690672	-0.37759	0.125543	0.0244322
A_16_P15042090	chr1	17707789	17707848	-0.0319786	-0.603868	-0.938486
A_14_P200007	chr1	17721082	17721141	0.529774	-1.0319	-1.05975
A_14_P137516	chr1	17732971	17733025	0.978428	-0.0600291	-0.180936
A_14_P138079	chr1	17745198	17745257	1.16017	0.0222763	-0.134247
A_14_P129720	chr1	17759653	17759712	-1.90998	-0.0280185	-0.172995
A_16_P15042275	chr1	17767792	17767851	0.0412682	-0.128364	-0.122373
A_16_P00021516	chr1	17782125	17782184	-1.54436	-0.0127895	-0.0766842
A_16_P00021523	chr1	17815790	17815849	0.365419	0.190754	-0.0374305
A_16_P00021540	chr1	17840123	17840182	-1.88189	0.352353	-0.0699138
A_16_P00021567	chr1	17865365	17865424	-0.0379638	0.0497044	-0.0507349
A_14_P138455	chr1	17874116	17874175	-2.04329	-0.00065152	-0.15045
A_16_P00021590	chr1	17886051	17886109	1.07784	0.0651939	-0.212164
A_14_P124817	chr1	17904529	17904588	2.72167	-0.108455	0.0475628
A_16_P00021636	chr1	17915452	17915511	-0.117109	0.135504	-0.143589
A_16_P00021660	chr1	17930632	17930691	-1.20856	0.105847	-0.113464
A_14_P103796	chr1	17939563	17939611	-0.50862	0.165629	0.0345724
A_16_P00021698	chr1	17952155	17952214	-1.79431	-0.105669	-0.220436
A_16_P35045358	chr1	17962852	17962911	-0.393963	-0.229729	-0.27987
A_16_P00021739	chr1	17972887	17972946	-0.117878	0.0295633	-0.187186
A_16_P00021759	chr1	17983791	17983850	-0.172752	0.252441	0.207674
A_16_P00021771	chr1	17991671	17991730	-0.210445	0.00427698	-0.380524
A_16_P15042809	chr1	18004822	18004881	-0.132005	-0.0561191	-0.227908
A_14_P129891	chr1	18017651	18017705	3.26753	0.284489	-0.0422505
A_14_P118936	chr1	18041667	18041726	1.13397	-0.164375	-0.130134
A_16_P00021869	chr1	18055458	18055516	-0.576151	0.0985573	-0.243839
A_16_P35045671	chr1	18069385	18069444	3.44059	-0.087885	-0.363057
A_14_P135530	chr1	18083648	18083707	-1.56893	0.150182	-0.0453558
A_16_P15043039	chr1	18092972	18093031	0.557847	-0.339108	-0.314748
A_14_P131646	chr1	18110989	18111048	0.0405873	0.0755564	-0.0453819
A_16_P35045799	chr1	18119910	18119969	-0.0740309	-0.0949345	-0.159278
A_14_P118574	chr1	18134873	18134932	-1.9562	0.0584172	-0.0396901
A_14_P102150	chr1	18145397	18145456	2.80032	0.280197	-0.150514
A_16_P00021996	chr1	18158813	18158872	0.0028942	-0.0229065	-0.273207
A_16_P00022037	chr1	18183591	18183650	2.03141	0.0735856	-0.14165
A_16_P00022069	chr1	18206751	18206809	0.89463	0.0578234	-0.224822
A_14_P132854	chr1	18219057	18219116	-1.03607	0.108975	-0.00475295
A_16_P15043373	chr1	18235889	18235948	0.872102	0.379385	0.0783291
A_16_P00022150	chr1	18261756	18261815	0.553923	0.188945	0.0307942
A_16_P00022178	chr1	18286668	18286727	-0.674431	0.562348	0.148998
A_16_P00022212	chr1	18307181	18307240	2.0995	0.200014	-0.174709
A_16_P00022240	chr1	18327656	18327715	-0.0012085	-0.24215	-0.456776
A_16_P00022281	chr1	18353508	18353567	1.70815	-0.0193832	-0.250342
A_16_P15043771	chr1	18382401	18382457	-0.770803	0.0196415	-0.285301
A_14_P107614	chr1	18400062	18400121	0.489722	-0.193273	-0.142776
A_16_P15043877	chr1	18418493	18418552	-0.196781	-0.19317	-0.538774
A_16_P00022430	chr1	18440446	18440505	0.878124	-0.100622	-0.221556
A_14_P139572	chr1	18447932	18447991	-0.0309529	-0.20998	-0.385442
A_16_P00022454	chr1	18455586	18455645	-3.97375	0.183004	-0.100502
A_16_P15044008	chr1	18464132	18464191	1.53459	-0.141106	-0.0268445
A_16_P00022484	chr1	18475304	18475363	1.3549	-1.17323	-1.22257
A_14_P100054	chr1	18484882	18484941	0.243284	0.218026	-0.273154
A_16_P00022531	chr1	18503557	18503616	0.00750963	0.0489134	-0.111831
A_16_P00022551	chr1	18514770	18514829	2.37988	-0.0511045	-0.227181
A_16_P15044194	chr1	18528695	18528754	0.580685	-0.0347076	-0.195041
A_16_P00022598	chr1	18543812	18543871	0.625221	-0.0349546	-0.314487
A_14_P127380	chr1	18563494	18563553	2.98203	-0.192701	-0.533147
A_16_P00022650	chr1	18574513	18574572	0.00879173	0.0590914	-0.261601
A_16_P00022673	chr1	18587505	18587564	-0.00274702	0.0254229	-0.136135
A_16_P00022690	chr1	18597413	18597471	2.97911	-0.0103274	-0.283129
A_16_P00022708	chr1	18609331	18609390	-0.0589023	0.101783	-0.390841
A_16_P00022723	chr1	18617496	18617555	0.000491564	0.229964	-0.25
A_16_P15044491	chr1	18632174	18632233	-1.1764	0.0773217	-0.180709
A_16_P00022765	chr1	18642447	18642506	-0.962813	0.0196793	-0.0560909
A_16_P00022793	chr1	18658850	18658909	3.75767	-0.0901746	-0.307008
A_16_P00022810	chr1	18670632	18670691	0.926032	-0.0713753	-0.158566
A_16_P00022830	chr1	18679015	18679074	-1.27736	0.0570825	-0.17071
A_16_P00022842	chr1	18686737	18686796	-2.39988	-0.0968116	-0.4039
A_16_P15044672	chr1	18696141	18696199	3.01882	-0.0356965	-0.273002
A_14_P103452	chr1	18704902	18704961	1.72584	0.0451433	-0.293885
A_16_P15044739	chr1	18722963	18723021	1.56657	0.144543	-0.234091
A_16_P00022921	chr1	18740395	18740454	1.6156	0.0260336	-0.28884
A_14_P123532	chr1	18780515	18780574	0.324609	-0.0316038	-0.167043
A_16_P00022970	chr1	18795150	18795209	-3.34289	-0.0406075	-0.369763
A_14_P115205	chr1	18810131	18810179	0.49204	-0.0439033	-0.109362
A_16_P15044955	chr1	18823559	18823618	-3.77542	-0.0574683	-0.180844
A_16_P00023022	chr1	18836400	18836459	-1.10543	0.142375	-0.141895
A_16_P35047706	chr1	18856938	18856997	0.192044	-0.249671	-0.228813
A_16_P15045056	chr1	18876122	18876181	-0.0909544	0.145878	-0.149514
A_16_P15045119	chr1	18900374	18900433	-2.37711	-0.00207642	-0.29667
A_16_P15045157	chr1	18916318	18916377	-0.292454	-0.127365	-0.344941
A_16_P00023134	chr1	18925840	18925898	0.234971	0.30915	0.0952944
A_16_P35047907	chr1	18935662	18935721	0.482817	-0.132911	-0.280202
A_14_P202011	chr1	18945458	18945517	0.0685368	0.124768	-0.216841
A_14_P101490	chr1	18957565	18957624	-0.31989	0.171125	-0.165353
A_14_P110792	chr1	18981595	18981654	-1.21578	-0.191267	-0.343204
A_16_P00023263	chr1	18994080	18994139	0.26656	0.225871	-0.123166
A_14_P123914	chr1	19011185	19011244	-0.0830056	0.131915	-0.1777
A_16_P00023316	chr1	19021434	19021493	2.14384	-0.0379626	-0.2227
A_14_P101348	chr1	19035871	19035930	-1.13743	0.129911	-0.141329
A_14_P131007	chr1	19057550	19057609	-0.125058	0.093531	-0.235627
A_16_P00023401	chr1	19066389	19066448	0.84515	0.24097	-0.115159
A_16_P00023415	chr1	19073819	19073878	3.40929	0.0755436	-0.0173312
A_14_P118839	chr1	19086583	19086642	0.105205	0.0841442	-0.218697
A_16_P15045698	chr1	19098824	19098883	0.631784	-0.193596	-0.0422905
A_16_P00023482	chr1	19121257	19121316	-1.82779	0.19311	-0.012594
A_16_P00023540	chr1	19157331	19157390	1.07046	-0.488517	-0.482084
A_16_P00023555	chr1	19171723	19171782	0.855683	-0.0187879	-0.119657
A_14_P120809	chr1	19179851	19179910	-0.0696718	0.240567	0.131301
A_16_P15045924	chr1	19193935	19193994	-1.26113	0.948839	0.644371
A_16_P35048681	chr1	19207220	19207279	-0.139333	0.0586943	-0.213644
A_16_P15045986	chr1	19213567	19213626	-0.322323	0.0148617	-0.145766
A_16_P00023631	chr1	19220577	19220636	0.923624	-0.0580054	-0.155613
A_16_P35048745	chr1	19225988	19226047	-1.43072	-0.00649102	-0.262793
A_16_P00023649	chr1	19229935	19229994	1.38625	0.0612639	-0.12354
A_16_P00023665	chr1	19237280	19237339	-0.0953136	-0.230517	-0.439656
A_16_P35048820	chr1	19246826	19246885	0.733619	-0.0696682	-0.164352
A_16_P00023701	chr1	19254412	19254470	-2.57541	0.3213	-0.22951
A_16_P00023712	chr1	19260977	19261036	-1.645	0.0883362	-0.195643
A_16_P00023729	chr1	19269135	19269194	-0.965768	-0.049721	-0.263815
A_16_P00023751	chr1	19280726	19280785	0.529653	0.193455	-0.00159581
A_16_P15046232	chr1	19292841	19292900	0.877293	-0.0353195	-0.0330664
A_16_P00023789	chr1	19316441	19316500	3.48129	0.0208231	0.0397479
A_16_P00023864	chr1	19376444	19376503	-0.0225291	0.223829	-0.0629891
A_14_P110357	chr1	19400997	19401056	-0.120699	-0.0174999	-0.167818
A_16_P00023924	chr1	19410344	19410403	-0.0332607	0.0167474	-0.218207
A_16_P00023942	chr1	19419945	19420004	-0.624206	-0.00701764	-0.195799
A_16_P00023974	chr1	19433589	19433648	3.19099	0.177728	0.0231949
A_14_P103189	chr1	19441785	19441844	1.04531	0.0676061	-0.273346
A_16_P00024019	chr1	19454782	19454841	0.894572	-0.0131576	-0.0888914
A_16_P15046657	chr1	19463960	19464019	1.34202	0.0244711	-0.272099
A_16_P15046688	chr1	19473703	19473762	-0.331078	-0.116075	-0.0372258
A_14_P127589	chr1	19481284	19481343	-0.291169	-0.00217196	-0.0864374
A_14_P138770	chr1	19503080	19503139	1.25492	0.159021	-0.16232
A_16_P00024133	chr1	19510561	19510620	1.94856	0.227797	-0.0452175
A_14_P108095	chr1	19525324	19525383	2.39417	0.215305	0.000858199
A_14_P116238	chr1	19544134	19544193	0.682898	-0.00101515	0.0527857
A_14_P123197	chr1	19552630	19552689	-2.61125	0.0930741	-0.134406
A_16_P00024217	chr1	19563866	19563925	2.45625	0.103614	0.0290103
A_14_P127505	chr1	19582268	19582321	-0.0732087	0.0618025	-0.213714
A_16_P35049880	chr1	19600132	19600176	0.997161	0.0812993	-0.00635904
A_14_P139351	chr1	19610378	19610437	-0.795179	-0.0219629	-0.0938285
A_16_P00024283	chr1	19629483	19629542	0.0446902	-0.0152328	0.00890653
A_14_P109096	chr1	19635750	19635809	-0.144289	0.0863921	-0.0422524
A_16_P15047116	chr1	19643626	19643685	-1.44871	-0.0236994	-0.292022
A_14_P104463	chr1	19654638	19654692	-1.38844	0.630342	0.432163
A_14_P107721	chr1	19660868	19660927	-0.156084	0.192498	0.000983026
A_14_P107476	chr1	19665576	19665631	2.90907	0.0966755	-0.23427
A_14_P120067	chr1	19681186	19681245	1.16637	0.137268	-0.091419
A_16_P15047251	chr1	19689815	19689872	0.198174	0.272304	-0.0106814
A_16_P15047289	chr1	19702588	19702647	-0.737146	0.100685	-0.154878
A_16_P00024437	chr1	19716300	19716359	-0.516422	0.103531	-0.179545
A_14_P131706	chr1	19728262	19728321	0.757377	0.140022	-0.163739
A_16_P15047408	chr1	19742369	19742428	-1.30017	-0.0418647	-0.208294
A_16_P00024508	chr1	19752136	19752195	-1.53091	-0.0862296	-0.158338
A_16_P15047492	chr1	19768958	19769017	-1.33663	-0.0406061	-0.163214
A_16_P00024558	chr1	19777651	19777710	-0.219181	-0.0523602	-0.0862543
A_16_P00024581	chr1	19789950	19790009	0.33268	-0.0333953	-0.0667933
A_14_P117811	chr1	19798433	19798492	0.534397	0.169078	-0.086936
A_16_P15047608	chr1	19809419	19809478	-1.2896	0.11591	-0.144145
A_16_P15047624	chr1	19817436	19817495	-1.41492	0.157775	-0.0908542
A_16_P15047635	chr1	19825963	19826022	0.0921272	-0.0877619	0.0391295
A_16_P00024641	chr1	19840186	19840245	2.17119	-0.0154105	-0.114955
A_16_P15047681	chr1	19849643	19849701	-0.27131	0.180945	0.226381
A_16_P35050569	chr1	19858885	19858944	1.64818	0.0209324	-0.159453
A_16_P15047703	chr1	19875289	19875348	-0.907977	0.0353015	-0.0991741
A_16_P15047721	chr1	19890147	19890206	1.01427	0.141667	-0.000265557
A_16_P35050626	chr1	19908492	19908551	0.06187	0.0809044	-0.0932943
A_16_P15047760	chr1	19917802	19917861	-2.76505	-0.00538087	0.00406681
A_16_P15047787	chr1	19928172	19928231	-0.771737	-0.110753	-0.122104
A_16_P15047813	chr1	19937034	19937093	-0.61896	0.146984	-0.0877313
A_14_P139494	chr1	19946430	19946489	-1.86853	0.0938958	-0.137182
A_14_P103411	chr1	19969873	19969928	0.368969	0.0379064	-0.126176
A_14_P116886	chr1	19978806	19978862	-1.43674	0.0119327	-0.0851641
A_14_P129892	chr1	19980920	19980975	0.199457	-0.0259371	-0.222765
A_16_P15047952	chr1	19988773	19988832	-0.866944	-0.0247801	-0.168408
A_14_P134082	chr1	20003602	20003656	0.618673	0.112901	-0.116816
A_16_P15048027	chr1	20017962	20018021	2.11268	0.0305331	-0.208058
A_16_P00024854	chr1	20026209	20026268	0.711924	-0.28112	-0.2073
A_16_P00024866	chr1	20035449	20035508	0.25288	0.275221	-0.0621479
A_16_P00024885	chr1	20050576	20050635	-0.423473	0.273906	-0.0787274
A_14_P132590	chr1	20063620	20063679	-2.58118	0.13465	-0.115079
A_16_P00024935	chr1	20081196	20081255	0.837467	0.226479	-0.012629
A_16_P00024955	chr1	20093600	20093658	2.15976	0.0626852	-0.168994
A_16_P15048238	chr1	20109980	20110039	-2.41368	-0.189117	0.0160755
A_14_P107005	chr1	20118848	20118907	2.47004	-0.110201	-0.0967372
A_16_P15048277	chr1	20130969	20131028	-0.0510999	0.0744317	-0.144479
A_14_P112048	chr1	20140796	20140840	-0.0114653	0.0898113	-0.0141168
A_16_P35051260	chr1	20153782	20153841	2.11669	0.0542381	-0.12198
A_16_P00025038	chr1	20178507	20178566	-0.397639	0.0765216	-0.0182644
A_16_P35051294	chr1	20191812	20191871	2.41521	-0.0276292	-0.019781
A_16_P15048397	chr1	20202479	20202538	-0.374538	0.059929	-0.157239
A_16_P15048429	chr1	20215670	20215729	0.0186713	-0.0763186	-0.0485984
A_16_P35051426	chr1	20236945	20237004	-1.19284	0.0913969	-0.0300406
A_14_P109507	chr1	20249390	20249445	0.713486	0.428122	-0.0990458
A_16_P00025175	chr1	20266678	20266737	-2.25008	0.125774	0.164592
A_16_P15048585	chr1	20280167	20280226	-1.39023	0.235502	-0.0927763
A_16_P35051551	chr1	20295765	20295824	0.0436217	-0.0956932	-0.142197
A_14_P126181	chr1	20306316	20306369	-0.837569	0.00619524	-0.111845
A_16_P00025230	chr1	20334447	20334506	0.157769	-0.224897	-0.224391
A_16_P35051597	chr1	20348049	20348108	-1.30109	-0.0219556	-0.0450371
A_16_P00025232	chr1	20366015	20366074	-0.607028	-0.115371	-0.0231226
A_16_P00025243	chr1	20389776	20389835	2.56399	-0.0282032	-0.0167387
A_14_P137477	chr1	20399606	20399665	-1.05078	0.104869	-0.206411
A_16_P00025269	chr1	20411698	20411757	-1.2232	-0.0191593	-0.303274
A_16_P35051705	chr1	20429340	20429399	-2.63412	-0.110984	-0.339347
A_14_P130178	chr1	20444064	20444123	0.106271	0.073647	-0.058029
A_16_P15048826	chr1	20455895	20455954	0.118795	-0.0864728	-0.22295
A_14_P122444	chr1	20469195	20469249	-0.132238	-0.00375929	-0.245553
A_16_P00025348	chr1	20475592	20475647	0.786553	0.20066	-0.156397
A_16_P00025370	chr1	20495093	20495152	-0.321685	0.233125	-0.117883
A_16_P35051883	chr1	20503174	20503233	1.56188	-0.415435	-0.788216
A_14_P120816	chr1	20514667	20514726	-1.79163	0.0875912	-0.0707534
A_16_P15048998	chr1	20525213	20525272	-1.03122	0.0422353	-0.08315
A_16_P15049024	chr1	20533943	20534002	-1.03218	-0.0602943	-0.388826
A_14_P135348	chr1	20572604	20572663	0.105341	0.149247	-0.216905
A_16_P00025535	chr1	20594918	20594977	-1.71575	0.236808	0.202513
A_16_P15049221	chr1	20613227	20613281	0.638919	-0.0365279	-0.205094
A_16_P15049251	chr1	20623226	20623285	0.598153	-0.224529	-0.251983
A_16_P15049300	chr1	20640242	20640301	-0.821781	0.181393	-0.200143
A_16_P15049331	chr1	20650134	20650193	-0.193547	-0.0204334	-0.247248
A_16_P15049363	chr1	20662588	20662647	-0.751478	-0.0482742	-0.233503
A_14_P126336	chr1	20672575	20672634	1.01562	0.00410578	-0.337047
A_14_P202227	chr1	20675580	20675639	-1.09422	0.0470397	-0.167012
A_16_P00025716	chr1	20700513	20700572	1.78503	-0.00720335	-0.0989109
A_16_P15049529	chr1	20719073	20719132	-1.01824	-0.0848927	-0.372612
A_16_P15049579	chr1	20740964	20741023	0.469504	0.179909	-0.147546
A_16_P15049626	chr1	20768031	20768090	1.30669	-0.0422826	-0.246476
A_16_P15049665	chr1	20787888	20787947	-3.53534	0.12422	-0.0685584
A_14_P136482	chr1	20809150	20809209	-2.16504	0.00821576	-0.285408
A_14_P112033	chr1	20810162	20810221	-1.34278	0.0837589	-0.300167
A_16_P15049760	chr1	20819975	20820034	-0.475235	-0.0320116	-0.223556
A_14_P100962	chr1	20830940	20830999	-1.39636	-0.0335887	0.0154785
A_16_P15049831	chr1	20854176	20854235	0.0749473	-0.00886696	-0.184183
A_16_P00025930	chr1	20865498	20865557	1.21296	-0.0109783	-0.203252
A_16_P00025938	chr1	20877308	20877367	1.74652	0.292894	0.195608
A_16_P15049895	chr1	20891241	20891300	0.880926	0.136706	-0.0325991
A_14_P133329	chr1	20916440	20916499	0.870819	0.502453	0.194924
A_14_P136169	chr1	20924197	20924256	-0.664098	0.0387106	-0.0105293
A_14_P137506	chr1	20934057	20934116	0.101646	0.037298	-0.131596
A_16_P15050017	chr1	20949690	20949749	0.26006	0.176432	-0.102912
A_16_P35053041	chr1	20958478	20958537	-2.78118	-0.0966816	-0.0933951
A_14_P101908	chr1	20972375	20972425	2.54378	0.144137	-0.0478242
A_14_P109945	chr1	20984262	20984321	1.925	1.12533	-0.11521
A_16_P00026094	chr1	20996500	20996559	0.648221	0.13625	-0.097912
A_16_P15050152	chr1	21007246	21007305	-2.3602	-0.0576371	-0.0706195
A_16_P15050202	chr1	21025037	21025096	1.25083	-0.0533492	-0.199372
A_16_P00026136	chr1	21034428	21034487	-0.971009	-0.0669586	-0.170721
A_16_P15050255	chr1	21047090	21047149	-0.259933	-0.254961	-0.403584
A_16_P00026184	chr1	21062585	21062644	1.77621	0.245149	-0.207548
A_14_P111023	chr1	21076152	21076211	-0.700945	0.133776	-0.114737
A_16_P00026224	chr1	21094083	21094141	0.828694	0.0124286	-0.167377
A_14_P109704	chr1	21103078	21103137	2.13261	0.0672979	-0.0684935
A_16_P00026262	chr1	21117814	21117873	-0.326047	0.0638777	-0.00720293
A_16_P15050460	chr1	21125637	21125696	-2.65885	0.210127	-0.0150093
A_16_P00026304	chr1	21143879	21143938	-0.145693	0.0717207	-0.142224
A_16_P35053593	chr1	21151527	21151586	0.21572	-0.0954074	-0.19001
A_16_P15050551	chr1	21167521	21167580	-0.482748	-0.12189	-0.000923011
A_16_P15050571	chr1	21177692	21177751	0.275722	0.185375	-0.146016
A_14_P119345	chr1	21186927	21186986	2.07	-0.0735498	-0.239129
A_16_P15050645	chr1	21203590	21203649	1.40145	0.0418467	-0.133694
A_16_P15050672	chr1	21214973	21215032	0.720362	-0.000325348	0.28839
A_14_P130021	chr1	21226196	21226253	0.672061	0.228223	0.14263
A_16_P15050737	chr1	21235184	21235243	-1.52298	0.020353	-0.00324135
A_16_P15050766	chr1	21248521	21248580	1.84166	-0.0278991	-0.0767613
A_14_P135085	chr1	21268359	21268418	0.91022	0.126387	-0.128675
A_18_P10051849	chr1	21274713	21274772	-2.41849	-0.222394	-0.337585
A_16_P00026534	chr1	21290469	21290528	-0.439887	-0.643884	-0.545675
A_16_P15050905	chr1	21299584	21299643	-0.650859	-0.0115968	-0.171977
A_16_P15050924	chr1	21306783	21306842	-0.289209	0.11538	-0.219664
A_16_P15050941	chr1	21311743	21311802	0.732816	0.00274998	-0.168247
A_16_P15050946	chr1	21317410	21317469	-2.49797	-0.00334131	-0.103772
A_16_P35054078	chr1	21328053	21328112	1.18552	0.094152	-0.0720371
A_18_P10049904	chr1	21332472	21332531	-0.327553	0.0532541	0.0187419
A_16_P15051023	chr1	21345945	21346004	-1.00932	-0.079445	-0.0554263
A_16_P15051051	chr1	21359194	21359253	-0.618282	-0.121978	-0.0941392
A_18_P17482993	chr1	21367884	21367943	0.971665	0.123937	0.118802
A_14_P106374	chr1	21377460	21377512	0.42056	-0.0527274	-0.251789
A_16_P15051123	chr1	21386193	21386252	0.313159	-0.0370911	-0.118917
A_16_P15051160	chr1	21397242	21397301	-0.858411	-0.229963	-0.0919555
A_16_P35054274	chr1	21408618	21408677	-1.26722	0.205669	-0.0681154
A_16_P15051196	chr1	21417010	21417069	-2.69411	0.194813	0.0855938
A_14_P138074	chr1	21427344	21427403	1.79984	0.112852	0.000670131
A_16_P15051232	chr1	21437430	21437489	0.25008	0.0125981	-0.147212
A_14_P101236	chr1	21449671	21449730	-0.301872	0.0385694	-0.120971
A_16_P15051281	chr1	21458733	21458792	0.183155	-0.177719	-0.208594
A_16_P15051328	chr1	21478471	21478529	0.162112	-0.0741003	-0.0318391
A_16_P35054472	chr1	21501008	21501067	-1.00245	-0.100122	-0.523605
A_16_P15051396	chr1	21511070	21511129	-0.951108	0.12807	0.00144949
A_16_P15051412	chr1	21524321	21524380	3.10634	0.250369	-0.0189257
A_14_P118319	chr1	21546057	21546116	-1.12147	-0.0290251	-0.204022
A_16_P00026868	chr1	21557660	21557719	1.56712	0.176056	0.114273
A_14_P114808	chr1	21573743	21573796	-0.407581	0.0999378	-0.112922
A_16_P00026923	chr1	21590743	21590802	1.79913	-0.199525	-0.262861
A_14_P117893	chr1	21598433	21598492	2.6749	0.0739853	-0.152498
A_16_P00026957	chr1	21611923	21611982	1.08132	-0.0250597	-0.113598
A_16_P35054754	chr1	21621877	21621936	0.575534	0.0555891	-0.192421
A_16_P00026998	chr1	21637279	21637338	-0.439945	-0.101098	-0.22779
A_14_P130640	chr1	21658363	21658422	1.11604	0.0595702	-0.264415
A_16_P00027040	chr1	21668088	21668147	-0.160956	-0.405963	-0.234079
A_16_P00027070	chr1	21686633	21686692	2.61879	0.124103	-0.0965661
A_16_P00027084	chr1	21706138	21706197	-3.93233	-0.0267734	-0.210575
A_16_P35054966	chr1	21725623	21725677	1.53218	0.166537	0.00427109
A_16_P15051917	chr1	21763885	21763930	-1.61114	0.0880977	-0.0174735
A_16_P15051963	chr1	21785938	21785987	1.79413	-0.0238324	-0.0701291
A_18_P10054303	chr1	21800152	21800211	-0.31082	-0.0435612	-0.0569634
A_16_P35055208	chr1	21813391	21813450	1.3311	-0.0995375	-0.122061
A_16_P15052060	chr1	21822167	21822226	0.00930457	0.137948	-0.158139
A_16_P15052083	chr1	21832150	21832203	-1.27541	-0.0293707	-0.206375
A_14_P113462	chr1	21843270	21843329	-0.00223418	-0.0468012	-0.0872922
A_16_P15052148	chr1	21853319	21853378	-1.0357	0.0294111	-0.413498
A_14_P118033	chr1	21876256	21876315	0.28838	-0.236069	-0.0336642
A_14_P116991	chr1	21893802	21893859	-1.74949	0.0337342	-0.241873
A_14_P124135	chr1	21904785	21904842	0.918549	-0.149132	-0.190323
A_16_P00027260	chr1	21915878	21915937	-2.08642	-0.0596427	-0.146527
A_14_P116283	chr1	21929504	21929555	-1.09484	-0.0734368	-0.0653175
A_14_P110674	chr1	21938528	21938583	1.78133	0.14928	-0.108243
A_16_P00027330	chr1	21954519	21954577	0.122876	0.107308	-0.202482
A_16_P15052472	chr1	21973435	21973490	1.22317	-0.0209367	-0.111726
A_14_P137545	chr1	21987859	21987918	1.31995	0.0522812	-0.038767
A_16_P00027396	chr1	21997658	21997717	4.05215	0.0789911	-0.15622
A_16_P15052592	chr1	22013635	22013694	1.70939	0.0839368	-0.18103
A_14_P111966	chr1	22021541	22021600	0.169565	0.0206039	-0.0574672
A_16_P15052650	chr1	22032917	22032976	-1.84776	0.0800909	0.0149726
A_14_P134436	chr1	22050635	22050694	0.460403	0.0780464	0.0697052
A_16_P00027509	chr1	22066922	22066981	-1.10765	-0.131621	-0.195348
A_14_P105400	chr1	22078993	22079052	-2.44768	-0.113535	-0.173418
A_16_P15052794	chr1	22092891	22092950	1.15945	-0.0444418	-0.0963227
A_14_P124123	chr1	22100759	22100818	0.806968	0.207091	-0.121712
A_16_P15052814	chr1	22108320	22108379	-1.70041	-0.168346	-0.253755
A_16_P00027562	chr1	22127784	22127843	0.416808	-0.0828397	-0.152779
A_16_P00027566	chr1	22138754	22138809	-1.26276	0.0146948	0.00630372
A_16_P15052868	chr1	22154028	22154083	-0.249677	-0.0550735	-0.363918
A_14_P110308	chr1	22164082	22164141	0.250304	0.0548428	-0.236235
A_16_P15052921	chr1	22171771	22171830	-0.207174	0.0277539	-0.213528
A_16_P35056244	chr1	22187550	22187609	-0.157366	0.0084922	-0.135661
A_16_P15052982	chr1	22195855	22195914	-0.472564	-0.0673345	-0.211183
A_16_P15053011	chr1	22206536	22206587	3.29429	0.0132303	0.0143007
A_14_P134045	chr1	22223053	22223112	-0.191726	-0.0740358	-0.214376
A_16_P15053113	chr1	22238379	22238438	1.07335	-0.0258333	-0.111347
A_14_P128465	chr1	22250409	22250468	-0.124289	0.033729	-0.042365
A_16_P00027752	chr1	22267745	22267804	1.97152	0.164603	-0.211548
A_16_P15053215	chr1	22277129	22277188	0.735144	-0.13433	-0.00990945
A_16_P00027784	chr1	22288978	22289037	-0.32808	-0.190206	-0.251527
A_14_P119507	chr1	22308608	22308663	0.50015	0.199515	0.144211
A_16_P15053335	chr1	22345995	22346054	1.65908	-0.129995	-0.102002
A_14_P124604	chr1	22352654	22352713	-0.85961	0.507678	-0.0462441
A_16_P15053372	chr1	22364327	22364386	0.043408	0.0644421	-0.138299
A_14_P135733	chr1	22382972	22383031	-1.18291	-0.0996999	-0.399524
A_14_P105052	chr1	22397901	22397960	2.34738	-0.0423621	0.00478193
A_16_P35056832	chr1	22408284	22408343	0.263927	-0.0412288	-0.105339
A_14_P125675	chr1	22416798	22416857	0.266747	0.0084973	0.063579
A_16_P00027909	chr1	22424449	22424508	0.990967	0.0931118	0.0239327
A_16_P15053597	chr1	22443747	22443806	1.79223	-0.0928993	-0.366541
A_16_P00027968	chr1	22453525	22453584	-0.155059	-0.223628	-0.119762
A_14_P126410	chr1	22461716	22461773	-0.217624	-0.00211978	-0.179615
A_16_P15053703	chr1	22474999	22475058	1.28903	-0.053184	-0.0771696
A_16_P35057117	chr1	22495451	22495510	-0.027363	0.144163	-0.213693
A_16_P15053813	chr1	22517849	22517908	1.13667	0.154248	-0.0780079
A_14_P113840	chr1	22580233	22580292	2.01602	0.456499	-0.0831796
A_16_P15054062	chr1	22612770	22612829	1.31245	0.204993	0.0312403
A_16_P15054103	chr1	22643562	22643621	-0.504952	-0.0333461	-0.254936
A_16_P00028276	chr1	22661596	22661655	-0.0558253	-0.0139921	-0.151586
A_16_P00028298	chr1	22676620	22676679	-0.702408	0.235114	-0.248859
A_14_P127794	chr1	22713848	22713907	1.72721	0.0976633	-0.198685
A_16_P15054402	chr1	22761902	22761961	0.464067	-0.141881	-0.160786
A_16_P15054410	chr1	22776252	22776311	-2.07607	0.0044767	-0.216587
A_16_P15054430	chr1	22783878	22783937	-0.469383	-0.0614434	-0.200968
A_14_P120611	chr1	22801258	22801317	-0.843397	-0.131759	0.0247678
A_16_P00028471	chr1	22816699	22816756	0.345789	0.0105031	-0.131022
A_14_P105801	chr1	22828100	22828159	3.00444	0.158237	-0.0175398
A_16_P00028517	chr1	22843273	22843332	0.756203	0.138391	-0.215405
A_14_P111199	chr1	22854942	22855001	-0.819175	-0.117109	-0.331534
A_16_P15054645	chr1	22864310	22864369	-0.0709539	-0.194489	-0.159868
A_16_P35058078	chr1	22884200	22884259	-0.87788	-0.0888218	-0.440018
A_14_P105325	chr1	22891616	22891675	-0.239126	-0.0444437	-0.204365
A_16_P00028632	chr1	22907442	22907501	3.43809	-0.0438051	-0.0260391
A_16_P00028664	chr1	22923499	22923558	-0.287883	0.0954308	-0.236565
A_16_P00028702	chr1	22946618	22946677	-1.64521	-0.0739487	-0.338539
A_16_P15054916	chr1	22956308	22956367	-1.36681	0.0161784	-0.315469
A_14_P103237	chr1	22964515	22964564	0.299537	-0.00213275	-0.277588
A_14_P200008	chr1	22972465	22972524	1.39085	0.0418869	-0.106175
A_14_P106837	chr1	22974554	22974613	-0.324985	0.0734118	-0.136932
A_14_P126789	chr1	22979546	22979597	1.39763	-0.0906006	-0.0441671
A_14_P130243	chr1	22987254	22987303	-0.0573638	-0.0387081	0.160488
A_16_P00028793	chr1	23007125	23007184	1.62031	-0.00158971	-0.000693444
A_16_P15055072	chr1	23023181	23023240	1.36447	-0.213393	-0.0344407
A_14_P126598	chr1	23040846	23040905	-0.22224	-0.136716	-0.491486
A_16_P00028845	chr1	23050788	23050847	3.09935	0.12315	-0.149607
A_16_P15055172	chr1	23061311	23061370	-1.77142	-0.333008	-0.551738
A_16_P00028881	chr1	23070547	23070606	-0.252489	-0.114219	-0.153427
A_16_P15055233	chr1	23083378	23083437	0.92438	-0.137524	-0.0305476
A_14_P135132	chr1	23104035	23104094	-0.0883903	0.00675037	-0.0327544
A_16_P15055312	chr1	23111856	23111915	0.212637	-0.134114	-0.307164
A_16_P00028965	chr1	23126428	23126484	-0.121724	0.0623139	0.0604357
A_16_P15055377	chr1	23135862	23135920	-2.17312	0.00103801	-0.0556211
A_16_P00028998	chr1	23143704	23143763	0.983214	0.0604146	-0.0884659
A_16_P00029016	chr1	23152936	23152995	-0.0458251	0.0860074	0.104745
A_16_P00029046	chr1	23172395	23172454	-0.0632615	-0.0398019	-0.304324
A_16_P00029057	chr1	23181462	23181518	-0.126596	0.106728	-0.196262
A_16_P15055519	chr1	23191846	23191905	-1.21	-0.0163332	-0.139093
A_14_P109970	chr1	23199546	23199605	0.428543	0.0589023	0.0419291
A_16_P00029103	chr1	23218160	23218215	0.68777	-0.00953119	-0.0176097
A_16_P15055594	chr1	23226094	23226153	-1.06171	-0.0766098	-0.0668291
A_14_P136035	chr1	23241030	23241089	-0.147879	0.126022	-0.168933
A_16_P00029160	chr1	23257604	23257663	0.642537	0.203677	0.0355158
A_16_P00029171	chr1	23269967	23270026	1.45374	-0.0104271	-0.147202
A_16_P00029176	chr1	23280787	23280846	0.0113559	0.0890149	-0.184763
A_16_P15055743	chr1	23295077	23295136	1.5628	-0.227221	-0.251502
A_16_P00029215	chr1	23311907	23311966	0.0654599	-0.0295809	-0.0954286
A_16_P15055796	chr1	23340880	23340939	0.691399	-0.0604005	-0.347293
A_14_P136995	chr1	23356988	23357043	1.17622	0.120864	-0.0535916
A_14_P124318	chr1	23371634	23371693	-1.13574	-0.0131915	0.149135
A_16_P15055917	chr1	23383918	23383977	-0.0933126	0.169327	-0.0876447
A_16_P35059393	chr1	23397856	23397915	1.18118	0.120618	-0.0197002
A_14_P101868	chr1	23414179	23414238	0.0234075	0.00235198	-0.244144
A_14_P132315	chr1	23419852	23419911	0.082127	0.0606775	-0.198148
A_16_P00029389	chr1	23427651	23427710	1.93483	-0.0678824	-0.0862115
A_16_P00029413	chr1	23442387	23442446	0.00419393	0.0568856	-0.0410244
A_14_P119166	chr1	23455731	23455790	-0.468904	0.0365865	-0.123441
A_16_P35059598	chr1	23471736	23471795	-1.46883	0.0487662	-0.00749498
A_14_P107138	chr1	23481411	23481470	0.181873	-0.0568779	-0.212776
A_16_P15056209	chr1	23491533	23491592	-1.92954	-0.150697	-0.229839
A_16_P15056232	chr1	23501066	23501125	-0.180775	-0.0970534	-0.191257
A_16_P00029510	chr1	23511417	23511476	0.0547527	-0.0334327	-0.179669
A_14_P137976	chr1	23519807	23519854	-0.137601	0.113333	-0.00542075
A_16_P00029542	chr1	23542050	23542109	0.52073	-0.140762	-0.295363
A_16_P15056349	chr1	23557396	23557455	1.0223	-0.259848	-0.300572
A_16_P15056383	chr1	23576890	23576949	0.0628957	-0.026998	-0.304288
A_16_P00029587	chr1	23586616	23586675	0.667314	-0.0112037	-0.207172
A_16_P35059872	chr1	23607991	23608050	0.265978	0.189854	-0.0196958
A_16_P15056477	chr1	23623284	23623343	-0.309148	-0.202095	-0.334573
A_14_P124156	chr1	23638155	23638213	0.461665	0.226562	-0.132039
A_14_P138605	chr1	23638244	23638303	-0.738743	0.123539	-0.15443
A_16_P15056556	chr1	23650001	23650060	-0.82721	-0.0523876	-0.0163052
A_14_P132214	chr1	23660159	23660218	2.8933	0.0484894	-0.120619
A_16_P15056615	chr1	23674720	23674779	-0.353145	-0.0998121	-0.109132
A_14_P104371	chr1	23689659	23689715	0.708835	-0.148543	-0.238738
A_16_P15056703	chr1	23707711	23707770	-2.13427	0.240025	-0.00885189
A_16_P15056747	chr1	23724070	23724129	0.0141765	0.101986	-0.0775618
A_16_P00029818	chr1	23732298	23732357	2.13385	-0.00499648	-0.0407931
A_14_P112064	chr1	23741328	23741387	-1.48158	0.0642866	-0.122347
A_16_P00029848	chr1	23755068	23755127	3.06715	-0.0528528	-0.318718
A_14_P135598	chr1	23766146	23766205	-2.37992	0.1946	-0.0732625
A_16_P15056874	chr1	23774139	23774198	0.223813	0.142548	-0.0129463
A_16_P00029896	chr1	23783536	23783592	0.743514	0.195652	-0.0702384
A_14_P111644	chr1	23801435	23801482	0.177285	0.170288	0.183941
A_16_P35060458	chr1	23812393	23812450	0.0469783	0.100374	-0.14895
A_16_P00029939	chr1	23826239	23826298	-1.11907	0.00440841	-0.0882604
A_16_P00029948	chr1	23835243	23835295	-2.31449	-0.000790555	-0.00355734
A_14_P115618	chr1	23852626	23852685	-0.130443	-0.284915	-0.290932
A_14_P130600	chr1	23856826	23856885	-0.262245	0.00275328	-0.056685
A_16_P15057075	chr1	23875699	23875758	-0.881977	0.011028	-0.0738728
A_14_P103011	chr1	23885141	23885198	1.5542	0.0897316	-0.00455016
A_14_P136973	chr1	23886208	23886267	-1.73815	0.116554	-0.21518
A_16_P00030036	chr1	23900473	23900532	1.95169	0.318356	0.116838
A_16_P15057182	chr1	23916604	23916663	0.847011	0.0125667	-0.0713955
A_14_P130448	chr1	23929149	23929208	-2.41386	-0.0432589	-0.108836
A_16_P00030084	chr1	23944002	23944059	-0.0494149	-0.0661511	-0.218365
A_16_P15057262	chr1	23958506	23958565	-1.25677	-0.00258978	-0.284554
A_14_P117522	chr1	23966799	23966858	-1.06592	-1.21098	-1.22627
A_16_P00030121	chr1	23979797	23979856	-0.963539	-0.038733	-0.18546
A_16_P15057327	chr1	23991646	23991705	1.68491	0.0848204	-0.3644
A_16_P15057348	chr1	24000423	24000482	0.052639	-0.192494	-0.48715
A_16_P15057365	chr1	24010938	24010997	-0.126781	0.227381	-0.13974
A_14_P110114	chr1	24020118	24020177	2.77862	-0.0102209	-0.158235
A_14_P124391	chr1	24031979	24032038	0.0869989	-0.266857	-0.564148
A_14_P200009	chr1	24032009	24032068	0.0862297	-0.274339	-0.308338
A_16_P35060935	chr1	24040071	24040130	0.0808449	-0.00837553	-0.440682
A_16_P15057442	chr1	24054668	24054727	0.511749	0.0215549	-0.32919
A_16_P00030198	chr1	24062928	24062987	-1.1816	0.0888392	-0.39576
A_16_P15057478	chr1	24074289	24074348	-0.363371	-0.15842	-0.323757
A_14_P119619	chr1	24082303	24082362	1.26965	0.158485	-0.024996
A_16_P15057526	chr1	24091231	24091290	-0.925002	0.223505	0.00968533
A_14_P200010	chr1	24108539	24108598	0.0959735	-0.121803	-0.114041
A_16_P00030291	chr1	24125835	24125888	-0.234292	-0.14629	-0.295292
A_16_P00030306	chr1	24135144	24135203	0.754201	-0.103757	-0.25937
A_14_P107687	chr1	24151482	24151538	1.14653	0.146365	-0.0846898
A_16_P15057679	chr1	24162476	24162535	0.959058	-0.110885	-0.0274873
A_16_P35061269	chr1	24172510	24172569	-3.48809	-0.0316747	-0.012442
A_16_P00030350	chr1	24180829	24180888	0.678155	0.053545	-0.0309883
A_14_P123601	chr1	24193324	24193383	0.0493056	-0.00437505	-0.186018
A_16_P15057774	chr1	24202369	24202426	2.70374	0.106702	-0.0471126
A_16_P00030398	chr1	24215516	24215575	-2.51509	-0.0234477	-0.126884
A_14_P136865	chr1	24233474	24233533	0.717128	-0.835018	-0.624704
A_16_P15057856	chr1	24243947	24244006	0.678025	-0.103702	-0.24368
A_16_P15057874	chr1	24255402	24255461	3.41046	-0.0859688	-0.105438
A_16_P00030449	chr1	24363395	24363454	-1.48005	0.235888	0.0219474
A_16_P15058100	chr1	24376431	24376490	-2.47932	-0.121874	-0.054944
A_14_P201895	chr1	24384595	24384654	0.970269	-0.118235	-0.169661
A_14_P123885	chr1	24385955	24386014	-0.0532612	-0.177604	-0.225223
A_16_P15058161	chr1	24396753	24396812	0.0960326	0.157201	0.112189
A_14_P135430	chr1	24411916	24411975	3.40294	0.296486	-0.00317685
A_16_P00030552	chr1	24436013	24436072	-0.0463654	-0.228332	-0.313542
A_16_P00030576	chr1	24448911	24448970	-0.0789029	-0.0963867	-0.0965522
A_14_P113159	chr1	24456460	24456519	0.940993	-0.142235	-0.299853
A_16_P00030608	chr1	24470640	24470699	-0.0450558	-0.039497	-0.120623
A_14_P118139	chr1	24485405	24485464	2.01066	0.129259	-0.238012
A_16_P15058428	chr1	24498793	24498852	-1.08042	-0.0811619	-0.253553
A_14_P132997	chr1	24509499	24509558	0.800581	-0.0525485	-0.14539
A_16_P00030666	chr1	24518579	24518638	1.74584	0.119835	-0.105835
A_16_P00030685	chr1	24535499	24535557	0.103167	-0.0263315	-0.177588
A_16_P00030695	chr1	24549487	24549546	1.29812	-0.0606087	-0.0628127
A_16_P15058566	chr1	24570830	24570889	-0.993761	-0.0407182	-0.0310532
A_16_P00030760	chr1	24610598	24610657	0.50028	0.0691822	-0.0859993
A_16_P00030784	chr1	24625586	24625645	1.2436	0.167169	-0.0438952
A_14_P139836	chr1	24641638	24641697	-1.58298	-0.224141	-0.115521
A_16_P00030826	chr1	24650306	24650365	2.19528	0.156334	-0.0658001
A_14_P134726	chr1	24663198	24663250	0.33048	0.00936503	-0.0178854
A_16_P00030868	chr1	24672342	24672401	-0.146084	0.159518	-0.019903
A_14_P113165	chr1	24684396	24684451	-2.01349	-0.0717811	-0.233439
A_16_P35062533	chr1	24696226	24696285	0.0116123	0.107811	-0.14564
A_14_P134399	chr1	24706114	24706173	-0.919507	0.268439	0.0246048
A_16_P15058947	chr1	24718697	24718756	-1.54498	0.243179	-0.257276
A_16_P35062614	chr1	24727867	24727926	0.297486	0.176242	0.100414
A_14_P125911	chr1	24740272	24740328	2.56147	0.219985	-0.240413
A_16_P00030991	chr1	24751618	24751675	1.03045	-0.00599572	-0.0571883
A_16_P15059022	chr1	24763920	24763979	2.42808	-0.0790691	0.00388282
A_14_P105809	chr1	24771675	24771734	2.41205	0.137058	-0.0144522
A_14_P134812	chr1	24785922	24785981	-0.935619	-0.176429	-0.365965
A_16_P00031065	chr1	24799329	24799388	0.914725	0.144962	-0.123336
A_16_P00031076	chr1	24809922	24809981	1.25679	0.106009	-0.2163
A_16_P15059172	chr1	24831054	24831113	2.31023	-0.072309	-0.0952674
A_14_P134781	chr1	24840910	24840969	-0.26488	0.0278838	-0.186078
A_16_P15059222	chr1	24852192	24852251	2.09973	0.227862	0.0443891
A_16_P15059239	chr1	24859736	24859795	0.433384	-0.0297175	-0.11858
A_16_P15059281	chr1	24875589	24875648	-2.89389	0.00664757	-0.111624
A_16_P15059314	chr1	24885461	24885520	-1.02995	-0.205556	-0.251342
A_16_P00031185	chr1	24893052	24893111	0.798256	-0.0198667	-0.181317
A_16_P35063042	chr1	24903688	24903747	-0.0596716	-0.118385	-0.0852718
A_16_P00031209	chr1	24911541	24911599	-1.2323	0.146388	-0.242935
A_16_P15059396	chr1	24921800	24921859	-0.700962	-0.0844714	-0.163741
A_14_P125805	chr1	24936298	24936357	0.220884	-0.10292	-0.234703
A_16_P15059440	chr1	24950090	24950149	0.545634	-0.20867	-0.180224
A_16_P15059457	chr1	24961807	24961866	0.020742	0.0275334	-0.0893747
A_14_P121146	chr1	24972565	24972624	-0.31864	-0.00644815	-0.0486189
A_16_P15059518	chr1	24981600	24981659	0.279479	0.377522	0.00652883
A_14_P121494	chr1	24996383	24996442	1.11789	-0.0647014	-0.0321973
A_16_P35063297	chr1	25008129	25008188	-1.27579	0.222304	-0.0935679
A_16_P00031354	chr1	25031844	25031903	-1.72598	-0.0449817	-0.176416
A_16_P00031371	chr1	25054262	25054321	0.346683	-0.0431464	-0.267486
A_16_P00031383	chr1	25068888	25068947	0.827104	0.270652	0.0594259
A_14_P118307	chr1	25079602	25079661	-0.297629	-0.188912	-0.0145874
A_16_P15059748	chr1	25090223	25090282	0.202899	-0.00456818	-0.13958
A_16_P00031433	chr1	25105353	25105412	0.23008	-0.171757	-0.0695673
A_16_P15059807	chr1	25113003	25113062	1.0779	-0.0387702	-0.117298
A_16_P15059831	chr1	25129726	25129785	0.276854	-0.0543491	-0.0446693
A_16_P00031471	chr1	25138330	25138388	-0.840723	0.085814	-0.0854073
A_16_P35063570	chr1	25145744	25145803	0.212643	-0.103491	-0.13901
A_16_P35063605	chr1	25156385	25156444	0.129564	0.0355592	-0.121838
A_14_P109561	chr1	25168965	25169024	-1.98527	0.0606802	0.0354055
A_16_P15059945	chr1	25180034	25180093	-1.26147	0.223066	0.0120652
A_16_P00031545	chr1	25192974	25193033	-0.106596	0.481897	0.135694
A_16_P15060014	chr1	25220984	25221043	0.191231	-0.034884	-0.235119
A_14_P101216	chr1	25235732	25235791	-0.823043	-0.0359639	-0.332074
A_16_P00031629	chr1	25254444	25254503	2.93843	0.363445	0.21119
A_16_P00031647	chr1	25262909	25262968	-0.933421	-0.0851218	-0.186731
A_16_P00031677	chr1	25281518	25281573	-0.276927	-0.158465	-0.24634
A_14_P116572	chr1	25291355	25291411	-0.140186	0.108456	-0.0849242
A_16_P00031711	chr1	25306411	25306467	-0.0550305	0.0628906	-0.159343
A_16_P00031730	chr1	25320307	25320364	-1.03766	-0.0566095	-0.189946
A_14_P117709	chr1	25384480	25384539	0.767361	0.086067	-0.104246
A_16_P00031866	chr1	25410899	25410958	0.0553705	-0.0433223	-0.351992
A_16_P00031902	chr1	25427596	25427655	-1.16138	-0.0928077	-0.215822
A_16_P35064359	chr1	25440686	25440745	-4.17496	-0.111609	-0.273524
A_16_P15060665	chr1	25454732	25454791	-1.67085	-0.0348528	-0.0802687
A_16_P15060691	chr1	25463334	25463388	0.0254589	0.0668516	-0.103228
A_16_P15060748	chr1	25500804	25500863	-0.399662	0.00483011	0.0179793
A_16_P00032024	chr1	25532093	25532152	0.066742	-0.174859	-0.146045
A_16_P15060840	chr1	25541817	25541876	0.0564853	0.0416741	-0.115696
A_16_P00032045	chr1	25549664	25549723	-0.493768	-0.083103	-0.181613
A_14_P101825	chr1	25557914	25557973	1.94418	-0.126884	-0.216004
A_14_P139004	chr1	25569014	25569073	-0.878598	-0.298882	-0.249598
A_14_P101869	chr1	25570060	25570112	0.0338075	0.0711992	-0.0699917
A_16_P15060937	chr1	25584597	25584656	0.12059	0.111562	-0.0871135
A_16_P15060982	chr1	25609449	25609508	1.10623	-5.21783	-5.93543
A_16_P00032116	chr1	25675212	25675271	1.61936	0.0843882	-0.193798
A_16_P00032131	chr1	25683255	25683314	-0.00517755	-0.0936568	-0.247609
A_16_P00032143	chr1	25695702	25695752	0.374104	0.047249	-0.0198653
A_16_P00032150	chr1	25719561	25719620	1.18677	-0.025697	-0.234013
A_18_P10059679	chr1	25736801	25736860	-5.54937	-0.455541	-0.76771
A_14_P201458	chr1	25755043	25755102	0.0239203	-0.0256181	-0.175277
A_14_P108897	chr1	25760376	25760435	-4.00467	0.0971624	0.00168122
A_16_P35065153	chr1	25777452	25777511	-0.137221	0.0284247	0.116225
A_18_P10061055	chr1	25790231	25790290	-0.986212	0.141665	0.0921689
A_18_P10060081	chr1	25799822	25799881	0.41639	-0.0682889	-0.205353
A_16_P30082539	chr1	25815793	25815852	-0.52982	0.0693994	-0.117038
A_18_P10060841	chr1	25827105	25827164	2.89874	0.011761	-0.214135
A_18_P10060669	chr1	25840137	25840196	-0.128249	-0.0748288	-0.216495
A_18_P10057587	chr1	25858717	25858774	-0.392512	0.358751	-0.114327
A_18_P17494411	chr1	25877822	25877881	-0.10275	0.217343	-0.14443
A_14_P138746	chr1	25891210	25891265	-0.486704	0.0603677	-0.277925
A_14_P127708	chr1	25893646	25893705	-0.154546	-0.105533	-0.122283
A_16_P00032230	chr1	25905983	25906042	-0.0701847	0.124601	-0.263062
A_16_P15061440	chr1	25913486	25913540	2.37687	0.0996657	0.0411071
A_16_P00032251	chr1	25926921	25926980	-1.93273	-0.110778	-0.254318
A_16_P15061480	chr1	25939557	25939616	-1.29194	0.11048	0.0402042
A_14_P104303	chr1	25950993	25951052	-0.526217	0.0292753	-0.140527
A_16_P35065310	chr1	25967258	25967317	0.759556	-0.0395253	-0.0407518
A_14_P134302	chr1	25980754	25980810	1.50933	0.126739	-0.133926
A_16_P15061587	chr1	25988277	25988336	0.0641778	0.132229	-0.290943
A_16_P15061613	chr1	25996863	25996922	0.225198	-0.0825374	-0.187322
A_16_P00032348	chr1	26004914	26004973	0.203079	-0.0528791	-0.0936957
A_14_P112254	chr1	26012954	26013007	0.429461	0.160053	-0.163357
A_16_P00032378	chr1	26026640	26026699	1.84546	-0.0290544	-0.233357
A_16_P35065514	chr1	26041102	26041161	1.29664	0.103334	-0.178321
A_14_P130690	chr1	26056427	26056486	2.8019	-0.015065	-0.15875
A_16_P00032435	chr1	26071235	26071292	-0.574394	0.188329	-0.191536
A_16_P00032467	chr1	26091555	26091614	-0.080185	-0.133716	-0.125942
A_14_P129712	chr1	26101410	26101469	-0.108904	0.0416973	-0.193828
A_16_P35065694	chr1	26110784	26110842	-1.28042	-0.0541823	-0.276023
A_16_P15061928	chr1	26118919	26118978	-0.0242861	-0.04339	-0.131075
A_16_P00032527	chr1	26129295	26129354	1.96472	-0.0125793	-0.42005
A_16_P00032561	chr1	26144678	26144737	1.72914	0.160149	0.0948057
A_14_P125986	chr1	26156060	26156116	0.0877681	-0.0100921	-0.263547
A_14_P129309	chr1	26175575	26175634	0.201361	0.0755088	-0.0556121
A_14_P107178	chr1	26193852	26193911	-1.52203	-0.0650231	-0.162546
A_16_P15062134	chr1	26203473	26203532	-0.0996726	0.0301385	-0.219974
A_14_P137415	chr1	26211420	26211479	2.45369	0.00383217	-0.226854
A_14_P123514	chr1	26226749	26226808	-1.07453	-0.0655175	-0.0729524
A_14_P133966	chr1	26228538	26228597	1.08406	-0.156239	-0.132674
A_14_P129783	chr1	26231197	26231256	0.599309	0.0398394	-0.152738
A_16_P00032687	chr1	26241504	26241563	-1.49024	0.186973	-0.122094
A_16_P00032693	chr1	26250129	26250188	-0.185948	0.188564	-0.0688103
A_14_P117640	chr1	26259826	26259885	-2.48431	-0.0817993	-0.0993776
A_16_P00032716	chr1	26275077	26275136	0.053921	0.0210576	-0.201069
A_14_P120564	chr1	26287908	26287967	0.112128	0.0706457	-0.164263
A_16_P00032747	chr1	26301017	26301076	1.40509	-0.0768279	-0.102656
A_16_P15062368	chr1	26310585	26310644	0.385107	0.282266	0.0457325
A_16_P35066233	chr1	26321481	26321540	1.7791	0.0658247	-0.177436
A_16_P15062414	chr1	26329198	26329257	-1.95519	-0.112428	-0.171154
A_16_P15062439	chr1	26342222	26342281	0.831207	-0.223338	-0.262392
A_16_P00032806	chr1	26350405	26350464	-0.129673	0.142548	-0.0761034
A_14_P105172	chr1	26358405	26358464	-4.98175	0.0443573	-0.122058
A_14_P110541	chr1	26367040	26367099	-0.996113	-0.0464856	-0.121112
A_16_P15062553	chr1	26382796	26382855	-2.36588	0.0112666	-0.117356
A_16_P00032873	chr1	26390378	26390437	1.86248	0.171786	-0.16722
A_16_P15062599	chr1	26402353	26402411	-0.932668	-0.00493759	0.0942552
A_14_P114079	chr1	26410479	26410538	0.826188	-0.00854214	-0.0590985
A_16_P00032912	chr1	26431648	26431707	1.33994	-0.085589	-0.0903018
A_14_P133596	chr1	26450938	26450997	-1.07136	-0.0258975	-0.12246
A_16_P35066567	chr1	26465356	26465415	0.136487	0.144183	-0.090433
A_16_P35066584	chr1	26472769	26472825	1.354	-0.0524984	-0.170467
A_14_P136037	chr1	26485866	26485925	2.75017	0.455362	0.146178
A_14_P111506	chr1	26486488	26486542	0.948052	0.153076	-0.223766
A_16_P15062782	chr1	26500408	26500467	1.15243	0.0824816	0.0450335
A_14_P114390	chr1	26508490	26508540	0.308663	0.192277	-0.0251536
A_14_P103606	chr1	26516312	26516371	-0.11275	0.128804	-0.0861355
A_16_P15062887	chr1	26537857	26537916	-0.888229	0.313062	-0.0409308
A_16_P15062937	chr1	26556472	26556531	0.116608	-0.155001	-0.232392
A_16_P15062964	chr1	26566202	26566261	0.189053	0.104757	-0.131967
A_14_P124930	chr1	26581883	26581941	0.0857169	0.184302	-0.096242
A_16_P35066928	chr1	26595241	26595300	3.40613	0.0963478	-0.0172285
A_16_P00033156	chr1	26603963	26604022	-0.0989034	-0.145529	-0.343389
A_16_P15063094	chr1	26614289	26614348	1.80575	-0.0137993	-0.268386
A_16_P00033199	chr1	26628928	26628987	-1.64988	-0.00720193	-0.0996355
A_16_P15063162	chr1	26638280	26638339	-1.3965	0.0694574	-0.263335
A_14_P123406	chr1	26646724	26646772	-1.0463	0.0702493	-0.125294
A_14_P101266	chr1	26656547	26656606	0.344444	0.141748	0.0211111
A_16_P00033247	chr1	26667005	26667064	-1.65584	-0.0662176	-0.0979298
A_16_P00033262	chr1	26674586	26674638	1.34916	0.00402058	-0.247029
A_14_P108791	chr1	26690587	26690641	1.05722	0.112201	-0.169952
A_16_P00033305	chr1	26703142	26703201	0.413767	0.106952	0.0793171
A_16_P00033318	chr1	26717815	26717874	-0.31826	-0.0751082	-0.351499
A_16_P00033327	chr1	26730808	26730867	1.33744	0.145203	-0.174752
A_16_P00033348	chr1	26742915	26742974	0.0610681	0.191962	-0.107338
A_14_P103918	chr1	26750642	26750701	-0.417252	0.0102188	-0.106619
A_14_P123708	chr1	26759521	26759580	2.63375	-0.0944829	0.0238823
A_16_P35067411	chr1	26769623	26769682	-0.644641	0.0465454	-0.17831
A_16_P15063496	chr1	26787039	26787098	0.495519	-0.022754	-0.141658
A_14_P139782	chr1	26796023	26796080	-0.0771079	0.0869116	-0.215579
A_14_P101569	chr1	26800658	26800716	2.67274	0.121667	-0.0862195
A_16_P15063557	chr1	26816621	26816680	0.0285359	0.195421	-0.108766
A_16_P35067549	chr1	26833555	26833614	0.780222	-0.0200831	-0.257619
A_16_P00033457	chr1	26849337	26849396	-0.664027	0.172167	-0.205011
A_14_P100082	chr1	26864740	26864796	3.46565	0.0638271	-0.0690594
A_16_P00033505	chr1	26880254	26880313	2.17559	0.08034	-0.186171
A_14_P110008	chr1	26891109	26891168	-1.10296	0.123526	-0.137664
A_14_P138281	chr1	26900902	26900961	-0.0840312	-0.221164	-0.156056
A_16_P15063751	chr1	26917016	26917075	0.277256	-0.119791	-0.209691
A_16_P35067755	chr1	26930197	26930256	-0.242495	-0.120837	-0.278644
A_14_P122972	chr1	26941157	26941216	0.140023	-0.035456	-0.24859
A_16_P15063826	chr1	26955857	26955916	0.731013	-0.0646187	-0.0641168
A_16_P35067816	chr1	26968251	26968310	-0.370921	-0.227197	-0.15793
A_16_P35067830	chr1	26978354	26978413	0.377503	0.0682996	-0.209019
A_16_P00033594	chr1	26986973	26987032	0.431587	0.0172492	-0.0771246
A_16_P15063868	chr1	27001256	27001315	-0.803115	-0.0511774	-0.160517
A_16_P15063888	chr1	27010332	27010391	-1.07286	-0.0106549	-0.0807327
A_14_P114927	chr1	27026667	27026726	0.502485	0.127848	-0.0750447
A_16_P00033659	chr1	27038094	27038153	-0.33153	0.223919	-0.0307519
A_14_P117107	chr1	27053693	27053752	0.577372	0.166335	0.0190673
A_14_P120735	chr1	27073935	27073994	1.5075	0.246606	0.0417102
A_16_P00033734	chr1	27085242	27085301	-2.86678	0.0161956	-0.22018
A_16_P00033749	chr1	27094254	27094313	-1.41005	0.0203098	-0.042753
A_16_P15064166	chr1	27102399	27102458	-2.63553	-0.0532234	-0.0650897
A_16_P00033794	chr1	27115657	27115716	3.79664	0.205328	-0.143622
A_14_P138024	chr1	27123177	27123236	1.49515	0.242447	-0.129012
A_16_P00033812	chr1	27133503	27133562	-0.00582405	-0.111922	-0.099731
A_16_P15064242	chr1	27143675	27143734	-0.113006	-0.0780551	-0.0530402
A_16_P00033817	chr1	27151223	27151282	0.177864	0.0148777	-0.159867
A_16_P15064276	chr1	27161804	27161863	0.995553	0.290084	0.0534974
A_14_P130392	chr1	27169185	27169244	1.09945	0.235803	0.351287
A_16_P15064313	chr1	27181127	27181186	-0.713015	0.0351983	-0.141276
A_14_P133833	chr1	27190888	27190935	2.03734	0.203704	-0.0943784
A_14_P132631	chr1	27210792	27210851	3.10159	0.111268	-0.0276892
A_14_P125993	chr1	27213962	27214021	0.790269	-0.101014	-0.279579
A_14_P104730	chr1	27225537	27225596	-2.88097	-0.130246	-0.107642
A_14_P117463	chr1	27237958	27238017	2.47879	0.126225	-0.0623251
A_14_P200011	chr1	27238360	27238405	1.92064	0.141165	-0.0505096
A_14_P117899	chr1	27251672	27251731	1.77589	0.300702	0.0609303
A_16_P15064493	chr1	27262221	27262280	1.78112	-0.120173	-0.158224
A_14_P114313	chr1	27276064	27276120	-0.421038	0.134358	-0.125663
A_16_P15064552	chr1	27289536	27289595	-0.35956	0.0177078	-0.155064
A_16_P15064575	chr1	27302030	27302086	-0.688538	-0.0190752	-0.173619
A_16_P15064587	chr1	27310565	27310624	-0.0194392	0.142276	-0.211514
A_16_P00034019	chr1	27326679	27326738	-2.33025	0.0508324	-0.161544
A_14_P132383	chr1	27336827	27336877	-0.0137883	0.266	-0.103494
A_14_P101728	chr1	27359814	27359873	-0.588693	0.114012	-0.0232446
A_16_P15064721	chr1	27372967	27373026	1.69331	-0.0471149	-0.0845386
A_16_P00034097	chr1	27398693	27398752	-1.03764	-0.112417	-0.265709
A_16_P15064774	chr1	27410179	27410237	0.843665	-0.157089	-0.151885
A_14_P101060	chr1	27426023	27426081	-0.0289722	0.190677	-0.0975078
A_14_P105890	chr1	27432288	27432332	-0.405071	-0.0483207	-0.179648
A_16_P35068913	chr1	27443021	27443080	-0.0730053	-0.088441	-0.228157
A_16_P15064862	chr1	27450815	27450874	-0.053774	0.0305539	-0.0227038
A_16_P00034159	chr1	27458764	27458815	1.1626	0.0508317	0.0161304
A_16_P00034178	chr1	27469646	27469705	0.295748	0.163365	-0.118813
A_14_P130277	chr1	27480922	27480980	-0.039671	0.241051	0.0305253
A_16_P00034207	chr1	27492064	27492119	0.0593059	0.0664033	-0.0165589
A_16_P00034209	chr1	27504257	27504306	0.798392	0.0261133	-0.00425554
A_16_P00034214	chr1	27520047	27520106	0.0459723	-0.0755704	-0.0152634
A_16_P00034220	chr1	27533292	27533351	0.0934093	0.103323	-0.0879798
A_16_P15065007	chr1	27542397	27542456	0.145206	0.167568	-0.0210339
A_16_P35069118	chr1	27562683	27562742	-0.15624	-0.0314669	-0.236956
A_16_P00034246	chr1	27576428	27576487	0.632491	0.135058	-0.232114
A_14_P130103	chr1	27587518	27587577	-0.561206	0.0186668	-0.0736396
A_16_P00034274	chr1	27607490	27607549	-0.948987	-0.0233514	-0.074285
A_14_P100857	chr1	27623380	27623432	-0.0583895	0.0116623	-0.0520058
A_16_P00034324	chr1	27640947	27641006	-3.46554	0.285888	-0.814064
A_14_P124447	chr1	27650835	27650892	1.48521	0.177612	0.0554652
A_14_P101435	chr1	27673275	27673334	-0.255831	-0.114597	-0.355972
A_14_P104241	chr1	27685326	27685374	-0.25301	0.135201	-0.202843
A_14_P109809	chr1	27699070	27699123	-0.0559741	-0.049588	-0.0928947
A_16_P35069538	chr1	27710878	27710930	-0.0315846	-0.244276	-0.298585
A_14_P118501	chr1	27720163	27720208	-0.151725	0.107865	-0.0666027
A_16_P00034464	chr1	27730669	27730728	0.150876	-0.243867	-0.330695
A_16_P15065471	chr1	27739228	27739287	-0.669611	-0.0749904	-0.157078
A_14_P104253	chr1	27750155	27750214	-1.40621	0.042923	0.00503553
A_16_P15065546	chr1	27764118	27764177	1.22959	-0.176719	-0.426116
A_14_P137367	chr1	27773330	27773389	0.452215	0.0472911	-0.166949
A_16_P15065596	chr1	27786398	27786457	-0.351597	-0.152685	-0.272091
A_16_P00034558	chr1	27797306	27797365	-0.859946	-0.13	0.0287973
A_16_P35069796	chr1	27812973	27813032	1.20119	0.0427399	-0.151579
A_16_P00034581	chr1	27821651	27821710	-0.0112087	0.0350436	-0.236875
A_16_P00034591	chr1	27836465	27836524	-2.32938	0.198755	0.049207
A_16_P00034606	chr1	27851030	27851089	0.086697	0.313437	-0.178761
A_14_P107106	chr1	27872811	27872870	0.590975	-0.0987835	-0.0865696
A_16_P00034675	chr1	27892145	27892204	-0.55458	-0.18122	-0.163989
A_14_P130523	chr1	27913034	27913093	-1.63059	0.174625	-0.128475
A_16_P00034747	chr1	27932582	27932641	-0.195316	0.0178187	-0.211787
A_14_P116018	chr1	27947583	27947642	-0.0578767	-0.0797807	-0.104701
A_14_P136466	chr1	27952910	27952963	-0.0491585	0.0137661	-0.269008
A_16_P00034806	chr1	27972281	27972340	1.36547	0.230013	-0.00525191
A_16_P15066092	chr1	27984639	27984698	-0.0663384	-0.0552331	-0.0590194
A_14_P105990	chr1	27992554	27992612	2.9672	0.182639	-0.107062
A_14_P200012	chr1	27997584	27997643	-2.95059	-0.0754157	-0.00466501
A_16_P15066134	chr1	28011650	28011702	0.78577	0.0332564	-0.0598394
A_16_P15066146	chr1	28026016	28026075	1.36169	0.0955098	-0.101307
A_16_P15066150	chr1	28039369	28039428	1.45688	0.338595	0.0632715
A_14_P120923	chr1	28054738	28054797	-1.17697	-0.170639	-0.153865
A_16_P00034871	chr1	28071526	28071585	1.12212	0.0856583	0.107487
A_14_P107298	chr1	28088103	28088162	2.50139	-0.0423984	-0.0431538
A_16_P00034910	chr1	28098260	28098319	0.447003	0.167659	-0.0492707
A_16_P15066297	chr1	28109431	28109490	-1.4503	0.0440935	0.0348787
A_14_P136266	chr1	28119663	28119722	-1.16015	0.213753	-0.0588255
A_16_P15066345	chr1	28128133	28128192	0.220336	0.286243	-0.0722415
A_14_P102302	chr1	28142155	28142214	1.36294	-0.0529242	0.02648
A_16_P00034984	chr1	28150304	28150363	0.677003	0.0185829	-0.0720175
A_16_P15066426	chr1	28162802	28162861	-1.04832	0.138937	0.125324
A_14_P114015	chr1	28177740	28177799	0.251961	-0.0548354	-0.175194
A_16_P00035047	chr1	28198485	28198544	2.08581	0.180323	-0.0732209
A_14_P130550	chr1	28210324	28210374	2.58136	0.0122661	-0.111834
A_14_P138206	chr1	28212916	28212975	-0.586188	0.144662	-0.0383057
A_14_P113939	chr1	28228440	28228499	1.01482	0.242463	0.0166981
A_14_P128313	chr1	28233567	28233626	-0.666832	-0.0367227	-0.144806
A_14_P138868	chr1	28240509	28240568	1.12299	0.0669532	-0.152665
A_16_P15066629	chr1	28251862	28251921	-0.350458	-0.0594852	-0.172672
A_16_P15066651	chr1	28266522	28266581	0.857467	0.0311143	-0.241361
A_14_P111666	chr1	28276418	28276477	0.878678	0.0950375	-0.127085
A_14_P130345	chr1	28288055	28288109	-0.142751	0.261493	-0.11795
A_14_P138197	chr1	28293640	28293684	-1.04142	-0.0629776	-0.124291
A_16_P00035176	chr1	28302531	28302590	-1.40256	-0.0672431	-0.22193
A_14_P128181	chr1	28316232	28316291	2.00638	-0.0408548	-0.0597883
A_16_P15066798	chr1	28326492	28326551	1.10459	0.179681	-0.0491733
A_16_P00035230	chr1	28351280	28351339	-0.316362	0.157989	-0.0356883
A_16_P35071124	chr1	28362005	28362064	0.97072	0.119247	0.0685886
A_14_P122715	chr1	28374871	28374930	0.268798	-0.273344	-0.311551
A_16_P00035286	chr1	28384534	28384593	-1.77199	-0.105098	-0.16293
A_16_P15066955	chr1	28394079	28394138	0.49875	-0.00225354	0.0165789
A_16_P15067001	chr1	28412451	28412510	-2.56885	-0.0331626	-0.0782437
A_14_P117096	chr1	28420867	28420926	2.06468	0.0864722	0.0422253
A_16_P15067035	chr1	28428226	28428285	0.104435	-0.056497	0.110684
A_16_P00035362	chr1	28439902	28439961	0.766171	0.0231032	-0.00241487
A_16_P00035368	chr1	28450398	28450457	-0.500235	-0.177257	-0.150458
A_16_P15067093	chr1	28460737	28460796	-2.30843	0.0557632	-0.0457999
A_14_P139545	chr1	28476241	28476296	1.46983	0.12773	-0.166738
A_16_P00035395	chr1	28487436	28487491	-0.493823	0.0999618	-0.315207
A_16_P00035400	chr1	28495749	28495808	-1.00941	-0.00410482	-0.109714
A_16_P00035415	chr1	28505072	28505128	-1.89268	0.471976	0.0597612
A_16_P15067174	chr1	28517903	28517962	-3.59758	0.0668662	-0.101682
A_16_P15067200	chr1	28529620	28529679	0.252092	-0.0167285	-0.291565
A_14_P103472	chr1	28541794	28541853	0.197002	-0.206854	-0.157775
A_16_P15067265	chr1	28555899	28555958	0.130846	0.0663913	-0.16949
A_14_P135342	chr1	28564148	28564207	-0.427523	0.0178069	0.0342719
A_14_P134178	chr1	28564524	28564583	0.0808449	0.0626995	-0.140599
A_16_P00035500	chr1	28582931	28582990	0.66767	0.123472	-0.0735273
A_14_P132098	chr1	28596961	28597020	-0.209897	0.054133	-0.207106
A_16_P35071687	chr1	28614159	28614214	0.0331514	0.0470866	0.00113619
A_16_P15067407	chr1	28625168	28625227	0.11982	-0.0838372	-0.0526451
A_16_P00035549	chr1	28637029	28637088	1.93872	0.226109	0.0369393
A_16_P00035557	chr1	28648104	28648163	-0.862824	0.100302	-0.109752
A_14_P120255	chr1	28655666	28655718	1.56285	0.18696	-0.143068
A_14_P200893	chr1	28662349	28662408	2.89491	0.0629764	-0.0488745
A_16_P00035571	chr1	28672814	28672873	0.51296	0.178997	0.0591932
A_16_P15067485	chr1	28687194	28687251	0.43866	0.125754	-0.0396436
A_16_P15067502	chr1	28700536	28700595	-0.972142	-0.0841787	-0.179778
A_16_P15067513	chr1	28713234	28713293	-1.87224	0.0729852	-0.125816
A_16_P15067523	chr1	28722489	28722548	-0.338428	0.0502319	-0.0908068
A_16_P15067565	chr1	28743173	28743230	1.8629	0.0926979	-0.0522298
A_18_P10065510	chr1	28754712	28754771	-0.925538	-0.0292087	-0.274079
A_18_P10063463	chr1	28764377	28764436	1.20427	-0.0291865	-0.0810743
A_18_P17500628	chr1	28774139	28774198	2.05977	-0.0208762	-0.0740693
A_18_P10066449	chr1	28783692	28783751	0.656178	-0.164891	-0.141002
A_18_P10067447	chr1	28795395	28795454	-1.48845	-0.0273916	0.00650559
A_16_P00035619	chr1	28807056	28807105	1.71387	0.426343	0.0141983
A_14_P108200	chr1	28815665	28815723	-0.530959	-0.194829	-0.139476
A_14_P113587	chr1	28835332	28835391	-2.86855	-0.0726393	-0.100637
A_16_P35071935	chr1	28843647	28843700	2.5175	0.0431188	-0.110208
A_16_P15067655	chr1	28851362	28851421	1.26988	-0.166421	-0.0687259
A_14_P126831	chr1	28859626	28859685	0.368025	0.131107	-0.020598
A_14_P120765	chr1	28865084	28865136	-0.232609	0.038985	-0.18603
A_16_P00035688	chr1	28875434	28875493	-1.829	0.060711	0.01761
A_14_P139591	chr1	28887835	28887892	2.28961	0.0305609	-0.142093
A_16_P35072040	chr1	28895627	28895686	1.40208	0.212461	0.180813
A_14_P105789	chr1	28904254	28904313	-1.1061	-0.00588605	-0.175133
A_14_P112459	chr1	28905091	28905150	0.524587	0.133745	-0.291406
A_16_P15067774	chr1	28922628	28922687	1.22824	-0.0364923	-0.124034
A_16_P00035734	chr1	28933679	28933738	2.13146	-0.134696	-0.0131824
A_14_P100167	chr1	28947613	28947672	-0.504644	0.10147	-0.152981
A_16_P15067840	chr1	28961015	28961074	-2.48892	0.0587504	-0.23846
A_14_P133263	chr1	28968825	28968884	-0.321386	0.0452072	-0.135337
A_16_P00035773	chr1	28991984	28992043	0.440771	0.236147	-0.040003
A_14_P109187	chr1	29002400	29002459	2.37378	-0.0638957	-0.118874
A_16_P35072247	chr1	29016545	29016604	0.59723	0.327681	0.075673
A_14_P102790	chr1	29029048	29029105	1.19772	0.334077	-0.0405563
A_16_P00035812	chr1	29037014	29037073	-0.350027	0.0306944	0.0101176
A_16_P15067982	chr1	29047498	29047557	4.99456	-0.0569042	-0.166611
A_14_P129609	chr1	29064091	29064140	0.0457157	-0.287813	-0.37591
A_16_P15068047	chr1	29075084	29075143	-0.771439	-0.154694	0.180229
A_14_P119596	chr1	29089699	29089758	0.122641	0.176876	0.0328368
A_16_P15068099	chr1	29100951	29101010	-1.50941	-0.0302613	-0.11342
A_16_P00035892	chr1	29108834	29108893	0.204836	-0.103993	-0.150472
A_16_P15068126	chr1	29119516	29119575	-1.20036	0.236873	-0.0353426
A_16_P00035914	chr1	29131212	29131271	0.771956	0.0739988	0.0654957
A_16_P00035927	chr1	29140389	29140447	-0.906564	0.287232	-0.173929
A_16_P15068215	chr1	29159511	29159569	0.463457	0.0965172	-0.172354
A_14_P104137	chr1	29167522	29167581	-1.57685	0.111557	-0.0229679
A_16_P15068251	chr1	29184930	29184989	-0.350036	0.129391	-0.199968
A_16_P15068273	chr1	29193351	29193408	-0.496158	-0.0357369	-0.0634352
A_14_P123692	chr1	29205448	29205507	1.09791	0.40969	-0.062495
A_16_P15068331	chr1	29220840	29220899	0.628514	0.0834831	-0.193653
A_16_P15068351	chr1	29230703	29230762	-1.32596	0.0465719	-0.128826
A_16_P00036034	chr1	29242433	29242492	0.773276	-0.0826305	-0.199285
A_14_P139234	chr1	29253834	29253893	0.0868506	-0.141834	-0.117012
A_16_P00036063	chr1	29267927	29267985	1.42508	0.216404	0.0289808
A_14_P119468	chr1	29277238	29277297	1.17101	0.171167	0.0773949
A_16_P15068476	chr1	29288097	29288155	1.35158	-0.186069	-0.203438
A_16_P15068494	chr1	29297305	29297364	1.38947	-0.0136188	-0.0581854
A_16_P15068516	chr1	29309786	29309845	1.14483	0.141693	-0.108266
A_14_P137246	chr1	29319903	29319962	0.984237	0.013096	-0.149167
A_16_P15068572	chr1	29332319	29332378	2.12624	0.136458	0.0726391
A_16_P15068591	chr1	29341653	29341712	0.342566	-0.0938297	-0.136229
A_16_P35072959	chr1	29351670	29351729	0.206233	-0.136244	-0.203218
A_14_P105732	chr1	29361166	29361225	0.261619	0.0992462	-0.0264969
A_16_P15068659	chr1	29370855	29370914	-0.765714	-0.151592	-0.0215083
A_16_P35073023	chr1	29379041	29379100	-2.02996	-0.0717418	-0.082352
A_14_P117342	chr1	29386909	29386968	0.248798	-0.204446	-0.411523
A_16_P15068752	chr1	29403435	29403494	-1.10344	-0.16644	-0.298288
A_14_P128124	chr1	29417686	29417745	-1.99414	0.117585	-0.122964
A_16_P00036298	chr1	29428466	29428525	2.50409	0.0543673	-0.279419
A_14_P109701	chr1	29443550	29443609	0.206428	-0.0742609	-0.226125
A_16_P00036336	chr1	29454450	29454500	-2.17343	0.00154564	-0.135029
A_16_P15068901	chr1	29462220	29462279	1.59017	-0.376927	-0.353863
A_14_P116272	chr1	29481320	29481379	2.46642	0.101735	-0.0551787
A_16_P00036389	chr1	29497508	29497567	1.7609	0.227915	-0.0676444
A_16_P15069004	chr1	29506218	29506277	0.088281	0.199402	-0.108038
A_16_P15069021	chr1	29516023	29516082	-0.0340299	0.0392101	-0.194149
A_14_P119655	chr1	29527763	29527822	-0.721342	-0.100764	-0.216741
A_16_P00036439	chr1	29536825	29536883	0.0208434	0.159505	-0.0361894
A_16_P00036448	chr1	29547038	29547097	-0.158723	-0.0124511	-0.0532946
A_16_P00036467	chr1	29555582	29555641	0.219245	0.0514801	-0.218355
A_14_P119763	chr1	29565669	29565728	-1.02792	-0.0174769	-0.257375
A_16_P15069172	chr1	29573668	29573726	-0.840016	-0.173867	-0.242737
A_16_P15069215	chr1	29587495	29587554	-0.795458	0.164002	-0.0877574
A_16_P15069227	chr1	29600988	29601047	-0.476041	0.164814	-0.190716
A_14_P138494	chr1	29612040	29612099	1.6789	0.0238283	-0.247675
A_14_P135162	chr1	29633615	29633673	-0.92308	-0.0578638	-0.36967
A_16_P00036579	chr1	29641035	29641094	-0.358523	0.118908	-0.1586
A_14_P105567	chr1	29653077	29653134	-0.567983	0.178126	-0.151027
A_16_P00036609	chr1	29668452	29668511	1.08779	-0.200792	0.0716034
A_16_P00036626	chr1	29679730	29679789	1.90315	0.048883	-0.251063
A_16_P15069460	chr1	29695410	29695469	2.45313	0.215839	-0.0236936
A_16_P35073907	chr1	29710221	29710280	0.0441773	0.099975	-0.429094
A_16_P00036682	chr1	29724335	29724394	0.0446902	0.219697	-0.237871
A_14_P108566	chr1	29766718	29766777	-0.314054	-0.115866	-0.19306
A_16_P15069665	chr1	29793399	29793458	1.22385	-0.108176	-0.357251
A_16_P00036782	chr1	29814411	29814470	1.80358	0.19441	-0.18426
A_16_P00036792	chr1	29822624	29822677	0.173699	0.0282595	-0.138666
A_16_P35074184	chr1	29834289	29834348	1.40671	-0.123981	-0.239467
A_16_P00036840	chr1	29859576	29859635	1.74606	-0.16955	-0.095813
A_16_P00036914	chr1	30068500	30068559	1.95802	0.0755576	-0.182751
A_16_P00036945	chr1	30099600	30099659	-0.0340299	-0.126623	-0.255533
A_16_P15070059	chr1	30117261	30117320	0.384866	0.0758011	-0.23132
A_16_P00036996	chr1	30141545	30141604	1.5825	0.012205	0.0198413
A_16_P00037055	chr1	30177371	30177430	-1.50799	0.00670375	-0.238228
A_16_P00037139	chr1	30232806	30232865	0.672671	-0.0582124	-0.326636
A_16_P00037164	chr1	30262252	30262311	-0.267645	0.275607	-0.0918853
A_16_P00037252	chr1	30333074	30333133	1.70644	0.11851	-0.239819
A_16_P15070619	chr1	30374840	30374899	-1.63972	-0.130027	-0.437728
[truncated: 168,579 more rows]
