# Supplementary material for: Micrometastasis-derived models enable drug testing for early-stage, high-risk melanoma patients
Source: EMBO Mol Med. 2025 Dec 5;18(1):297–324. doi: 10.1038/s44321-025-00339-8 (PMC12808144; doi:10.1038/s44321-025-00339-8)
Supplement: Supplementary file 5 — Source data Fig. 2 [file 44321_2025_339_MOESM5_ESM.zip › Figure 2/2B/Mel-39.xlsx]

## Sheet: Mel_39_log2
CNAs of Mel-39
Probe	Chr	start	stop	Mel-39-DCC	Mel-39-PDX	Mel-39-CL
A_16_P15000916	chr1	564424	564483	0.183546	0.116481	1.01225
A_18_P10001325	chr1	746608	746667	0.219729	0.419938	0.772028
A_18_P10001390	chr1	759762	759821	0.162734	0.096066	-1.73613
A_18_P10001457	chr1	780996	781055	-0.644101	0.138621	-0.412941
A_18_P10001545	chr1	801556	801609	0.250169	0.238726	0.533699
A_16_P15001543	chr1	837386	837445	-0.34189	0.412173	-0.343924
A_16_P15001594	chr1	852863	852922	0.937455	0.319922	0.946009
A_16_P00000099	chr1	867543	867602	0.813834	0.335361	-0.266592
A_18_P10001772	chr1	880237	880296	2.39342	0.59234	0.114658
A_16_P00000136	chr1	890945	891004	-0.094462	0.543968	0.986541
A_16_P15001756	chr1	899172	899220	0.0166463	0.405226	-0.433734
A_16_P00000179	chr1	913631	913683	0.0236179	0.710208	0.869698
A_16_P00000195	chr1	931484	931543	-0.405391	0.427706	0.446324
A_16_P15001886	chr1	948461	948519	0.436303	0.553844	0.117412
A_16_P00000237	chr1	964697	964752	-0.84358	0.713906	1.11807
A_16_P15001967	chr1	974841	974900	0.0228147	0.196717	0.273215
A_16_P00000285	chr1	991429	991488	0.053526	0.522482	0.133807
A_16_P00000311	chr1	1008286	1008337	0.0179709	0.512704	0.0785522
A_16_P15002151	chr1	1028699	1028758	0.108253	0.522153	0.137917
A_18_P17422640	chr1	1035288	1035347	0.184453	0.609967	0.246408
A_16_P00000357	chr1	1054735	1054794	-1.20099	0.577773	0.124368
A_16_P00000376	chr1	1065123	1065182	-1.78533	0.505527	0.130429
A_16_P15002243	chr1	1072080	1072124	0.0849305	0.167457	-0.0942442
A_16_P35002469	chr1	1078522	1078566	0.0372822	0.556342	0.667952
A_18_P17422728	chr1	1084501	1084560	1.98964	0.183643	0.839662
A_18_P17422742	chr1	1091161	1091215	0.845254	0.618311	0.452869
A_16_P00000422	chr1	1097279	1097326	1.09513	0.132283	0.0536508
A_16_P00000434	chr1	1102515	1102562	0.698784	0.551705	0.163283
A_16_P00000440	chr1	1105657	1105716	-1.78705	0.563354	1.3159
A_16_P35002575	chr1	1109858	1109917	0.0756286	0.453193	0.440501
A_16_P15002388	chr1	1117227	1117273	-1.38649	0.695915	-0.161969
A_18_P17422795	chr1	1121155	1121199	3.33215	0.557379	0.594892
A_16_P00000465	chr1	1132047	1132098	2.44351	0.351552	0.672538
A_16_P00000486	chr1	1145909	1145960	0.0319141	0.36851	-0.257055
A_16_P15002493	chr1	1157375	1157434	1.10662	0.689582	0.0652716
A_16_P00000525	chr1	1166476	1166535	-0.181879	0.544856	0.199501
A_14_P100766	chr1	1189360	1189419	-0.795185	0.405702	0.346252
A_16_P00000587	chr1	1206884	1206938	-1.55665	0.53113	0.692196
A_14_P118104	chr1	1217984	1218032	0.528221	0.574518	0.63606
A_16_P30004577	chr1	1228154	1228200	0.718799	0.616912	1.50145
A_14_P103811	chr1	1249160	1249207	-0.878438	0.527112	0.869246
A_16_P30005920	chr1	1284278	1284323	0.0116267	0.665078	-0.0820515
A_14_P100799	chr1	1446819	1446873	0.481257	0.628841	0.687551
A_18_P17423492	chr1	1473604	1473662	0.714987	0.165476	0.537167
A_18_P10003105	chr1	1482736	1482795	-0.921859	0.542317	0.318718
A_16_P15003383	chr1	1492371	1492430	0.0681376	0.524294	0.732106
A_16_P35003874	chr1	1509085	1509144	-0.553378	0.603225	-0.363272
A_16_P03808081	chr1	1525493	1525540	0.652994	-0.0202928	1.07825
A_16_P21686622	chr1	1544168	1544227	0.92966	0.419526	-0.427902
A_16_P03808101	chr1	1552665	1552724	0.0671206	0.629048	0.261912
A_16_P03808132	chr1	1567149	1567195	-0.999929	0.357558	-0.767553
A_16_P21686737	chr1	1587442	1587501	1.8303	0.574783	0.512527
A_16_P21686779	chr1	1603192	1603251	0.789474	0.655152	0.269118
A_18_P10003392	chr1	1613750	1613809	-2.26147	0.551682	0.0933065
A_16_P30009023	chr1	1647911	1647970	-0.897164	0.199323	0.69969
A_18_P10003497	chr1	1664166	1664221	-1.58341	0.450332	2.15833
A_18_P10003523	chr1	1680138	1680187	0.0821793	0.536066	-0.0372897
A_18_P10003549	chr1	1687740	1687799	-2.07583	0.547336	-0.0897081
A_16_P15003630	chr1	1706133	1706192	0.142623	0.628287	0.370948
A_16_P00000766	chr1	1714152	1714211	0.0992597	0.523208	-0.224353
A_16_P00000784	chr1	1723651	1723710	0.819611	0.545941	0.21793
A_16_P35004233	chr1	1736020	1736079	0.690488	0.670171	1.38131
A_18_P10003694	chr1	1745834	1745893	-0.0894724	0.699895	1.37287
A_16_P35004289	chr1	1756767	1756826	1.16315	0.450693	0.716761
A_18_P10003754	chr1	1770754	1770813	-0.101753	0.43014	-0.366355
A_14_P100165	chr1	1786789	1786848	-0.182111	0.501301	0.924439
A_16_P15003856	chr1	1800246	1800305	1.18929	0.607669	0.212365
A_16_P00000889	chr1	1812767	1812825	-0.144742	0.481714	1.1207
A_16_P00000917	chr1	1826419	1826478	0.0681664	0.624854	0.601489
A_16_P00000933	chr1	1843349	1843408	0.893818	0.696955	-0.524088
A_16_P00000964	chr1	1860942	1861001	0.0861531	0.52496	0.0496515
A_16_P35004599	chr1	1879040	1879084	0.970126	0.274952	0.437948
A_16_P00000987	chr1	1886946	1887005	-0.814114	0.693103	1.72781
A_16_P00001003	chr1	1898177	1898236	0.0844102	0.693116	0.181793
A_16_P15004152	chr1	1916589	1916648	-0.694522	0.504427	-0.234284
A_18_P10004066	chr1	1934860	1934919	0.149873	0.552098	0.59254
A_16_P35004752	chr1	1946119	1946178	-1.34253	0.510621	1.00653
A_16_P15004237	chr1	1958765	1958822	-1.24034	0.749179	0.00145071
A_16_P15004272	chr1	1970825	1970884	-0.12314	0.673881	0.391165
A_16_P00001120	chr1	1988955	1989014	-1.69875	0.41869	0.299644
A_18_P17424692	chr1	1998782	1998828	0.773883	0.216614	0.172371
A_16_P00001153	chr1	2013419	2013478	0.344707	0.515441	0.121509
A_18_P10004279	chr1	2022219	2022278	0.844779	0.512799	0.172659
A_16_P15004447	chr1	2032263	2032322	0.0972379	0.583046	1.05228
A_18_P17424751	chr1	2043445	2043494	0.0793209	0.61382	0.732016
A_16_P00001211	chr1	2051566	2051622	1.51896	0.497314	0.490275
A_16_P00001235	chr1	2065724	2065783	0.0449321	0.686761	-0.344486
A_14_P107151	chr1	2080309	2080358	-0.650709	0.406815	0.926273
A_16_P00001278	chr1	2093347	2093406	-2.19071	0.507647	0.353098
A_16_P00001302	chr1	2108414	2108473	0.0661446	0.537996	0.565781
A_18_P10005642	chr1	2123342	2123401	-2.00852	0.581485	0.392097
A_16_P00001352	chr1	2140271	2140330	-0.835977	0.675855	-0.1295
A_16_P15004785	chr1	2155561	2155620	0.0758351	0.527859	0.581484
A_16_P00001394	chr1	2172623	2172682	0.503136	0.550911	0.157247
A_16_P00001417	chr1	2186770	2186829	0.112227	0.434131	0.141162
A_16_P00001437	chr1	2203738	2203797	-0.554553	0.570171	-0.878293
A_16_P15004963	chr1	2216416	2216475	-1.30116	0.544053	-0.297361
A_16_P15004992	chr1	2225723	2225782	0.0779266	0.455842	0.751486
A_16_P15005041	chr1	2239438	2239497	-0.00242899	0.450612	-0.173479
A_16_P00001521	chr1	2253652	2253711	-2.76804	0.635773	-0.56146
A_16_P00001546	chr1	2266241	2266293	-1.18245	0.549636	0.189127
A_18_P10005500	chr1	2273820	2273879	0.310401	0.526146	0.305908
A_16_P15005189	chr1	2281640	2281699	-2.39783	0.456533	0.453798
A_16_P30012315	chr1	2289962	2290021	-1.8295	0.577025	0.235238
A_16_P00001613	chr1	2310742	2310801	-0.477247	0.677187	0.977432
A_16_P00001630	chr1	2321395	2321454	0.0906149	0.753406	-0.315787
A_16_P00001649	chr1	2332067	2332126	0.26799	0.560438	1.65823
A_16_P35005982	chr1	2339690	2339749	-1.45761	0.676763	0.297872
A_16_P15005395	chr1	2352202	2352253	0.739476	0.502749	0.453008
A_16_P00001706	chr1	2365892	2365949	0.0486459	0.0458457	-0.948051
A_16_P00001726	chr1	2377238	2377297	1.64623	0.57344	1.14533
A_16_P00001761	chr1	2394396	2394455	0.0410469	0.620244	0.504393
A_16_P00001782	chr1	2404483	2404536	0.842701	0.450809	0.142196
A_16_P15005598	chr1	2413396	2413454	0.10785	0.563652	0.186211
A_16_P00001827	chr1	2425970	2426027	-2.06316	0.548162	0.517625
A_16_P00001872	chr1	2449765	2449824	-0.727739	0.49836	0.430757
A_14_P132328	chr1	2455937	2455996	-0.878405	0.558681	0.515306
A_18_P10007631	chr1	2467674	2467733	0.168646	0.645541	0.635634
A_16_P35006495	chr1	2477199	2477243	1.23859	0.324178	0.534329
A_14_P130946	chr1	2495137	2495194	0.0514345	0.550435	0.0683625
A_16_P00001952	chr1	2501716	2501771	-1.80044	0.616647	1.75112
A_16_P00001961	chr1	2512941	2513000	1.39458	0.636116	0.212925
A_16_P30014521	chr1	2530192	2530247	-0.90266	0.565103	1.3223
A_16_P00002003	chr1	2548180	2548239	1.2222	0.635616	1.65299
A_16_P00002022	chr1	2567773	2567832	1.20027	0.523505	-0.847426
A_18_P17426995	chr1	2575457	2575503	0.562445	0.360583	1.0799
A_16_P00002053	chr1	2694731	2694783	0.233541	0.157504	0.407642
A_18_P10009381	chr1	2704715	2704774	-1.46393	0.67221	0.761811
A_16_P00002070	chr1	2712385	2712444	-0.241393	0.477596	0.420331
A_16_P15006398	chr1	2728545	2728604	1.36108	0.500447	-0.337058
A_18_P10007698	chr1	2745893	2745952	0.277525	0.602142	-0.0197293
A_16_P15006474	chr1	2761325	2761384	-0.412234	0.459904	-0.0176099
A_16_P15006504	chr1	2771708	2771767	0.102885	0.445074	-0.142908
A_16_P00002165	chr1	2780509	2780565	-0.667515	0.608388	1.13468
A_16_P15006575	chr1	2791814	2791873	-1.41949	0.497727	-0.38576
A_18_P17428618	chr1	2808944	2809003	0.0717916	0.642853	-0.290564
A_16_P15006675	chr1	2822585	2822644	0.518535	0.667844	0.47313
A_16_P00002266	chr1	2834888	2834946	1.36086	0.655982	0.82353
A_18_P10008773	chr1	2842398	2842457	-0.967768	0.581277	-0.546468
A_18_P10009303	chr1	2850593	2850650	-0.822865	0.591923	0.71157
A_18_P10007326	chr1	2860191	2860250	-2.48931	0.4514	-0.0901063
A_16_P15006833	chr1	2870920	2870979	1.96877	0.326574	0.433144
A_18_P10008813	chr1	2879904	2879963	-0.595753	0.54886	1.24801
A_16_P15006889	chr1	2892628	2892687	-0.528537	0.489868	-0.406686
A_16_P15006922	chr1	2903148	2903207	0.10909	0.500821	-0.40371
A_18_P17427202	chr1	2912001	2912060	-0.1421	0.532912	-0.705772
A_16_P15006962	chr1	2922757	2922816	-0.817575	0.557729	0.471474
A_14_P122615	chr1	2937987	2938033	-0.410372	0.406399	-0.0286938
A_16_P00002448	chr1	2952317	2952376	0.0854559	0.409583	0.107823
A_16_P00002469	chr1	2970968	2971027	-0.516407	0.549741	0.7995
A_16_P15007150	chr1	2989895	2989954	0.23233	0.397471	-0.354473
A_16_P00002539	chr1	3006125	3006184	0.0820398	0.577386	0.549508
A_16_P00002571	chr1	3019501	3019560	0.0664932	0.409757	-0.885145
A_16_P00002590	chr1	3028954	3029013	4.87776	0.720173	0.503735
A_16_P15007346	chr1	3044896	3044955	0.0882446	0.62817	0.673283
A_16_P00002649	chr1	3056765	3056824	-0.79234	0.468449	0.434378
A_16_P15007436	chr1	3070450	3070509	-2.90206	0.540065	0.314465
A_16_P35008202	chr1	3080835	3080894	0.229624	0.651187	-0.460018
A_16_P00002723	chr1	3096497	3096552	0.10651	0.464447	0.281852
A_16_P15007577	chr1	3111905	3111964	-0.0416912	0.543696	-0.133875
A_16_P15007634	chr1	3126491	3126550	-0.793939	0.564551	0.00876522
A_16_P00002805	chr1	3134825	3134884	0.289978	0.503808	0.454681
A_16_P15007723	chr1	3149613	3149672	1.42264	0.581967	-0.418153
A_18_P10007352	chr1	3167597	3167656	-1.28665	0.569014	1.747
A_16_P00002891	chr1	3177862	3177921	0.103303	0.595986	0.716381
A_16_P00002917	chr1	3190862	3190921	-0.944377	0.567935	0.355023
A_18_P10007694	chr1	3202598	3202657	-1.50871	0.632979	-0.526688
A_16_P15007955	chr1	3217966	3218025	-0.722496	0.597458	0.615005
A_16_P00003007	chr1	3235900	3235959	0.344282	0.533316	1.82921
A_16_P15008049	chr1	3246875	3246934	0.267314	0.480538	0.361192
A_16_P00003054	chr1	3258786	3258845	-0.104888	0.736106	0.4288
A_16_P00003075	chr1	3270620	3270679	-1.42811	0.57723	0.402635
A_16_P15008171	chr1	3285258	3285317	-1.50811	0.471639	-0.28967
A_16_P35008934	chr1	3294009	3294068	1.86842	0.992865	0.699316
A_16_P15008268	chr1	3314899	3314958	-0.747579	0.423596	0.00754416
A_16_P00003190	chr1	3324504	3324561	0.0650292	0.605322	0.457804
A_16_P15008334	chr1	3333882	3333941	0.0765323	0.462065	-0.648481
A_16_P15008404	chr1	3354713	3354772	-0.629282	0.475087	-0.291324
A_16_P00003269	chr1	3376575	3376634	0.3215	0.844328	0.155858
A_18_P10006605	chr1	3397635	3397694	0.0531078	0.610823	-0.377287
A_16_P00003327	chr1	3408097	3408152	0.700866	0.422775	0.95638
A_16_P00003357	chr1	3424105	3424155	-1.30739	0.584267	1.26454
A_16_P00003400	chr1	3444787	3444846	-0.652	0.581191	0.22407
A_16_P00003416	chr1	3452815	3452871	0.0493431	0.159796	-0.321131
A_16_P15008729	chr1	3458908	3458955	0.0364456	0.310327	-0.497072
A_16_P00003439	chr1	3465012	3465059	-2.49015	0.468404	-0.183936
A_16_P00003452	chr1	3472908	3472959	-2.27229	0.50098	0.317324
A_16_P00003464	chr1	3479133	3479191	0.72797	0.190335	0.202287
A_16_P00003478	chr1	3486397	3486455	0.0507374	0.681469	0.197537
A_18_P10011223	chr1	3493004	3493063	-0.336413	0.426032	-0.00651074
A_16_P00003499	chr1	3498188	3498236	0.0579181	0.551728	0.553369
A_18_P17428420	chr1	3502809	3502862	1.65364	0.318114	0.610834
A_16_P00003531	chr1	3518608	3518664	0.0604976	0.621597	0.678887
A_16_P00003554	chr1	3530992	3531051	1.51069	0.515362	-0.116336
A_16_P15009007	chr1	3543533	3543592	-1.9771	0.594111	-0.328981
A_16_P00003595	chr1	3554662	3554721	1.17246	0.490987	-0.26343
A_16_P15009106	chr1	3572139	3572198	0.091025	0.428952	-0.0105739
A_14_P108865	chr1	3582025	3582084	-0.0680928	0.733861	0.78901
A_16_P35009970	chr1	3594755	3594814	0.068515	-0.099238	-0.350713
A_16_P00003685	chr1	3609770	3609829	0.563435	0.648724	0.423877
A_18_P10011860	chr1	3617394	3617453	-1.49758	0.548387	0.0460954
A_16_P00003721	chr1	3628652	3628711	0.0599399	1.44131	1.52947
A_16_P35010136	chr1	3643522	3643572	0.338289	0.439571	0.941636
A_16_P00003777	chr1	3660051	3660110	-0.0663	0.489816	0.989373
A_16_P15009425	chr1	3676143	3676202	-0.0464251	0.56933	0.0703715
A_18_P10013573	chr1	3684966	3685025	0.0933339	0.653111	0.492004
A_16_P00003835	chr1	3697059	3697118	1.46762	0.357166	-0.500664
A_14_P107069	chr1	3709310	3709369	-0.893815	1.47836	-0.0662196
A_16_P30017789	chr1	3729031	3729090	-1.85383	0.420464	0.276101
A_16_P00003886	chr1	3739423	3739482	0.882394	0.458519	1.43107
A_18_P10009073	chr1	3753484	3753543	0.842104	0.521913	-0.104975
A_16_P30018204	chr1	3764185	3764244	-0.0911102	1.53042	1.1493
A_16_P00003959	chr1	3776399	3776454	0.13098	0.340214	1.05509
A_18_P10013462	chr1	3789824	3789883	0.259367	0.824121	0.413571
A_16_P35010609	chr1	3800029	3800088	0.415947	0.371519	0.85871
A_16_P15009776	chr1	3809893	3809952	0.0248659	0.567994	-0.285963
A_16_P15009795	chr1	3819073	3819132	0.110763	0.590898	0.441712
A_18_P10011854	chr1	3844859	3844918	0.128819	0.599162	1.34345
A_16_P00004032	chr1	4004253	4004312	-0.0591145	1.00255	0.511122
A_16_P15009889	chr1	4028528	4028587	0.0501397	0.666518	0.636014
A_16_P15009940	chr1	4049301	4049360	-1.02414	0.547202	0.663785
A_16_P00004115	chr1	4061450	4061509	-0.847437	0.607521	1.13328
A_16_P15010004	chr1	4078518	4078577	0.14088	0.345751	0.816972
A_16_P15010062	chr1	4110665	4110724	-0.832779	0.55055	0.0757683
A_16_P15010110	chr1	4128515	4128574	-0.81482	0.517921	0.567048
A_16_P00004223	chr1	4144683	4144742	1.50296	0.576079	0.143853
A_18_P10008638	chr1	4172902	4172961	0.62991	0.442765	0.317898
A_16_P15010309	chr1	4203450	4203509	-0.0220339	0.56468	0.122686
A_16_P00004332	chr1	4215675	4215734	0.0303396	0.509939	0.124291
A_16_P00004351	chr1	4226185	4226244	1.44225	0.373739	0.173956
A_16_P00004371	chr1	4239140	4239197	-1.19984	0.570619	1.70985
A_16_P35011293	chr1	4263499	4263558	0.191494	0.434593	0.74858
A_16_P00004406	chr1	4285145	4285204	0.389472	0.666294	1.01889
A_14_P103698	chr1	4316908	4316967	0.355827	0.569456	0.618046
A_18_P10010791	chr1	4338410	4338469	-0.845377	0.226288	0.202907
A_16_P15010576	chr1	4353121	4353180	0.244767	0.537887	0.880793
A_18_P10010972	chr1	4367164	4367223	1.06655	0.480893	0.435863
A_18_P10015243	chr1	4389794	4389853	-0.948001	0.43795	0.791081
A_16_P15010701	chr1	4401691	4401750	0.120732	0.376344	1.097
A_16_P00004571	chr1	4420000	4420059	-1.9333	0.384141	0.180708
A_16_P15010809	chr1	4444450	4444509	0.169464	0.700485	1.1087
A_16_P15010845	chr1	4458123	4458182	0.584593	0.807931	1.02279
A_16_P15010877	chr1	4470448	4470507	-1.53294	0.554072	0.685863
A_16_P15010956	chr1	4503313	4503372	-0.653759	0.626366	1.07572
A_18_P10009469	chr1	4519653	4519712	1.11729	0.518845	0.780038
A_16_P00004729	chr1	4533688	4533747	1.08827	0.623038	0.302872
A_18_P10014641	chr1	4558588	4558647	0.636349	0.541582	0.264749
A_16_P15011175	chr1	4583396	4583455	0.162719	0.654759	0.330469
A_16_P35012086	chr1	4595849	4595908	-2.14319	0.656611	0.475794
A_16_P35012117	chr1	4609950	4610009	-0.188122	0.462311	0.438692
A_14_P113580	chr1	4629201	4629260	0.639728	0.570075	0.993166
A_16_P15011325	chr1	4645133	4645192	0.656601	0.536411	0.524405
A_16_P15011355	chr1	4658392	4658451	0.136713	0.699171	-0.645555
A_16_P15011399	chr1	4673132	4673191	-0.0448268	0.536203	0.720352
A_16_P00005009	chr1	4700148	4700207	-1.12753	0.547342	0.190224
A_16_P15011493	chr1	4710445	4710504	-2.13685	0.666718	-0.341309
A_16_P00005050	chr1	4725296	4725355	0.135791	0.673014	1.45212
A_16_P35012484	chr1	4745294	4745353	0.0536163	0.526871	0.203311
A_16_P00005112	chr1	4759468	4759527	-1.10103	0.575185	0.848115
A_16_P00005129	chr1	4770782	4770841	-2.40197	0.401644	0.314683
A_16_P15011708	chr1	4779098	4779157	0.410031	0.500202	0.603037
A_16_P00005164	chr1	4789122	4789181	-1.16987	0.773367	0.540561
A_16_P00005184	chr1	4798383	4798442	-1.15313	0.598385	0.826974
A_16_P15011812	chr1	4812851	4812910	0.575694	0.520773	0.949955
A_16_P00005220	chr1	4820747	4820806	-0.955008	0.371508	-0.29594
A_16_P00005233	chr1	4828490	4828549	0.134675	0.65562	0.758334
A_14_P127161	chr1	4843323	4843370	-4.3879	0.598883	0.0348094
A_16_P15011968	chr1	4859379	4859438	0.143669	0.639856	1.06406
A_16_P00005318	chr1	4876326	4876385	-5.72736	0.628993	1.10913
A_16_P15012014	chr1	4890587	4890646	0.156287	0.594352	0.919895
A_16_P00005347	chr1	4910567	4910626	1.21069	0.571731	0.803686
A_16_P00005382	chr1	4941244	4941303	0.178039	0.501263	0.799078
A_16_P15012136	chr1	4958499	4958558	0.154405	0.557191	0.654872
A_16_P35013088	chr1	4987923	4987982	0.920288	0.528938	0.549304
A_16_P15012270	chr1	5007727	5007786	0.182919	0.464441	0.581855
A_16_P35013229	chr1	5034222	5034281	-1.44779	0.508193	0.141096
A_16_P15012404	chr1	5053721	5053780	1.46369	0.413006	-0.198638
A_16_P00005608	chr1	5080632	5080691	0.470331	0.534848	0.571771
A_16_P00005632	chr1	5094261	5094320	-1.12027	0.58256	-0.0691873
A_16_P35013420	chr1	5127241	5127300	-1.60958	0.498749	0.731164
A_16_P15012591	chr1	5159991	5160050	-1.07884	0.622981	0.915706
A_16_P00005728	chr1	5200142	5200201	-3.83681	0.525638	0.637793
A_14_P124386	chr1	5252926	5252985	-0.791863	0.614443	-0.0301226
A_16_P15012909	chr1	5299644	5299703	1.0534	0.556969	0.168904
A_16_P15012994	chr1	5334068	5334127	0.524116	0.488236	-0.248698
A_16_P00005983	chr1	5374913	5374972	-0.719216	0.356656	0.587276
A_16_P35014084	chr1	5407042	5407101	-0.0475377	0.584182	0.682617
A_16_P15013319	chr1	5491640	5491699	-1.69068	0.607036	0.0770569
A_16_P00006186	chr1	5540264	5540323	-0.421126	0.597292	1.13407
A_16_P15013573	chr1	5578090	5578149	0.596942	0.507822	1.60818
A_16_P35014502	chr1	5614166	5614224	-0.0477557	0.233229	1.42538
A_18_P10012686	chr1	5631361	5631420	1.75764	0.741329	0.660854
A_16_P00006322	chr1	5654979	5655038	0.149107	0.533096	-0.838984
A_16_P15013735	chr1	5673949	5674008	-1.94848	0.332759	-0.280287
A_16_P15013792	chr1	5696546	5696605	-0.179687	0.504504	-0.0552586
A_16_P00006397	chr1	5710280	5710339	0.55526	0.700753	0.566453
A_18_P10014788	chr1	5736340	5736399	2.10572	0.64525	0.365225
A_16_P00006486	chr1	5768221	5768280	-0.222987	0.522726	0.446256
A_16_P15014044	chr1	5794993	5795052	1.27194	0.473767	0.685426
A_16_P00006583	chr1	5831589	5831645	-0.165736	0.603191	0.305372
A_18_P10013962	chr1	5865358	5865417	0.0451129	0.6759	1.28694
A_16_P00006663	chr1	5887063	5887122	-1.05413	0.561515	0.543696
A_16_P00006684	chr1	5898605	5898664	0.43485	0.525683	0.425049
A_16_P00006708	chr1	5910853	5910912	-0.0709117	0.51903	0.513623
A_18_P10016219	chr1	5932508	5932567	-0.872542	0.260829	0.643731
A_16_P15014450	chr1	5940301	5940360	-1.84489	0.488737	1.37744
A_16_P15014485	chr1	5951258	5951317	-0.247907	0.517449	-0.104656
A_16_P00006794	chr1	5958728	5958787	1.61856	0.5564	0.815049
A_14_P101383	chr1	5966623	5966682	0.129935	0.753655	0.184338
A_16_P00006828	chr1	5979290	5979349	1.60539	0.494188	0.42514
A_16_P00006838	chr1	5987558	5987617	-1.29034	0.526425	1.09109
A_16_P15014624	chr1	6009186	6009245	-1.85727	0.498079	-0.501439
A_18_P17438436	chr1	6020395	6020454	-1.90668	0.487377	1.79256
A_16_P15014675	chr1	6029886	6029945	0.140113	0.159348	0.985904
A_16_P00006923	chr1	6038009	6038065	-1.02922	0.758665	0.687666
A_16_P00006934	chr1	6047307	6047366	-0.164444	0.496244	1.53806
A_18_P10019045	chr1	6063558	6063615	1.41393	0.488081	0.736191
A_16_P15014804	chr1	6076081	6076140	-0.351518	0.6349	0.183774
A_16_P15014844	chr1	6093613	6093672	0.504426	0.60133	1.68226
A_16_P00007019	chr1	6103720	6103778	-0.147527	0.506435	0.855873
A_16_P00007037	chr1	6113099	6113158	0.112436	0.629802	0.43882
A_18_P17437417	chr1	6121951	6122010	-1.7297	0.58981	0.434647
A_16_P00007064	chr1	6130376	6130435	0.626473	0.405683	0.0782894
A_16_P15014996	chr1	6146351	6146410	0.262828	0.452519	-0.0709075
A_16_P35015945	chr1	6154235	6154294	0.0745105	0.510916	0.523276
A_16_P00007121	chr1	6165142	6165201	0.0679572	0.533923	0.865628
A_16_P15015090	chr1	6181814	6181858	0.485991	0.463195	0.812465
A_16_P00007151	chr1	6192762	6192821	0.453984	0.434872	-0.955663
A_16_P00007169	chr1	6204948	6205007	0.958701	0.301143	0.445878
A_14_P138100	chr1	6212532	6212582	0.0824581	0.258388	0.802987
A_16_P15015222	chr1	6228595	6228652	3.18725	0.415033	0.158268
A_16_P00007227	chr1	6236105	6236164	-0.649757	0.558983	0.951709
A_16_P15015270	chr1	6244493	6244552	-0.923223	0.560042	0.763931
A_16_P15015291	chr1	6253107	6253166	0.157682	0.471642	0.778192
A_16_P00007281	chr1	6276331	6276390	0.118362	0.530366	0.705791
A_14_P131305	chr1	6282504	6282562	-1.44025	0.444007	0.508702
A_16_P30021602	chr1	6291928	6291987	-1.63207	0.569433	0.0971679
A_16_P00007328	chr1	6307604	6307656	0.0453693	0.637576	0.812943
A_16_P00007357	chr1	6326230	6326289	-1.49663	0.449575	-0.204711
A_16_P15015569	chr1	6348018	6348077	0.362605	0.626292	-0.0600859
A_16_P15015616	chr1	6363701	6363760	-0.666376	0.654338	0.147327
A_16_P00007443	chr1	6373270	6373329	-1.33433	0.613212	0.213665
A_16_P15015678	chr1	6384536	6384595	-0.436646	0.423056	0.265336
A_16_P00007490	chr1	6396045	6396104	0.752221	0.724187	0.758654
A_16_P15015761	chr1	6411511	6411570	-1.64167	0.626474	-0.536631
A_16_P35016819	chr1	6420108	6420167	-2.56413	0.589768	-0.103976
A_16_P15015800	chr1	6437650	6437707	0.271631	0.373819	0.574008
A_16_P15015812	chr1	6447011	6447070	0.240432	0.596528	0.0764998
A_16_P15015837	chr1	6457716	6457775	0.113551	0.729274	0.0508182
A_16_P00007573	chr1	6478000	6478059	-2.5115	0.664826	0.440218
A_16_P00007588	chr1	6487447	6487492	0.0627982	0.460116	0.72371
A_16_P30022672	chr1	6520438	6520497	0.0853165	0.661742	0.97655
A_16_P00007626	chr1	6529842	6529901	-1.34333	0.315095	-0.544124
A_16_P15016054	chr1	6537437	6537496	0.0984928	0.560925	1.00799
A_18_P17439050	chr1	6547477	6547535	-0.0635793	0.671479	0.542986
A_16_P00007681	chr1	6567123	6567175	0.390101	0.57946	0.699414
A_16_P30023357	chr1	6586913	6586972	-0.311488	0.473167	0.329886
A_18_P17438883	chr1	6601633	6601692	0.664701	0.449064	0.249826
A_16_P00007730	chr1	6614950	6615009	-1.01683	0.651727	0.79734
A_16_P15016268	chr1	6636237	6636293	0.0965408	0.587764	0.0151576
A_16_P15016317	chr1	6652283	6652342	0.0947979	0.696964	0.15467
A_16_P00007795	chr1	6664248	6664307	-1.42623	0.553327	0.745943
A_16_P00007806	chr1	6671946	6672005	0.415679	0.580694	0.283367
A_18_P17438000	chr1	6688912	6688971	0.535387	0.330102	0.534319
A_16_P00007848	chr1	6699705	6699764	0.0936569	0.589541	0.935051
A_16_P35017621	chr1	6714502	6714561	0.16549	0.573153	-0.116477
A_16_P00007895	chr1	6734208	6734267	0.568763	0.611241	0.548544
A_16_P15016559	chr1	6747017	6747076	0.324272	0.575649	0.58385
A_16_P15016606	chr1	6767022	6767081	0.16793	0.614605	1.26377
A_16_P15016650	chr1	6794817	6794876	0.516586	0.636279	-0.0619428
A_16_P35017844	chr1	6823203	6823262	-1.75649	0.563377	0.453457
A_16_P15016755	chr1	6847636	6847695	0.146248	0.551334	0.429217
A_16_P00008050	chr1	6859553	6859611	0.0612988	0.449184	-0.0536799
A_16_P00008066	chr1	6869951	6870010	0.744965	0.652993	2.30037
A_16_P15016856	chr1	6882372	6882431	-0.374205	0.568115	0.0565591
A_16_P00008108	chr1	6891323	6891382	0.650632	0.783752	0.471382
A_16_P00008131	chr1	6905717	6905776	0.581175	0.481973	-0.19448
A_16_P15016944	chr1	6921434	6921493	-1.53738	0.543624	0.252742
A_16_P15016968	chr1	6931553	6931612	0.871784	0.495217	0.36207
A_14_P131783	chr1	6939147	6939206	0.176156	0.525726	-0.129295
A_16_P15017029	chr1	6952455	6952514	0.868072	0.513633	1.11676
A_18_P17440379	chr1	6963722	6963781	0.360328	0.549851	0.143635
A_16_P15017101	chr1	6976588	6976647	0.134187	0.470477	0.752052
A_18_P10014517	chr1	6990481	6990540	2.01286	0.442378	1.01537
A_16_P15017156	chr1	6999378	6999437	-1.41362	0.648515	0.801912
A_16_P35018316	chr1	7009152	7009211	2.33871	0.5267	0.246626
A_16_P35018348	chr1	7019181	7019240	1.73427	0.548345	0.0335073
A_16_P15017255	chr1	7035016	7035075	0.750851	0.56199	0.179606
A_18_P10016741	chr1	7045870	7045929	0.152802	0.58647	1.46787
A_16_P00008368	chr1	7060839	7060898	0.490614	0.340386	0.99573
A_16_P00008411	chr1	7084628	7084687	-0.0593371	0.373767	0.231278
A_16_P00008424	chr1	7097545	7097604	1.04344	0.427915	0.891577
A_18_P17438785	chr1	7109445	7109504	2.56425	0.313867	0.358853
A_16_P00008465	chr1	7119268	7119327	-0.180968	0.323218	0.825576
A_18_P10019450	chr1	7132212	7132271	0.993931	0.612168	1.54668
A_16_P15017530	chr1	7143878	7143937	-1.88651	0.415733	0.543883
A_16_P15017571	chr1	7156165	7156224	0.13851	0.591004	0.737693
A_16_P15017597	chr1	7166029	7166088	-0.0984909	0.583535	0.226005
A_16_P00008572	chr1	7181374	7181433	-1.39339	0.587083	0.219171
A_18_P17440928	chr1	7200290	7200349	0.27475	0.629932	0.448912
A_16_P00008605	chr1	7211132	7211189	0.392658	0.602256	0.600574
A_16_P35018871	chr1	7224886	7224945	0.942753	0.644867	0.72417
A_16_P15017757	chr1	7238559	7238618	0.174204	0.530753	0.504641
A_16_P15017772	chr1	7251556	7251615	-0.604283	0.246441	0.109967
A_18_P10021222	chr1	7268013	7268072	-0.558021	0.577136	1.10236
A_14_P101558	chr1	7279126	7279185	0.175529	0.511248	0.961095
A_16_P35019006	chr1	7292484	7292543	-0.806998	0.533193	0.033592
A_16_P15017912	chr1	7314736	7314795	-0.656187	0.559691	-0.468887
A_16_P00008748	chr1	7322146	7322205	-1.23296	0.581966	0.233867
A_16_P35019103	chr1	7337735	7337794	1.03568	0.534008	-0.0228998
A_16_P00008785	chr1	7350829	7350888	-1.17922	0.541326	0.176093
A_18_P17441692	chr1	7361046	7361105	-5.76836	0.486604	1.12523
A_16_P00008815	chr1	7375010	7375069	0.178039	0.670282	0.641194
A_16_P35019226	chr1	7392629	7392688	-1.12637	0.523454	0.338098
A_16_P15018116	chr1	7403474	7403533	0.596233	0.564537	0.686459
A_16_P00008870	chr1	7411845	7411904	0.127843	0.549957	0.908035
A_16_P35019311	chr1	7422056	7422115	-2.08668	0.612036	0.712171
A_16_P15018190	chr1	7430365	7430424	0.32216	0.607294	0.0817275
A_16_P15018222	chr1	7440018	7440077	-1.7924	0.646051	0.52622
A_16_P00008932	chr1	7447787	7447846	-2.56506	0.578084	0.69475
A_14_P116327	chr1	7469804	7469863	0.145272	0.532211	0.506903
A_16_P35019452	chr1	7483647	7483706	0.114597	0.483345	0.353967
A_16_P35019475	chr1	7491077	7491136	0.125891	0.573163	-0.515835
A_16_P00009000	chr1	7502275	7502334	0.102048	0.535121	0.199492
A_16_P00009022	chr1	7513023	7513080	-0.543978	0.696231	0.162477
A_16_P00009054	chr1	7527447	7527506	0.121725	0.564015	0.305023
A_16_P00009079	chr1	7538957	7539016	0.674116	0.700503	-0.516599
A_16_P15018532	chr1	7555776	7555834	1.17869	0.647335	-0.115415
A_16_P35019740	chr1	7570660	7570719	-0.851042	0.644789	0.285453
A_16_P00009150	chr1	7579156	7579215	-1.03646	0.672018	0.47064
A_16_P15018626	chr1	7588265	7588320	-1.54196	0.460039	-0.383275
A_16_P00009182	chr1	7599695	7599754	-0.977414	0.53544	0.59419
A_18_P10022583	chr1	7614959	7615018	-0.0571159	0.615102	0.4069
A_16_P15018747	chr1	7630342	7630401	0.141647	0.380959	0.00559565
A_16_P00009236	chr1	7638223	7638282	0.114597	0.419287	0.26262
A_16_P00009256	chr1	7648843	7648902	0.109926	0.578157	-0.336561
A_16_P15018830	chr1	7669379	7669437	0.667648	0.389512	0.0687405
A_14_P126340	chr1	7684025	7684084	-1.44138	0.620784	0.128944
A_16_P15018924	chr1	7697941	7697999	1.82081	0.571602	0.53207
A_16_P00009371	chr1	7717740	7717799	-0.993013	0.616035	0.877887
A_16_P00009401	chr1	7731654	7731713	-0.921302	0.559197	1.06244
A_16_P15019062	chr1	7743397	7743456	0.080785	0.417176	-1.38555
A_16_P15019087	chr1	7754470	7754529	-0.695396	0.620979	0.757572
A_16_P15019143	chr1	7773369	7773428	1.52201	1.0074	1.49264
A_16_P00009505	chr1	7792875	7792934	0.167302	0.481388	1.14688
A_16_P15019227	chr1	7802723	7802782	-1.39403	0.450839	0.216095
A_16_P15019284	chr1	7819801	7819860	0.919183	0.579689	-0.286727
A_16_P30025559	chr1	7828876	7828935	-1.33591	0.509852	0.685608
A_14_P201873	chr1	7836776	7836835	-0.210634	0.498438	0.502749
A_16_P00009618	chr1	7853668	7853727	0.978214	0.520981	0.543191
A_16_P00009637	chr1	7863871	7863928	0.730923	0.571453	0.264274
A_16_P15019443	chr1	7871307	7871366	0.216173	0.489442	0.0219322
A_16_P35020655	chr1	7887860	7887919	-1.45654	0.528682	0.715628
A_16_P35020682	chr1	7902948	7903007	0.210038	0.469596	0.691344
A_14_P200004	chr1	7912032	7912091	0.717368	0.660757	0.0876295
A_16_P00009721	chr1	7929940	7929999	-0.00716273	0.365759	0.517526
A_16_P00009727	chr1	7946655	7946714	0.5792	0.551141	0.594907
A_16_P15019616	chr1	7966927	7966986	0.525749	0.603102	2.14412
A_16_P15019637	chr1	7976614	7976671	-0.531578	0.736752	0.483456
A_16_P00009775	chr1	7997771	7997830	0.0946032	0.524189	0.334547
A_16_P00009791	chr1	8009450	8009509	0.916708	0.594962	0.39415
A_16_P35020923	chr1	8022639	8022698	-0.245966	0.612313	0.785237
A_16_P00009821	chr1	8032090	8032149	-0.637787	0.641976	0.295843
A_16_P15019788	chr1	8049531	8049590	-0.202215	0.370926	0.42188
A_16_P00009866	chr1	8067941	8068000	-1.65891	0.635381	-0.0504848
A_16_P15019868	chr1	8080483	8080542	-1.48018	0.448369	0.223585
A_16_P15019895	chr1	8088220	8088279	-0.825492	0.61237	0.309026
A_16_P15019930	chr1	8104612	8104671	0.918132	0.596275	-0.105616
A_16_P15019957	chr1	8116178	8116237	0.378258	0.468341	0.241914
A_18_P10018456	chr1	8125192	8125251	0.981052	0.458088	-0.235627
A_16_P00009969	chr1	8137761	8137820	-0.212196	0.541163	0.601457
A_16_P15020059	chr1	8157926	8157985	-1.42744	0.488837	0.31098
A_14_P120934	chr1	8180983	8181042	0.904578	-0.136014	-0.570808
A_16_P00010058	chr1	8212145	8212204	1.64906	0.489544	0.525637
A_16_P15020218	chr1	8231915	8231974	-1.12966	0.510671	0.270793
A_18_P10021661	chr1	8246013	8246072	0.179294	0.740794	1.04514
A_16_P15020264	chr1	8255222	8255281	-0.538885	0.653053	-0.161511
A_16_P00010144	chr1	8278749	8278808	0.572818	0.683553	0.828486
A_18_P10018867	chr1	8308170	8308229	-0.745668	0.0618761	-0.811108
A_16_P00010205	chr1	8343754	8343813	0.0243566	0.676503	0.794649
A_16_P00010216	chr1	8355051	8355110	0.169533	0.556858	0.701457
A_16_P15020475	chr1	8365916	8365975	-0.696237	0.756448	1.46849
A_16_P15020504	chr1	8380151	8380210	0.117037	0.523373	-0.450069
A_18_P10021465	chr1	8394154	8394210	0.0502662	0.670962	0.508066
A_16_P00010279	chr1	8403606	8403665	2.40754	0.560418	1.95524
A_18_P10019723	chr1	8413280	8413339	-1.30848	0.42953	0.162195
A_16_P00010327	chr1	8427574	8427633	-1.71611	0.537708	1.07492
A_16_P00010345	chr1	8436488	8436547	1.17732	0.524583	0.889557
A_16_P15020698	chr1	8444047	8444106	-2.11598	0.72167	0.606109
A_16_P15020722	chr1	8452997	8453056	0.472306	0.609247	0.799852
A_16_P15020769	chr1	8472420	8472479	-0.255376	0.6464	1.36539
A_16_P15020802	chr1	8481786	8481845	1.22761	0.669983	0.921103
A_16_P15020847	chr1	8497132	8497191	-0.0591892	0.672744	0.42242
A_16_P15020870	chr1	8509888	8509947	1.82037	0.596519	0.0398978
A_14_P125973	chr1	8518072	8518131	0.811203	0.631055	1.05089
A_16_P15020941	chr1	8532296	8532355	-0.544022	0.561468	0.490999
A_16_P15020999	chr1	8557388	8557447	0.0948194	0.728968	0.896201
A_16_P35022258	chr1	8566041	8566100	-1.62728	0.13712	-1.04172
A_16_P15021032	chr1	8576792	8576851	-0.930431	0.577947	0.291385
A_16_P15021059	chr1	8586393	8586452	-0.61351	0.568579	-0.239805
A_16_P00010597	chr1	8601272	8601331	-0.465757	0.667085	0.558983
A_16_P00010639	chr1	8623758	8623817	0.217676	0.716513	-0.349782
A_16_P35022445	chr1	8631738	8631797	2.15379	0.578333	0.637482
A_16_P35022496	chr1	8653009	8653068	0.200696	0.56507	0.484698
A_16_P35022550	chr1	8670200	8670259	-0.473538	0.245818	0.115455
A_16_P35022639	chr1	8695249	8695308	-4.0263	0.524398	0.0168021
A_16_P00010779	chr1	8712458	8712517	0.40322	0.764802	0.253806
A_18_P10022805	chr1	8728202	8728261	0.200906	0.531646	0.342133
A_16_P15021490	chr1	8736187	8736246	-0.830736	0.40395	0.194161
A_16_P15021527	chr1	8749438	8749497	0.368139	0.514332	-0.173757
A_16_P35022817	chr1	8759587	8759646	-0.0904079	0.729024	-0.211951
A_16_P15021605	chr1	8779410	8779469	1.6456	0.521141	0.6016
A_16_P35022894	chr1	8788292	8788351	-1.80457	0.438579	0.393129
A_16_P35022909	chr1	8797211	8797270	1.58176	0.644856	0.448635
A_16_P15021681	chr1	8811553	8811612	-0.100489	0.635838	0.902941
A_16_P15021733	chr1	8830202	8830261	-0.880205	0.459563	0.454281
A_16_P35023032	chr1	8845190	8845249	-1.96237	0.691002	0.817826
A_16_P15021819	chr1	8864303	8864362	0.789216	0.62284	0.233048
A_18_P10023601	chr1	8873186	8873245	-0.88724	0.491414	0.208175
A_14_P139236	chr1	8883573	8883632	0.178596	0.544296	0.703259
A_16_P00011049	chr1	8905193	8905252	-1.63479	0.70354	0.695296
A_16_P15021923	chr1	8914133	8914192	-1.18266	0.591274	0.648023
A_16_P00011084	chr1	8927970	8928027	0.672756	0.653074	0.347369
A_16_P00011109	chr1	8940057	8940116	-2.08517	0.599624	0.211262
A_16_P35023299	chr1	8950067	8950126	-1.39273	0.510699	0.912352
A_18_P17446211	chr1	8963961	8964005	3.61969	0.454153	0.633984
A_16_P00011128	chr1	8971760	8971819	1.09254	0.534774	0.541852
A_16_P15022069	chr1	8990045	8990104	-1.99503	0.604041	1.1751
A_18_P10024895	chr1	9002758	9002817	-2.41625	0.538908	0.721581
A_16_P15022123	chr1	9019086	9019145	1.06697	0.563311	0.294547
A_16_P15022134	chr1	9026685	9026744	-0.0429668	0.438078	0.175448
A_14_P129614	chr1	9035049	9035108	-0.612351	0.54921	0.99792
A_16_P15022174	chr1	9046166	9046225	2.19587	0.630404	0.844612
A_16_P00011212	chr1	9054060	9054119	0.162771	0.538118	-0.113628
A_16_P00011232	chr1	9069346	9069405	1.19804	0.986677	0.74579
A_16_P00011259	chr1	9087907	9087966	-1.21693	0.370042	-0.78569
A_16_P15022299	chr1	9096995	9097054	1.74803	0.474773	0.0689511
A_16_P00011281	chr1	9105472	9105531	0.203797	0.492483	0.175219
A_16_P00011290	chr1	9118376	9118435	-1.36001	0.591049	0.518478
A_16_P15022383	chr1	9136434	9136493	0.980546	0.572084	1.40945
A_18_P17447811	chr1	9146115	9146171	-0.151649	0.623108	1.27738
A_14_P129110	chr1	9161915	9161974	0.126379	0.389581	-0.362935
A_16_P00011343	chr1	9173343	9173402	-0.785481	0.721941	0.205512
A_16_P00011351	chr1	9180916	9180975	-0.155098	0.494497	1.08995
A_16_P35023778	chr1	9186613	9186672	0.398537	0.606561	0.289392
A_16_P00011366	chr1	9197556	9197615	0.158449	0.610421	0.482481
A_16_P15022487	chr1	9201716	9201775	0.139486	0.513433	0.35237
A_16_P00011385	chr1	9212359	9212415	0.220011	0.464347	1.16756
A_16_P00011400	chr1	9221821	9221880	-0.977028	0.569111	0.447891
A_16_P15022562	chr1	9228472	9228531	0.521286	0.420988	0.220393
A_16_P00011426	chr1	9239758	9239817	-1.11174	0.513316	0.0848528
A_16_P15022626	chr1	9251877	9251936	-1.02357	0.487112	0.622434
A_16_P00011493	chr1	9280487	9280546	1.16676	0.570193	1.29754
A_16_P00011513	chr1	9302463	9302522	0.0559057	0.792807	1.20864
A_16_P15022785	chr1	9314524	9314583	1.54575	0.510492	0.86721
A_16_P00011572	chr1	9332851	9332910	0.295321	0.395142	0.543365
A_16_P15022887	chr1	9349021	9349080	0.870957	0.46839	-0.305272
A_18_P10025749	chr1	9371010	9371069	-0.620429	0.716978	0.694384
A_16_P00011648	chr1	9382453	9382508	0.270182	0.748802	1.04026
A_16_P00011664	chr1	9389926	9389984	0.61109	0.625062	0.682786
A_16_P15023043	chr1	9404173	9404232	0.114737	0.423266	0.227338
A_16_P35024418	chr1	9416712	9416771	0.0926367	0.764697	0.372402
A_18_P10024715	chr1	9430134	9430193	0.32016	0.603463	1.71392
A_18_P10024350	chr1	9466795	9466854	1.52952	0.531089	0.275032
A_16_P00011821	chr1	9488597	9488655	-1.41776	0.71362	0.805245
A_14_P133115	chr1	9503521	9503580	0.496581	0.574328	1.77825
A_16_P15023325	chr1	9513323	9513382	0.309389	0.567795	-0.0922146
A_18_P10027908	chr1	9527063	9527122	0.938753	0.547925	1.33269
A_16_P35024736	chr1	9554493	9554552	-1.26935	0.39141	-0.0453865
A_16_P00011916	chr1	9586907	9586962	-1.04763	0.478753	0.686992
A_14_P126413	chr1	9604625	9604684	1.3729	0.614839	0.714086
A_16_P15023518	chr1	9620841	9620900	-1.64804	0.457626	-0.170485
A_16_P15023552	chr1	9633085	9633144	1.03867	0.455076	-0.0633232
A_14_P202076	chr1	9642791	9642850	-1.50572	0.667478	-0.155835
A_16_P00011997	chr1	9651692	9651742	1.03657	0.364303	0.230607
A_16_P00012026	chr1	9665180	9665239	1.82494	0.412554	0.401063
A_18_P17449150	chr1	9675950	9676009	0.296782	0.458782	-0.232029
A_16_P15023721	chr1	9694690	9694749	-0.835521	0.578426	0.878382
A_16_P35025095	chr1	9711507	9711566	-0.614621	0.727288	-0.759976
A_16_P00012098	chr1	9729812	9729871	0.777891	0.495648	0.0893723
A_16_P15023799	chr1	9738816	9738875	0.91075	0.453866	0.782738
A_16_P15023836	chr1	9753120	9753179	-1.96316	0.554936	0.325916
A_16_P15023843	chr1	9764266	9764325	0.157751	0.660373	0.0692876
A_16_P00012149	chr1	9778172	9778219	3.258	0.477366	-0.0947006
A_16_P15023933	chr1	9795806	9795865	0.632101	0.538986	0.895372
A_18_P10025653	chr1	9816708	9816767	0.275287	0.493855	0.611834
A_16_P35025401	chr1	9830193	9830252	-0.63264	0.374174	-0.610185
A_16_P00012252	chr1	9845436	9845495	0.174832	0.434026	0.592829
A_18_P17448803	chr1	9854316	9854375	-0.790326	0.684131	2.11817
A_16_P00012267	chr1	9863963	9864022	-0.262651	0.644656	-0.173637
A_16_P00012281	chr1	9873747	9873806	0.630945	0.584415	0.00420206
A_16_P15024146	chr1	9886572	9886631	3.34189	0.456228	0.394851
A_16_P00012311	chr1	9897089	9897148	0.12624	0.529206	0.880754
A_14_P123852	chr1	9910349	9910408	-0.478698	0.678986	0.619005
A_18_P10022944	chr1	9925863	9925922	0.324697	0.613327	0.421402
A_16_P00012376	chr1	9937172	9937231	0.137743	0.486397	1.52784
A_18_P10023769	chr1	9944662	9944717	-0.448267	0.751438	1.41883
A_18_P10024696	chr1	9952971	9953030	-2.07784	0.529095	0.298716
A_16_P15024324	chr1	9963375	9963434	-7.09539	0.626543	1.20014
A_16_P15024344	chr1	9971184	9971243	-2.20009	0.541622	0.670766
A_14_P105463	chr1	9990357	9990416	1.25781	0.642853	0.35078
A_16_P00012473	chr1	10010696	10010755	-1.25812	0.501374	1.24506
A_16_P00012486	chr1	10022193	10022252	-0.446865	0.46234	1.40665
A_16_P15024478	chr1	10035816	10035875	0.73974	0.450905	0.200276
A_16_P15024502	chr1	10048380	10048439	0.161167	0.354148	0.642142
A_14_P139912	chr1	10059707	10059761	-1.52935	0.373418	-1.23751
A_16_P15024537	chr1	10071750	10071809	0.939598	0.619383	0.0621169
A_16_P15024551	chr1	10087094	10087153	0.160052	0.598084	0.143729
A_16_P00012548	chr1	10101040	10101099	0.394753	0.502056	-0.291821
A_14_P125508	chr1	10115173	10115232	0.76236	0.857879	0.582369
A_18_P17448689	chr1	10123395	10123454	-1.51972	0.469277	1.04804
A_16_P15024654	chr1	10132622	10132681	0.178806	0.468109	-0.34437
A_16_P00012588	chr1	10143547	10143606	0.203106	0.561082	0.379982
A_16_P15024708	chr1	10162949	10163008	-0.660822	0.486137	0.437432
A_16_P00012642	chr1	10177621	10177680	0.904791	0.638875	0.608039
A_16_P00012654	chr1	10186902	10186961	-0.0189531	0.648559	0.344051
A_14_P113054	chr1	10195115	10195174	-0.0774641	0.582163	0.932374
A_16_P15024818	chr1	10204946	10205005	0.932427	0.602535	0.700438
A_16_P00012700	chr1	10218429	10218488	-0.667721	0.536958	0.958131
A_16_P15024883	chr1	10231132	10231191	0.51168	0.599805	-0.0998862
A_14_P124250	chr1	10240818	10240877	0.687278	0.0566367	1.2737
A_16_P15024944	chr1	10264213	10264272	-0.114582	0.409718	0.252535
A_16_P15024964	chr1	10272414	10272473	0.219422	0.639214	0.930439
A_14_P129141	chr1	10282212	10282271	0.0713908	0.593804	0.519376
A_16_P15025009	chr1	10292231	10292290	0.198814	0.591471	0.227842
A_14_P126766	chr1	10311327	10311386	0.648518	0.649157	0.355051
A_16_P15025084	chr1	10324455	10324514	0.763347	0.615269	1.1342
A_16_P35026520	chr1	10331887	10331946	0.364903	0.762435	1.22082
A_18_P10028205	chr1	10346619	10346678	-0.0121719	0.556925	0.853319
A_14_P112944	chr1	10356926	10356985	0.227537	0.600676	0.185745
A_16_P00012913	chr1	10366402	10366461	1.13123	0.712469	0.116222
A_16_P15025226	chr1	10374259	10374318	-2.00867	0.537478	0.301981
A_16_P35026687	chr1	10384092	10384151	1.64888	0.66622	0.873549
A_14_P127621	chr1	10402129	10402188	1.26736	0.72254	1.28646
A_16_P15025356	chr1	10418346	10418405	1.28979	0.618843	-0.191289
A_16_P15025386	chr1	10428582	10428641	1.27225	0.693526	1.17493
A_14_P134581	chr1	10440983	10441042	-1.97069	0.854674	0.996802
A_16_P15025453	chr1	10463061	10463120	0.669198	0.447944	0.125768
A_14_P139581	chr1	10475442	10475501	0.169812	0.594267	1.25115
A_16_P15025513	chr1	10484618	10484674	0.377159	0.554355	1.46333
A_14_P121257	chr1	10494714	10494770	0.445962	0.77338	0.277935
A_14_P134446	chr1	10510868	10510927	1.35623	0.573909	0.931136
A_14_P134388	chr1	10521730	10521778	0.519825	0.583296	1.40595
A_14_P126703	chr1	10530371	10530430	2.54021	0.379171	0.0960242
A_14_P136321	chr1	10531673	10531732	0.150292	0.463678	-0.0262953
A_16_P35027120	chr1	10539646	10539705	2.11428	0.519408	1.03775
A_14_P136647	chr1	10560932	10560991	-0.358536	0.462242	0.392755
A_16_P15025713	chr1	10576305	10576364	-1.57669	0.601536	0.863506
A_14_P117037	chr1	10596216	10596275	0.183128	0.521232	0.799948
A_16_P00013299	chr1	10617054	10617113	-0.365661	0.665257	0.455092
A_16_P00013307	chr1	10632152	10632211	-0.810634	0.53832	0.0954392
A_16_P15025870	chr1	10642490	10642549	0.211572	1.21554	0.931745
A_14_P135931	chr1	10662249	10662308	-0.0305633	-0.0189911	0.741318
A_16_P00013354	chr1	10674255	10674314	1.05888	0.569499	0.382244
A_16_P00013373	chr1	10683264	10683323	0.205669	0.341349	0.512468
A_14_P112528	chr1	10690734	10690793	0.0773689	0.690589	0.567604
A_14_P113598	chr1	10715339	10715397	-1.13809	0.391725	0.839988
A_16_P00013459	chr1	10724088	10724147	0.753306	0.587314	-0.606858
A_14_P133526	chr1	10732710	10732769	1.49048	0.436335	0.13488
A_16_P00013497	chr1	10742169	10742228	0.0808547	0.246341	0.214872
A_14_P117331	chr1	10753078	10753137	-0.715073	0.621866	-0.138604
A_14_P201005	chr1	10772501	10772560	0.102327	0.521885	0.0629535
A_16_P15026328	chr1	10784429	10784488	0.380247	0.571373	0.535986
A_16_P00013620	chr1	10804053	10804112	0.105255	0.506279	1.58596
A_16_P00013662	chr1	10827712	10827771	0.118362	0.523746	0.638985
A_16_P15026485	chr1	10836327	10836386	-0.455968	0.592346	0.926031
A_16_P35028073	chr1	10857169	10857228	0.11634	0.544765	0.273047
A_16_P00013746	chr1	10869096	10869155	-3.4513	0.806596	0.373894
A_16_P15026667	chr1	10892663	10892722	0.784257	0.515828	0.606687
A_16_P00013830	chr1	10923841	10923900	0.106371	0.581178	0.518754
A_18_P17451492	chr1	10944294	10944353	0.279267	0.419586	0.50887
A_16_P15026797	chr1	10955193	10955252	0.61909	0.485588	0.465363
A_16_P35028365	chr1	10976185	10976244	0.499524	0.633379	0.550381
A_16_P00013909	chr1	10990431	10990489	1.209	0.572156	1.11841
A_16_P00013925	chr1	11001563	11001622	-1.4685	0.589673	1.50702
A_14_P133492	chr1	11013332	11013391	0.192881	0.705851	0.800643
A_16_P35028485	chr1	11024349	11024408	1.2438	0.960758	1.01938
A_14_P114459	chr1	11036167	11036226	0.566241	0.225601	0.313951
A_16_P00013985	chr1	11046874	11046933	0.47776	0.236728	0.457717
A_16_P35028544	chr1	11063534	11063593	1.74312	0.739564	0.509762
A_14_P109351	chr1	11080361	11080420	0.1901	0.510921	1.10934
A_14_P114908	chr1	11085306	11085365	-0.766026	0.651919	0.246936
A_14_P124408	chr1	11097910	11097969	0.948704	0.593576	1.24426
A_14_P104235	chr1	11114627	11114678	1.67233	0.478979	0.759946
A_14_P137318	chr1	11134268	11134326	0.81057	0.562453	1.4385
A_14_P117525	chr1	11140934	11140993	6.60498	0.775348	0.497032
A_16_P15027208	chr1	11147825	11147884	0.41129	0.482077	0.48582
A_14_P134809	chr1	11167237	11167296	0.671773	0.633246	0.783919
A_16_P15027271	chr1	11176986	11177045	-0.465706	0.529142	0.382436
A_16_P15027330	chr1	11199476	11199535	-1.20232	0.570559	0.389052
A_16_P00014195	chr1	11217059	11217118	0.47841	0.539421	1.43126
A_16_P00014218	chr1	11235191	11235250	0.171076	0.591647	0.340675
A_14_P117053	chr1	11249468	11249519	-0.502545	0.553195	1.38839
A_14_P135031	chr1	11251270	11251329	0.172043	0.55523	0.315792
A_14_P122038	chr1	11270844	11270902	0.185847	0.53289	1.3125
A_16_P15027551	chr1	11281912	11281971	0.26562	0.450876	-0.508665
A_14_P136185	chr1	11293503	11293562	0.380116	0.426022	0.536573
A_16_P15027600	chr1	11303393	11303452	-0.652295	0.468875	1.10177
A_14_P128013	chr1	11318613	11318672	0.338742	0.599605	0.4152
A_16_P15027650	chr1	11325971	11326030	0.759049	0.432744	-0.35234
A_16_P00014365	chr1	11334224	11334283	0.838882	0.607393	0.574555
A_14_P121354	chr1	11343431	11343490	0.853111	0.645385	1.09601
A_16_P00014385	chr1	11353428	11353487	0.148619	0.550991	0.218977
A_14_P200799	chr1	11362834	11362893	0.397977	0.571237	1.23555
A_16_P00014430	chr1	11384931	11384990	0.117316	0.656558	0.347063
A_16_P00014496	chr1	11429520	11429579	0.154405	0.594209	0.819524
A_16_P00014523	chr1	11460214	11460273	0.462199	0.975302	0.45509
A_16_P35029587	chr1	11474182	11474241	0.152453	0.54305	0.455814
A_16_P00014538	chr1	11485302	11485361	0.559309	0.677377	1.2244
A_16_P35029639	chr1	11502164	11502223	0.0639941	0.540644	0.681331
A_16_P15028063	chr1	11521662	11521721	0.399812	0.489774	-0.232607
A_16_P15028107	chr1	11537224	11537283	0.288107	0.219501	0.106636
A_16_P00014648	chr1	11548777	11548836	-2.04323	0.432284	0.458192
A_16_P00014669	chr1	11560862	11560921	0.134745	0.606105	0.180926
A_16_P35029849	chr1	11576346	11576405	0.120174	0.494671	0.621822
A_16_P35029944	chr1	11601179	11601238	-1.52945	0.456189	0.583384
A_16_P00014748	chr1	11614764	11614823	0.311652	0.357898	1.38803
A_16_P00014777	chr1	11631682	11631741	0.59375	0.577608	0.687979
A_16_P00014844	chr1	11688767	11688826	-1.36814	0.510508	0.964991
A_16_P00014871	chr1	11703966	11704025	-0.54135	0.697725	0.473078
A_14_P136034	chr1	11718411	11718466	-2.09681	0.672829	1.02785
A_14_P102556	chr1	11731302	11731358	-0.220209	0.555319	0.586179
A_14_P137142	chr1	11735134	11735181	0.0993991	0.788293	0.968866
A_14_P104249	chr1	11739464	11739523	0.102815	0.558237	0.275089
A_16_P00014936	chr1	11753062	11753112	-1.89899	0.564267	0.807475
A_14_P123003	chr1	11760548	11760607	0.118292	0.744203	-0.626035
A_16_P15028721	chr1	11776480	11776539	-0.42496	0.52808	0.172022
A_16_P00014979	chr1	11785007	11785066	0.13356	0.677348	0.619989
A_14_P125960	chr1	11804351	11804410	-0.155937	0.413034	0.845057
A_16_P15028813	chr1	11815509	11815568	-1.57599	0.57483	0.0490557
A_16_P15028842	chr1	11830438	11830497	0.124985	0.711068	0.54871
A_16_P15028884	chr1	11846392	11846451	0.0950768	0.51037	-0.359216
A_14_P134737	chr1	11854429	11854477	0.113691	0.624948	0.340663
A_14_P139194	chr1	11865099	11865157	0.9532	0.642712	1.45513
A_16_P15028969	chr1	11875870	11875929	2.04121	0.402712	0.525982
A_16_P00015118	chr1	11886192	11886251	0.149107	0.587942	0.000446375
A_16_P00015131	chr1	11893582	11893641	-0.927364	0.604713	0.457736
A_14_P115457	chr1	11900938	11900997	-3.97083	0.43264	-0.0475262
A_14_P139620	chr1	11905866	11905922	0.180043	0.626744	0.830048
A_14_P134055	chr1	11917526	11917585	0.139346	0.695199	0.0212703
A_16_P00015186	chr1	11925140	11925199	0.149804	0.556925	0.402761
A_16_P15029116	chr1	11933148	11933207	0.206244	0.0763218	-0.0317859
A_16_P15029151	chr1	11945009	11945068	-0.112896	0.554451	-0.126575
A_14_P116760	chr1	11953378	11953437	-1.07236	0.599258	0.515455
A_16_P15029196	chr1	11968503	11968561	-1.19337	0.585002	0.377074
A_14_P114009	chr1	11980367	11980423	0.122893	0.523888	1.35365
A_14_P110411	chr1	11983648	11983704	0.540978	0.55323	1.12531
A_16_P00015254	chr1	11992538	11992597	-1.07843	0.698821	0.0627698
A_16_P15029272	chr1	12000645	12000698	1.67422	0.362333	0.196782
A_16_P00015285	chr1	12017375	12017434	-0.286164	0.524718	0.535856
A_16_P00015294	chr1	12025077	12025136	-0.568592	0.448813	0.589372
A_14_P120977	chr1	12035551	12035607	-0.650179	0.442022	1.1064
A_16_P00015326	chr1	12049497	12049554	1.6446	0.669931	1.71278
A_14_P132643	chr1	12073386	12073444	0.131468	0.584744	0.196616
A_14_P115034	chr1	12080334	12080379	-1.79927	0.560359	0.420196
A_16_P15029492	chr1	12095925	12095984	0.650581	0.456429	0.794422
A_16_P15029517	chr1	12111975	12112034	0.699065	0.589993	0.228047
A_14_P121213	chr1	12127129	12127188	0.365792	0.642435	0.591647
A_16_P35031404	chr1	12146350	12146409	0.142832	0.411789	1.13934
A_16_P15029615	chr1	12157425	12157484	1.43288	0.511719	0.95861
A_14_P104250	chr1	12175939	12175998	0.618159	0.689695	0.580227
A_16_P15029680	chr1	12190872	12190931	0.049009	0.510582	0.761158
A_16_P00015478	chr1	12199694	12199753	0.110554	0.61876	1.27755
A_16_P00015497	chr1	12209643	12209702	0.126867	0.654613	0.39453
A_16_P00015512	chr1	12219043	12219102	-0.12088	0.592646	1.38968
A_16_P00015526	chr1	12228049	12228108	0.0976562	0.231925	-0.523101
A_14_P130227	chr1	12243971	12244030	0.0977956	0.508358	-0.927672
A_16_P00015587	chr1	12259941	12259992	0.114597	0.576794	1.02493
A_16_P00015594	chr1	12268074	12268133	-0.774659	0.485467	1.79134
A_16_P00015600	chr1	12281206	12281255	0.71116	0.56889	0.744647
A_16_P35031747	chr1	12291544	12291603	-0.739576	0.55725	0.111227
A_16_P35031782	chr1	12302568	12302627	0.36052	0.653567	0.425444
A_16_P35031814	chr1	12316978	12317037	-1.06049	0.636942	0.250418
A_16_P00015656	chr1	12327927	12327986	-0.0491603	0.502963	0.427294
A_16_P00015677	chr1	12339656	12339715	0.018909	0.622232	0.0418363
A_16_P15030061	chr1	12353532	12353591	3.01914	0.57391	0.70868
A_16_P35031951	chr1	12364944	12365003	0.415706	0.604628	0.403986
A_16_P00015732	chr1	12374160	12374219	0.542003	0.406175	-0.189365
A_16_P15030139	chr1	12381814	12381873	0.197071	0.380769	0.829467
A_16_P15030179	chr1	12396101	12396160	-1.85243	0.588435	0.138657
A_16_P00015809	chr1	12414024	12414083	-0.414736	0.631962	0.683341
A_16_P00015828	chr1	12423260	12423319	0.208574	0.661655	1.22074
A_16_P15030309	chr1	12445275	12445334	-2.55697	0.630946	0.538274
A_16_P35032251	chr1	12467742	12467801	-0.509926	0.597352	0.595009
A_16_P35032268	chr1	12476648	12476707	1.09732	0.511494	0.439
A_16_P00015912	chr1	12484231	12484290	1.26743	0.423532	-0.310257
A_16_P35032343	chr1	12500215	12500274	1.12599	0.634594	0.0797211
A_16_P15030492	chr1	12515997	12516056	0.184801	0.66951	0.467989
A_16_P00015999	chr1	12530129	12530188	-1.62934	0.701102	0.560017
A_16_P00016021	chr1	12540511	12540570	2.13716	0.722444	0.536545
A_16_P35032524	chr1	12553843	12553902	-2.3622	0.547145	0.0449228
A_16_P15030642	chr1	12561438	12561497	-1.38724	0.594513	-1.0069
A_16_P15030672	chr1	12569726	12569785	0.14576	0.598988	0.495238
A_16_P00016093	chr1	12578912	12578971	-1.54799	0.530917	1.0264
A_16_P15030711	chr1	12589186	12589245	-2.15131	0.558959	0.165615
A_16_P00016108	chr1	12599003	12599062	0.155311	0.561591	0.203681
A_16_P15030745	chr1	12609838	12609897	0.100863	0.208724	-0.0589382
A_16_P00016138	chr1	12619765	12619824	0.0106748	0.596249	0.198814
A_16_P00016149	chr1	12627920	12627979	-0.46148	0.458364	0.841645
A_16_P15030825	chr1	12642174	12642233	0.631375	0.627725	0.0161464
A_16_P00016184	chr1	12650023	12650082	0.121708	0.209598	0.0544613
A_14_P109509	chr1	12663400	12663459	-1.27082	0.474314	0.613246
A_14_P104034	chr1	12677409	12677466	-1.53305	0.660224	0.999505
A_16_P15030952	chr1	12687421	12687480	0.470691	0.698411	1.23043
A_14_P127931	chr1	12710136	12710195	0.333571	0.445754	0.033854
A_16_P00016281	chr1	12726696	12726755	0.559037	0.584861	1.93878
A_16_P15031040	chr1	12734282	12734339	-0.357954	0.524493	0.636135
A_16_P15031050	chr1	12743119	12743178	-0.30141	0.465646	0.452003
A_16_P15031072	chr1	12754214	12754273	-0.6924	0.531223	1.708
A_16_P00016315	chr1	12775848	12775907	1.08751	0.580908	1.21851
A_16_P00016330	chr1	12784752	12784811	0.171904	0.563774	1.40124
A_16_P15031125	chr1	12794655	12794713	3.59044	0.540481	1.15362
A_14_P137496	chr1	12806331	12806386	-0.965606	0.613142	1.85599
A_16_P00016349	chr1	12816037	12816096	0.427778	0.423895	1.76497
A_16_P00016369	chr1	12828748	12828807	0.169464	0.567787	1.39846
A_18_P10031886	chr1	12846934	12846993	0.53109	0.499056	1.39236
A_16_P15031271	chr1	12870767	12870823	0.173995	0.59411	0.399674
A_16_P00016422	chr1	12912569	12912625	-1.23599	0.309975	0.393553
A_16_P00016451	chr1	13178469	13178528	-2.63691	0.481649	0.235741
A_16_P15032593	chr1	13782167	13782226	0.174416	0.468054	0.327452
A_16_P15032613	chr1	13791307	13791366	0.13844	0.673284	0.749335
A_16_P15032643	chr1	13804405	13804464	0.91304	0.630409	1.02112
A_16_P00016521	chr1	13822926	13822983	0.470536	0.473155	0.401155
A_16_P00016528	chr1	13831511	13831570	-1.28638	0.462883	-0.176862
A_16_P00016563	chr1	13850671	13850730	1.29905	0.443594	1.13485
A_14_P123143	chr1	13867257	13867316	0.146109	0.636733	0.619565
A_16_P00016605	chr1	13883395	13883454	1.64167	0.502669	0.231579
A_16_P15032824	chr1	13901875	13901934	0.424336	0.696481	0.511093
A_14_P104143	chr1	13914962	13915021	-1.74731	0.616512	0.664174
A_16_P00016643	chr1	13926546	13926605	0.209733	0.608494	0.976252
A_14_P130035	chr1	13940920	13940976	3.11587	0.762842	1.2017
A_16_P35035000	chr1	13948680	13948739	-0.20638	0.421399	0.678654
A_16_P00016709	chr1	13972506	13972565	-0.316611	0.610835	0.424891
A_16_P15033030	chr1	13992274	13992333	-0.314756	0.462023	0.788379
A_16_P15033068	chr1	14012545	14012604	-0.270642	0.593877	0.0231855
A_14_P102840	chr1	14031353	14031412	-0.290462	0.598172	0.350466
A_16_P15033159	chr1	14044870	14044929	-2.63008	0.72815	1.519
A_14_P132547	chr1	14059280	14059339	0.225515	0.612416	-0.704828
A_16_P35035293	chr1	14068608	14068667	0.326695	0.641698	0.778981
A_16_P15033265	chr1	14079781	14079840	-0.426385	0.523617	0.371426
A_16_P15033307	chr1	14092400	14092459	0.194004	0.379104	-0.202903
A_14_P103022	chr1	14112991	14113050	-3.49998	0.660577	0.481721
A_14_P127263	chr1	14124918	14124977	-2.03671	0.116489	0.542449
A_16_P00016987	chr1	14134620	14134679	0.114876	0.657256	-0.0966165
A_16_P35035544	chr1	14143854	14143913	0.330947	0.454433	-0.181253
A_16_P35035585	chr1	14157551	14157610	1.35108	0.778909	0.58953
A_16_P15033543	chr1	14191203	14191262	-1.03955	0.556334	0.570739
A_18_P10035071	chr1	14215721	14215780	0.732692	0.501862	1.27453
A_16_P00017083	chr1	14226474	14226533	0.55885	0.54267	0.40101
A_16_P15033647	chr1	14239578	14239637	-0.953948	0.953609	1.38531
A_18_P10036952	chr1	14248520	14248579	0.192609	0.572359	1.59661
A_16_P00017134	chr1	14262143	14262202	0.315145	0.544964	0.743817
A_16_P00017146	chr1	14275940	14275999	-1.4142	0.643509	1.5191
A_18_P17460913	chr1	14290193	14290252	0.15322	0.63075	0.457096
A_14_P110724	chr1	14303202	14303261	0.34209	0.520779	-0.365482
A_16_P00017199	chr1	14318906	14318965	-0.991207	0.502093	0.0672766
A_16_P15033830	chr1	14336693	14336752	0.214663	0.667329	0.574974
A_16_P35035973	chr1	14358359	14358418	-0.160841	0.586768	0.267902
A_18_P10033471	chr1	14366452	14366511	0.34491	0.508543	0.658605
A_16_P15033940	chr1	14378850	14378909	0.705167	0.600475	0.441138
A_16_P00017288	chr1	14387182	14387241	1.40398	0.497857	0.5537
A_16_P15034002	chr1	14401659	14401718	-0.537456	1.44257	0.42738
A_16_P15034030	chr1	14419150	14419209	0.222448	0.438273	0.0232695
A_16_P15034074	chr1	14435795	14435854	-2.3153	0.62422	1.39521
A_16_P35036177	chr1	14445571	14445630	0.7365	0.30101	0.49661
A_18_P10035484	chr1	14455448	14455507	0.167721	0.522858	0.956942
A_14_P112517	chr1	14466937	14466996	1.33165	0.582533	-0.542303
A_16_P15034181	chr1	14476446	14476505	1.06994	0.56595	1.13234
A_16_P35036296	chr1	14498591	14498650	-1.99097	0.402134	-0.0966827
A_16_P15034254	chr1	14515452	14515511	-0.116135	0.58859	1.32089
A_16_P15034301	chr1	14532924	14532983	3.34545	0.537241	-0.254678
A_14_P102586	chr1	14609757	14609816	1.75391	0.44223	0.630752
A_16_P15034633	chr1	14665759	14665818	0.30261	0.701773	0.858275
A_16_P00017737	chr1	14703719	14703778	0.196792	0.556465	0.834772
A_16_P15034733	chr1	14723330	14723389	-1.62842	0.556241	0.584962
A_16_P00017772	chr1	14744936	14744995	-0.142928	0.398662	0.118287
A_16_P35036903	chr1	14772955	14773014	2.32261	0.727978	0.97761
A_14_P124850	chr1	14808786	14808845	-1.94845	0.796329	1.65928
A_16_P15035089	chr1	14863659	14863718	0.545558	0.69367	0.729523
A_16_P15035217	chr1	14914354	14914413	-1.31755	0.326127	0.77299
A_14_P133385	chr1	14933994	14934053	0.695893	0.501922	0.816968
A_16_P15035331	chr1	14948751	14948810	0.234502	0.6568	1.05326
A_16_P00018114	chr1	14960403	14960462	0.0750068	0.782394	0.867491
A_16_P15035397	chr1	14977375	14977434	0.449712	0.6411	-0.103827
A_16_P15035429	chr1	14991858	14991917	-1.50884	0.462757	1.22427
A_16_P00018175	chr1	15002761	15002820	0.16542	0.555433	0.664103
A_16_P15035496	chr1	15017526	15017585	0.164932	0.51883	-0.500609
A_16_P00018222	chr1	15030552	15030611	0.532271	0.623025	1.00006
A_16_P00018253	chr1	15051133	15051192	0.520812	0.385885	1.34672
A_16_P35037665	chr1	15057612	15057671	0.16647	0.702363	-0.386352
A_16_P00018291	chr1	15077100	15077159	-1.07519	0.505015	-0.0861218
A_14_P114388	chr1	15089459	15089518	0.149525	0.412457	0.419877
A_16_P15035747	chr1	15102981	15103040	0.146178	0.514296	1.53669
A_16_P15035774	chr1	15113479	15113538	2.36478	0.525251	0.0553927
A_16_P00018376	chr1	15124812	15124871	-0.800797	0.6292	0.633574
A_16_P35037900	chr1	15137763	15137822	0.853972	0.474255	0.577453
A_16_P00018420	chr1	15150914	15150973	-0.958756	0.684243	1.21004
A_16_P15035910	chr1	15161653	15161712	0.778482	0.510936	0.166005
A_16_P15035937	chr1	15172797	15172855	1.32883	0.608695	0.239914
A_16_P15035977	chr1	15186024	15186083	0.16535	0.626129	0.410796
A_16_P15036019	chr1	15201230	15201289	-0.0754479	0.425411	-0.0659915
A_16_P15036047	chr1	15211561	15211620	1.5816	0.562252	0.560874
A_16_P15036098	chr1	15233154	15233213	-0.886329	0.635075	0.436581
A_16_P00018577	chr1	15252818	15252877	0.212496	0.670724	0.362499
A_16_P35038261	chr1	15270740	15270799	-0.998986	0.595518	0.251046
A_16_P00018652	chr1	15289602	15289661	0.385187	0.543217	-0.541073
A_16_P15036311	chr1	15307944	15308001	0.167772	0.496675	-0.249451
A_16_P00018698	chr1	15326175	15326234	0.121778	0.608251	0.35232
A_16_P00018710	chr1	15334318	15334377	2.63481	0.526794	0.76623
A_16_P00018723	chr1	15343907	15343966	0.201031	0.756601	0.438735
A_16_P00018750	chr1	15361973	15362028	1.7456	0.60162	0.426877
A_16_P00018766	chr1	15369953	15370012	-0.132102	0.514033	0.781907
A_16_P00018776	chr1	15378543	15378602	-0.201665	0.662023	1.03201
A_16_P00018792	chr1	15387212	15387271	0.632841	0.474328	0.512668
A_16_P00018825	chr1	15402756	15402815	0.122057	0.651585	1.10289
A_16_P00018840	chr1	15410553	15410612	0.15064	0.403195	0.307429
A_16_P00018854	chr1	15422143	15422202	0.131817	0.459158	1.50768
A_16_P35038715	chr1	15434564	15434623	-1.87263	0.549686	0.895955
A_14_P200630	chr1	15443521	15443577	-1.49059	0.466666	1.2613
A_14_P122719	chr1	15458959	15459018	-0.683075	0.527195	0.456411
A_16_P15036741	chr1	15467276	15467335	-0.515591	0.668068	0.730593
A_16_P15036764	chr1	15476594	15476653	-0.931363	0.512367	0.705516
A_16_P00018953	chr1	15484299	15484358	-1.28969	0.509627	0.499061
A_14_P135126	chr1	15494617	15494676	1.01908	0.566233	-2.44044e-05
A_16_P15036843	chr1	15509625	15509684	0.703425	0.561881	0.951802
A_16_P00019005	chr1	15520451	15520508	-0.0371148	0.48204	0.591243
A_14_P138872	chr1	15536961	15537020	1.30043	0.606824	0.275909
A_14_P201855	chr1	15537081	15537140	0.156218	0.574472	0.233573
A_16_P15036951	chr1	15549470	15549529	1.82743	0.617993	0.631038
A_16_P15036975	chr1	15556955	15557014	-0.737288	0.400449	-0.281303
A_16_P15037015	chr1	15576091	15576150	0.174901	0.51414	0.531939
A_16_P15037044	chr1	15585952	15586011	0.0747928	0.635724	0.306725
A_16_P35039162	chr1	15607454	15607513	0.172322	0.677828	0.722143
A_16_P15037123	chr1	15626787	15626846	-0.0889174	0.535013	0.893081
A_16_P15037153	chr1	15638153	15638212	0.136209	0.439518	0.0799187
A_16_P15037178	chr1	15646370	15646429	-2.14376	0.600087	0.346559
A_16_P00019189	chr1	15655183	15655242	-1.98032	0.672497	0.621983
A_16_P15037242	chr1	15670762	15670821	0.0866298	0.373881	0.167807
A_16_P00019235	chr1	15683384	15683440	1.22807	0.662802	1.04064
A_14_P129474	chr1	15692276	15692335	0.710468	0.394599	-0.231648
A_16_P35039429	chr1	15702108	15702167	-0.483456	0.584135	0.395472
A_16_P35039461	chr1	15711763	15711822	-0.905111	0.635589	-0.175732
A_16_P00019299	chr1	15719254	15719313	0.828389	0.518441	0.705493
A_16_P00019310	chr1	15728190	15728249	1.64795	0.72522	1.19599
A_14_P118439	chr1	15739274	15739333	0.0933339	0.392538	0.676403
A_18_P10038825	chr1	15746717	15746776	0.380761	0.192384	-0.390105
A_14_P125729	chr1	15755320	15755378	0.652948	0.574591	1.9693
A_14_P122085	chr1	15769522	15769581	0.122963	0.641161	-0.380737
A_16_P00019399	chr1	15786153	15786212	-2.34443	0.572464	1.48813
A_14_P115779	chr1	15794610	15794668	0.390817	0.495602	1.19112
A_14_P105288	chr1	15808473	15808532	-2.58683	0.491447	0.12947
A_14_P121733	chr1	15819458	15819513	-0.989473	0.662393	0.479378
A_14_P125285	chr1	15825928	15825987	-0.694337	0.377187	-0.685869
A_16_P15037685	chr1	15841626	15841685	-0.204676	0.576426	0.618131
A_14_P104914	chr1	15849390	15849449	0.636352	0.292239	0.855974
A_16_P35039905	chr1	15864045	15864104	0.184941	0.508031	0.272038
A_16_P15037770	chr1	15876669	15876728	1.44333	0.919279	1.0047
A_16_P15037788	chr1	15890367	15890426	0.170091	0.152868	0.525793
A_14_P104862	chr1	15900050	15900109	1.24513	0.480537	0.0521876
A_16_P15037851	chr1	15913345	15913404	1.03309	0.59672	1.45467
A_16_P15037863	chr1	15922645	15922704	-0.395251	0.366853	-0.175261
A_16_P00019581	chr1	15932537	15932596	0.471527	0.479624	1.0351
A_16_P00019590	chr1	15945222	15945281	-0.157832	0.585183	0.169439
A_14_P130540	chr1	15955470	15955529	0.199651	0.560112	0.774096
A_16_P15037983	chr1	15970289	15970348	1.21983	0.636623	0.859079
A_16_P15037996	chr1	15977809	15977868	0.670244	0.490617	1.5633
A_14_P114362	chr1	15987184	15987243	-0.883412	0.662919	0.589997
A_16_P00019675	chr1	15997518	15997577	-0.788645	0.44663	0.939084
A_16_P00019680	chr1	16008307	16008366	0.127913	0.663718	0.0926157
A_16_P00019703	chr1	16023360	16023419	0.149525	0.624241	1.27126
A_16_P15038138	chr1	16040023	16040082	1.20463	0.51171	0.536786
A_16_P15038166	chr1	16049118	16049177	0.0892707	0.595051	1.4704
A_16_P00019761	chr1	16061221	16061280	0.0547809	0.695747	0.113901
A_16_P00019786	chr1	16079454	16079513	-1.59433	0.528045	-0.051935
A_14_P108198	chr1	16095233	16095292	0.115573	0.5281	-0.0493395
A_14_P117986	chr1	16100737	16100796	0.306565	0.873011	0.734627
A_16_P15038325	chr1	16118479	16118538	0.147085	0.571957	0.554086
A_14_P114586	chr1	16135377	16135436	0.337646	0.447236	0.273413
A_16_P15038382	chr1	16149158	16149217	0.219673	0.574322	0.872467
A_16_P15038400	chr1	16160344	16160403	-3.81113	0.677821	-0.474501
A_16_P15038419	chr1	16167773	16167832	0.165281	0.624898	-0.165995
A_16_P00019876	chr1	16177338	16177397	0.157054	0.589091	-0.117693
A_14_P103735	chr1	16189880	16189939	1.27821	0.625956	0.420137
A_16_P35040757	chr1	16208009	16208068	-0.582569	0.497453	0.243291
A_16_P00019938	chr1	16220523	16220582	0.302588	0.471721	0.669822
A_14_P120097	chr1	16235608	16235667	0.206056	0.533067	0.609186
A_16_P35040867	chr1	16247474	16247533	0.299088	0.673658	1.29426
A_16_P00020001	chr1	16257008	16257067	-1.50267	0.666601	0.275189
A_16_P00020020	chr1	16266669	16266728	-1.13338	0.80386	-0.0696619
A_16_P35040982	chr1	16275298	16275357	1.13964	0.676093	-0.173094
A_16_P15038748	chr1	16282887	16282946	-4.05898	0.476824	0.146285
A_14_P138340	chr1	16294948	16295007	0.306012	0.745427	1.2232
A_16_P00020083	chr1	16308590	16308649	0.191428	0.469556	0.559067
A_14_P106770	chr1	16331428	16331487	1.01836	0.457097	0.664453
A_14_P111191	chr1	16343611	16343658	-0.827997	0.427185	0.791298
A_14_P137260	chr1	16345961	16346010	0.145172	0.59245	-0.497247
A_14_P103301	chr1	16348368	16348419	0.173116	0.725236	0.139122
A_14_P110994	chr1	16354638	16354683	0.0672601	0.313543	1.21225
A_16_P00020144	chr1	16364253	16364299	1.18072	0.747555	1.01454
A_14_P129204	chr1	16374307	16374366	0.765235	0.703281	1.09137
A_14_P119642	chr1	16392682	16392738	-1.34885	0.307627	0.151521
A_14_P131697	chr1	16397917	16397974	0.0954253	0.480404	0.271035
A_16_P35041430	chr1	16414033	16414092	1.61434	0.53688	0.428015
A_16_P15039128	chr1	16424244	16424298	1.07736	0.593113	0.377777
A_14_P103457	chr1	16450821	16450880	-0.571702	0.509291	-0.24809
A_14_P139200	chr1	16461425	16461483	0.0888023	0.472365	0.221075
A_14_P127675	chr1	16467558	16467617	0.0954253	0.300699	0.3646
A_14_P111296	chr1	16479625	16479679	-1.19569	0.0969508	-0.422151
A_16_P00020315	chr1	16496867	16496926	2.29015	0.579031	0.0166284
A_16_P00020335	chr1	16509976	16510035	-0.739982	0.447174	1.34158
A_16_P00020345	chr1	16518071	16518130	-0.971746	0.548334	0.289332
A_14_P123806	chr1	16535942	16536001	-1.55846	0.21837	0.101855
A_16_P00020382	chr1	16546282	16546341	0.12617	0.537429	1.11484
A_14_P130925	chr1	16561519	16561578	-0.178898	0.421133	0.487484
A_16_P35041867	chr1	16570394	16570453	0.13844	0.476067	0.423559
A_14_P202312	chr1	16579011	16579070	1.03508	0.755958	1.29516
A_16_P15039551	chr1	16594409	16594468	-0.819293	0.539404	0.240808
A_16_P15039568	chr1	16603225	16603284	-2.30935	0.571204	0.0357993
A_16_P15039599	chr1	16620956	16621015	-1.16664	0.550549	0.751734
A_16_P00020514	chr1	16640280	16640339	0.192321	0.471379	1.04366
A_16_P35042066	chr1	16649244	16649303	0.188805	0.629322	-0.0608046
A_16_P15039691	chr1	16661196	16661255	0.10825	0.580435	-0.285637
A_16_P15039719	chr1	16677760	16677819	-0.0400824	0.555537	0.553708
A_14_P112838	chr1	16694566	16694625	2.40119	0.573986	0.432944
A_16_P00020582	chr1	16704659	16704718	-0.601727	0.69149	0.322265
A_16_P15039792	chr1	16714184	16714243	0.850306	0.56511	0.822038
A_14_P137612	chr1	16722607	16722659	0.812025	0.537357	-0.0171469
A_16_P00020620	chr1	16732306	16732358	-0.0628895	0.582967	0.13569
A_16_P35042275	chr1	16741463	16741522	0.136209	0.421482	0.727837
A_16_P00020641	chr1	16755267	16755326	0.487261	0.518529	0.53672
A_16_P15039897	chr1	16763491	16763550	-1.66066	0.51027	1.26203
A_14_P125300	chr1	16770846	16770905	2.36536	0.358769	0.621528
A_14_P135651	chr1	16776990	16777047	-0.481981	0.314761	-0.277701
A_14_P139164	chr1	16786434	16786493	0.157542	0.484228	0.480499
A_16_P00020688	chr1	16794173	16794232	0.254573	0.838953	1.28436
A_16_P15040033	chr1	16826319	16826368	0.123242	0.488123	0.556326
A_18_P10040140	chr1	16840487	16840542	1.89891	0.0716004	1.23242
A_18_P10041328	chr1	16927124	16927179	0.81525	0.659208	1.18231
A_18_P10043795	chr1	16941463	16941522	0.722412	0.55838	0.332748
A_16_P00020739	chr1	16963573	16963632	-1.1713	0.656931	1.27005
A_18_P17469896	chr1	17015461	17015516	1.32455	0.323976	0.158532
A_14_P117976	chr1	17048732	17048791	4.29659	0.247231	-0.143134
A_18_P10040264	chr1	17091225	17091284	0.133351	0.198772	-0.774797
A_16_P00020795	chr1	17214111	17214170	0.214577	0.771026	-0.0747971
A_16_P15040957	chr1	17221888	17221943	2.04193	0.456497	0.0896441
A_14_P103664	chr1	17231758	17231817	-0.631526	0.541925	0.241595
A_16_P00020813	chr1	17241750	17241809	0.3294	0.412202	-0.140899
A_16_P00020823	chr1	17251967	17252023	0.615869	0.395144	-0.125994
A_16_P15041092	chr1	17276005	17276064	-1.23287	0.621551	-0.0757337
A_16_P00020843	chr1	17284828	17284887	0.246068	0.55409	0.959358
A_14_P101297	chr1	17303386	17303445	-0.951815	0.701578	1.12231
A_16_P00020872	chr1	17311019	17311072	-0.669506	0.42024	0.356928
A_14_P200005	chr1	17325061	17325120	-0.66109	0.431535	-0.441629
A_14_P113439	chr1	17336192	17336249	-0.59813	0.32287	0.112411
A_14_P114174	chr1	17345871	17345930	-1.41419	0.669602	1.41352
A_14_P119681	chr1	17359608	17359666	-0.204191	0.563032	0.490192
A_14_P118723	chr1	17371233	17371292	-2.59426	0.704418	-0.0883576
A_14_P138434	chr1	17377573	17377632	1.87265	0.519588	0.21569
A_14_P128226	chr1	17393588	17393647	-1.57698	0.653002	1.05152
A_14_P138205	chr1	17405497	17405556	0.132305	-0.087206	0.0920072
A_16_P00021028	chr1	17417358	17417417	-1.34329	0.642918	0.614034
A_16_P15041501	chr1	17432739	17432797	1.5278	0.68639	-0.032132
A_14_P107786	chr1	17441531	17441590	-0.768366	0.26863	0.632529
A_16_P00021090	chr1	17459702	17459761	0.864579	0.574612	0.613902
A_16_P15041591	chr1	17475277	17475336	0.156496	0.580814	0.63782
A_16_P15041631	chr1	17497383	17497442	-0.0928884	0.255316	0.251092
A_16_P00021137	chr1	17514060	17514119	0.72162	0.361592	0.934094
A_16_P00021149	chr1	17522939	17522997	-0.27084	0.501945	1.73065
A_14_P105422	chr1	17535628	17535687	-1.05027	0.610857	-0.408174
A_16_P15041734	chr1	17548944	17549000	-0.292933	0.609705	0.39125
A_14_P137114	chr1	17572451	17572507	0.664838	0.361732	0.692582
A_14_P200006	chr1	17584968	17585027	1.43744	0.694098	0.479154
A_16_P15041867	chr1	17594882	17594941	-1.53045	0.616538	0.282384
A_16_P15041884	chr1	17602356	17602415	0.332195	0.85914	0.726711
A_14_P124345	chr1	17610691	17610746	0.95538	0.535311	1.18372
A_16_P35044543	chr1	17625056	17625115	-0.384373	0.591848	0.221657
A_14_P101982	chr1	17636264	17636316	-0.329282	0.442765	1.15824
A_16_P00021326	chr1	17648168	17648227	0.60914	0.617799	0.550825
A_16_P00021348	chr1	17666617	17666674	0.134745	0.467112	1.1275
A_14_P103829	chr1	17690614	17690672	-0.758865	0.55604	0.858508
A_16_P15042090	chr1	17707789	17707848	0.138998	-0.0838946	0.569113
A_14_P200007	chr1	17721082	17721141	0.122754	-0.00338311	-0.244968
A_14_P137516	chr1	17732971	17733025	-0.281123	0.487244	0.476895
A_14_P138079	chr1	17745198	17745257	-2.99235	0.545383	0.728012
A_14_P129720	chr1	17759653	17759712	1.21834	0.545997	0.153267
A_16_P15042275	chr1	17767792	17767851	-1.49877	0.538592	0.271721
A_16_P00021516	chr1	17782125	17782184	0.63491	0.461912	0.0560945
A_16_P00021523	chr1	17815790	17815849	0.226746	0.591832	1.18118
A_16_P00021540	chr1	17840123	17840182	0.265288	0.611428	1.55366
A_16_P00021567	chr1	17865365	17865424	-0.0680031	0.70209	0.199186
A_14_P138455	chr1	17874116	17874175	-1.31003	0.63269	0.613832
A_16_P00021590	chr1	17886051	17886109	-0.601073	0.5783	1.07286
A_14_P124817	chr1	17904529	17904588	0.695136	0.459241	0.041455
A_16_P00021636	chr1	17915452	17915511	0.115852	0.618192	0.738631
A_16_P00021660	chr1	17930632	17930691	0.584506	0.638301	0.178621
A_14_P103796	chr1	17939563	17939611	2.33715	0.614376	1.32795
A_16_P00021698	chr1	17952155	17952214	-2.91726	0.510638	0.676313
A_16_P35045358	chr1	17962852	17962911	1.10915	0.372411	-0.109707
A_16_P00021739	chr1	17972887	17972946	0.115643	0.567194	0.994427
A_16_P00021759	chr1	17983791	17983850	0.100724	1.18796	0.888236
A_16_P00021771	chr1	17991671	17991730	0.803148	0.625252	0.375518
A_16_P15042809	chr1	18004822	18004881	-0.183781	0.564584	0.55991
A_14_P129891	chr1	18017651	18017705	-0.681566	0.725756	0.72308
A_14_P118936	chr1	18041667	18041726	0.606525	0.469163	-0.21737
A_16_P00021869	chr1	18055458	18055516	0.130074	0.640549	1.04398
A_16_P35045671	chr1	18069385	18069444	0.647147	0.494828	-0.252854
A_14_P135530	chr1	18083648	18083707	0.0115027	0.487447	0.67316
A_16_P15043039	chr1	18092972	18093031	0.0929197	0.314518	0.140098
A_14_P131646	chr1	18110989	18111048	0.518704	0.454632	0.365977
A_16_P35045799	chr1	18119910	18119969	0.127564	0.529654	0.0807422
A_14_P118574	chr1	18134873	18134932	0.181968	0.472373	0.867656
A_14_P102150	chr1	18145397	18145456	1.1904	0.585656	1.59823
A_16_P00021996	chr1	18158813	18158872	0.148479	0.546672	0.0739658
A_16_P00022037	chr1	18183591	18183650	3.54521	0.587508	0.667918
A_16_P00022069	chr1	18206751	18206809	-1.10445	0.523786	1.65517
A_14_P132854	chr1	18219057	18219116	0.122963	0.363449	-0.56715
A_16_P15043373	chr1	18235889	18235948	-1.32804	0.522121	1.0388
A_16_P00022150	chr1	18261756	18261815	0.698268	0.721829	1.37738
A_16_P00022178	chr1	18286668	18286727	0.151756	0.64157	1.4316
A_16_P00022212	chr1	18307181	18307240	0.301694	0.515058	1.01766
A_16_P00022240	chr1	18327656	18327715	0.147364	0.283546	0.914223
A_16_P00022281	chr1	18353508	18353567	-0.664722	0.47753	0.553527
A_16_P15043771	chr1	18382401	18382457	-0.752503	0.550267	0.277472
A_14_P107614	chr1	18400062	18400121	0.673926	0.799283	0.0678929
A_16_P15043877	chr1	18418493	18418552	1.42518	0.327766	0.690182
A_16_P00022430	chr1	18440446	18440505	1.09526	0.456332	0.571449
A_14_P139572	chr1	18447932	18447991	0.139277	0.350129	0.653722
A_16_P00022454	chr1	18455586	18455645	-0.561422	0.645141	1.32754
A_16_P15044008	chr1	18464132	18464191	0.678328	0.235857	0.575346
A_16_P00022484	chr1	18475304	18475363	-1.19678	0.687569	-0.129279
A_14_P100054	chr1	18484882	18484941	0.122963	0.594244	1.61515
A_16_P00022531	chr1	18503557	18503616	0.149734	0.513443	0.356784
A_16_P00022551	chr1	18514770	18514829	1.57298	0.553329	-0.00112519
A_16_P15044194	chr1	18528695	18528754	1.86066	0.529378	0.121353
A_16_P00022598	chr1	18543812	18543871	0.158066	0.585168	0.883213
A_14_P127380	chr1	18563494	18563553	1.03389	0.472196	1.52837
A_16_P00022650	chr1	18574513	18574572	-0.715961	0.580134	0.993693
A_16_P00022673	chr1	18587505	18587564	-1.05831	0.45805	0.976032
A_16_P00022690	chr1	18597413	18597471	-1.09341	0.14642	0.743427
A_16_P00022708	chr1	18609331	18609390	0.131678	0.460622	0.869582
A_16_P00022723	chr1	18617496	18617555	-0.971819	0.358973	1.34771
A_16_P15044491	chr1	18632174	18632233	-1.06719	0.558817	0.467891
A_16_P00022765	chr1	18642447	18642506	1.54701	0.61203	0.9486
A_16_P00022793	chr1	18658850	18658909	0.160331	0.380387	0.370072
A_16_P00022810	chr1	18670632	18670691	-1.12524	0.390903	0.217509
A_16_P00022830	chr1	18679015	18679074	-1.24754	0.563298	0.965582
A_16_P00022842	chr1	18686737	18686796	-0.996133	0.39028	0.413401
A_16_P15044672	chr1	18696141	18696199	0.693304	0.450099	1.48667
A_14_P103452	chr1	18704902	18704961	1.84902	0.578845	0.686384
A_16_P15044739	chr1	18722963	18723021	-0.286186	0.618384	1.36661
A_16_P00022921	chr1	18740395	18740454	-0.0369838	0.510437	1.06291
A_14_P123532	chr1	18780515	18780574	-0.138741	0.557914	0.427132
A_16_P00022970	chr1	18795150	18795209	1.09675	0.542215	0.936596
A_14_P115205	chr1	18810131	18810179	0.408959	0.543156	0.65504
A_16_P15044955	chr1	18823559	18823618	-0.885406	0.440369	0.0712858
A_16_P00023022	chr1	18836400	18836459	0.188845	0.215505	0.688466
A_16_P35047706	chr1	18856938	18856997	-0.165207	0.437901	0.00243801
A_16_P15045056	chr1	18876122	18876181	0.122963	0.50856	1.56309
A_16_P15045119	chr1	18900374	18900433	0.350996	0.486297	0.61452
A_16_P15045157	chr1	18916318	18916377	0.183198	0.453437	0.590212
A_16_P00023134	chr1	18925840	18925898	-1.29373	0.791183	0.411984
A_16_P35047907	chr1	18935662	18935721	-0.485763	0.498327	-0.181658
A_14_P202011	chr1	18945458	18945517	0.614481	0.514902	1.62692
A_14_P101490	chr1	18957565	18957624	0.190142	0.517825	1.47832
A_14_P110792	chr1	18981595	18981654	1.22839	0.425502	-0.0420871
A_16_P00023263	chr1	18994080	18994139	-1.9304	0.780938	1.44165
A_14_P123914	chr1	19011185	19011244	0.125124	0.554538	0.633509
A_16_P00023316	chr1	19021434	19021493	2.32233	0.69275	-0.0734463
A_14_P101348	chr1	19035871	19035930	-0.0628581	0.260072	1.22044
A_14_P131007	chr1	19057550	19057609	-1.39452	0.348098	0.517776
A_16_P00023401	chr1	19066389	19066448	1.10307	0.768211	1.49532
A_16_P00023415	chr1	19073819	19073878	0.139695	0.688758	0.656363
A_14_P118839	chr1	19086583	19086642	0.51368	0.584075	0.69667
A_16_P15045698	chr1	19098824	19098883	1.64389	0.470747	1.22638
A_16_P00023482	chr1	19121257	19121316	0.38869	0.505593	0.83547
A_16_P00023540	chr1	19157331	19157390	0.137603	0.805972	0.0309848
A_16_P00023555	chr1	19171723	19171782	-0.509877	0.547077	0.768469
A_14_P120809	chr1	19179851	19179910	-0.790799	0.114843	-0.669441
A_16_P15045924	chr1	19193935	19193994	0.119198	0.596438	1.27474
A_16_P35048681	chr1	19207220	19207279	-1.2236	0.532827	1.00893
A_16_P15045986	chr1	19213567	19213626	-1.37839	0.547615	0.943509
A_16_P00023631	chr1	19220577	19220636	-0.0107533	0.589213	0.596328
A_16_P35048745	chr1	19225988	19226047	-0.318461	0.596707	0.798973
A_16_P00023649	chr1	19229935	19229994	0.762564	0.676349	0.286627
A_16_P00023665	chr1	19237280	19237339	0.121778	0.398294	0.0475633
A_16_P35048820	chr1	19246826	19246885	-0.741217	0.535328	-0.761256
A_16_P00023701	chr1	19254412	19254470	-1.55505	0.5163	2.25101
A_16_P00023712	chr1	19260977	19261036	-1.07502	0.429102	-0.0667496
A_16_P00023729	chr1	19269135	19269194	-0.360716	0.520924	-0.261734
A_16_P00023751	chr1	19280726	19280785	-0.430782	0.617698	1.42983
A_16_P15046232	chr1	19292841	19292900	1.50097	0.579061	0.109378
A_16_P00023789	chr1	19316441	19316500	0.755308	0.518027	0.799604
A_16_P00023864	chr1	19376444	19376503	-2.11296	0.550973	1.24986
A_14_P110357	chr1	19400997	19401056	0.114876	0.525005	0.770972
A_16_P00023924	chr1	19410344	19410403	-0.982981	0.601585	0.33845
A_16_P00023942	chr1	19419945	19420004	0.469105	0.495879	1.22397
A_16_P00023974	chr1	19433589	19433648	-1.34968	0.348248	1.35311
A_14_P103189	chr1	19441785	19441844	-1.31428	0.557382	1.36642
A_16_P00024019	chr1	19454782	19454841	1.47803	0.716297	0.1661
A_16_P15046657	chr1	19463960	19464019	-0.434755	0.454033	0.719949
A_16_P15046688	chr1	19473703	19473762	0.183776	0.483363	0.239822
A_14_P127589	chr1	19481284	19481343	-0.602876	0.671176	0.959013
A_14_P138770	chr1	19503080	19503139	-0.261325	0.646353	0.527187
A_16_P00024133	chr1	19510561	19510620	-0.209558	0.655994	1.32183
A_14_P108095	chr1	19525324	19525383	1.90308	0.783451	0.99196
A_14_P116238	chr1	19544134	19544193	2.20549	0.560169	0.864827
A_14_P123197	chr1	19552630	19552689	-0.643325	0.527958	-0.0396788
A_16_P00024217	chr1	19563866	19563925	1.21674	0.705537	1.10144
A_14_P127505	chr1	19582268	19582321	0.572322	0.633229	0.779429
A_16_P35049880	chr1	19600132	19600176	-0.216705	0.608433	1.43634
A_14_P139351	chr1	19610378	19610437	0.134745	0.502936	0.369792
A_16_P00024283	chr1	19629483	19629542	0.159843	0.412643	0.472442
A_14_P109096	chr1	19635750	19635809	-1.23716	0.689145	0.909144
A_16_P15047116	chr1	19643626	19643685	-0.663703	0.452061	-0.186382
A_14_P104463	chr1	19654638	19654692	0.292432	0.63649	0.799928
A_14_P107721	chr1	19660868	19660927	0.424463	0.440017	-0.718583
A_14_P107476	chr1	19665576	19665631	2.20159	0.410323	0.890597
A_14_P120067	chr1	19681186	19681245	0.403925	0.464353	0.766684
A_16_P15047251	chr1	19689815	19689872	-0.291201	0.477316	0.433525
A_16_P15047289	chr1	19702588	19702647	-1.73577	0.62012	0.664519
A_16_P00024437	chr1	19716300	19716359	-0.425905	0.596128	0.998547
A_14_P131706	chr1	19728262	19728321	0.725627	0.673153	0.796321
A_16_P15047408	chr1	19742369	19742428	-1.23589	0.396623	0.348655
A_16_P00024508	chr1	19752136	19752195	-2.55447	0.695364	0.0192489
A_16_P15047492	chr1	19768958	19769017	0.162631	0.521784	1.37536
A_16_P00024558	chr1	19777651	19777710	-1.168	0.44967	0.221255
A_16_P00024581	chr1	19789950	19790009	0.161098	0.556005	-0.266114
A_14_P117811	chr1	19798433	19798492	0.15078	0.648598	0.393987
A_16_P15047608	chr1	19809419	19809478	-0.849398	0.42365	0.657184
A_16_P15047624	chr1	19817436	19817495	0.362673	0.526824	0.878213
A_16_P15047635	chr1	19825963	19826022	0.17274	0.612827	0.130601
A_16_P00024641	chr1	19840186	19840245	2.65892	0.627373	0.172788
A_16_P15047681	chr1	19849643	19849701	1.87249	0.404759	0.291354
A_16_P35050569	chr1	19858885	19858944	0.425896	0.492134	0.732424
A_16_P15047703	chr1	19875289	19875348	-0.405334	0.456749	0.752614
A_16_P15047721	chr1	19890147	19890206	-0.648316	0.733294	-0.250616
A_16_P35050626	chr1	19908492	19908551	-1.4245	0.494877	0.641625
A_16_P15047760	chr1	19917802	19917861	-0.469994	0.694357	0.0178865
A_16_P15047787	chr1	19928172	19928231	0.0511195	0.68344	0.357319
A_16_P15047813	chr1	19937034	19937093	0.860709	0.517416	0.55183
A_14_P139494	chr1	19946430	19946489	0.193285	0.506263	0.7326
A_14_P103411	chr1	19969873	19969928	0.300548	0.513826	1.16581
A_14_P116886	chr1	19978806	19978862	0.329607	0.728575	0.28377
A_14_P129892	chr1	19980920	19980975	-2.0567	0.562202	0.963424
A_16_P15047952	chr1	19988773	19988832	-0.191187	0.527884	0.129473
A_14_P134082	chr1	20003602	20003656	-0.499221	0.638501	0.332307
A_16_P15048027	chr1	20017962	20018021	1.33843	0.592491	1.12667
A_16_P00024854	chr1	20026209	20026268	0.132514	0.461804	-0.0669143
A_16_P00024866	chr1	20035449	20035508	1.55313	0.659152	2.03848
A_16_P00024885	chr1	20050576	20050635	-0.279536	0.677959	1.52728
A_14_P132590	chr1	20063620	20063679	0.374554	0.568115	0.894689
A_16_P00024935	chr1	20081196	20081255	1.10392	0.604625	1.52847
A_16_P00024955	chr1	20093600	20093658	1.09946	0.645173	0.54604
A_16_P15048238	chr1	20109980	20110039	-4.12466	0.576064	0.0858141
A_14_P107005	chr1	20118848	20118907	0.897181	0.345894	0.490957
A_16_P15048277	chr1	20130969	20131028	0.146876	0.584947	1.08146
A_14_P112048	chr1	20140796	20140840	-1.37713	0.606559	1.45652
A_16_P35051260	chr1	20153782	20153841	-1.00156	0.65526	0.721241
A_16_P00025038	chr1	20178507	20178566	-1.00643	0.596435	0.577049
A_16_P35051294	chr1	20191812	20191871	1.23749	0.485809	0.420039
A_16_P15048397	chr1	20202479	20202538	0.770978	0.51842	0.92679
A_16_P15048429	chr1	20215670	20215729	0.483687	0.518887	-0.415002
A_16_P35051426	chr1	20236945	20237004	-0.338229	0.562937	0.723428
A_14_P109507	chr1	20249390	20249445	-1.02275	0.554841	2.23182
A_16_P00025175	chr1	20266678	20266737	0.1588	0.653856	1.3136
A_16_P15048585	chr1	20280167	20280226	-0.0576284	0.612545	1.2752
A_16_P35051551	chr1	20295765	20295824	0.865739	0.323681	0.152881
A_14_P126181	chr1	20306316	20306369	0.265588	0.36499	0.568678
A_16_P00025230	chr1	20334447	20334506	0.955906	0.274191	0.669315
A_16_P35051597	chr1	20348049	20348108	-0.399706	0.741669	-0.259896
A_16_P00025232	chr1	20366015	20366074	0.608339	0.466422	0.28978
A_16_P00025243	chr1	20389776	20389835	0.225489	0.579415	-0.00631716
A_14_P137477	chr1	20399606	20399665	-0.0124495	0.620626	0.107393
A_16_P00025269	chr1	20411698	20411757	-1.64218	0.582642	0.858794
A_16_P35051705	chr1	20429340	20429399	-0.690784	0.422641	-0.125154
A_14_P130178	chr1	20444064	20444123	-0.185687	0.199891	0.655949
A_16_P15048826	chr1	20455895	20455954	0.576297	0.351973	0.100012
A_14_P122444	chr1	20469195	20469249	0.111739	0.50239	1.01704
A_16_P00025348	chr1	20475592	20475647	-1.82671	0.694404	1.57149
A_16_P00025370	chr1	20495093	20495152	-0.776469	0.701158	1.15371
A_16_P35051883	chr1	20503174	20503233	1.67244	0.473515	0.654389
A_14_P120816	chr1	20514667	20514726	-0.150208	0.466305	1.26338
A_16_P15048998	chr1	20525213	20525272	-2.47166	0.681682	0.456093
A_16_P15049024	chr1	20533943	20534002	-2.27616	0.487551	0.662218
A_14_P135348	chr1	20572604	20572663	0.460381	0.507116	0.562304
A_16_P00025535	chr1	20594918	20594977	-0.32894	0.557292	0.487422
A_16_P15049221	chr1	20613227	20613281	0.289902	0.563908	1.051
A_16_P15049251	chr1	20623226	20623285	-0.194623	0.308527	-0.682881
A_16_P15049300	chr1	20640242	20640301	0.121081	0.507313	1.00885
A_16_P15049331	chr1	20650134	20650193	-0.537573	0.515747	0.820434
A_16_P15049363	chr1	20662588	20662647	0.159215	0.58349	0.699618
A_14_P126336	chr1	20672575	20672634	-0.262153	0.338778	0.321569
A_14_P202227	chr1	20675580	20675639	0.727751	0.546983	0.654217
A_16_P00025716	chr1	20700513	20700572	0.144645	0.47695	1.08084
A_16_P15049529	chr1	20719073	20719132	-0.223796	0.481847	-0.170622
A_16_P15049579	chr1	20740964	20741023	0.271819	0.692915	0.53832
A_16_P15049626	chr1	20768031	20768090	-1.58117	0.550092	0.551157
A_16_P15049665	chr1	20787888	20787947	-1.84093	0.665698	0.62023
A_14_P136482	chr1	20809150	20809209	-0.0624664	0.404198	0.317103
A_14_P112033	chr1	20810162	20810221	-0.831878	0.400601	0.640193
A_16_P15049760	chr1	20819975	20820034	0.324824	0.671411	0.359962
A_14_P100962	chr1	20830940	20830999	-1.44451	0.606581	0.251979
A_16_P15049831	chr1	20854176	20854235	0.168069	0.559064	1.16571
A_16_P00025930	chr1	20865498	20865557	-1.34629	0.576211	0.155035
A_16_P00025938	chr1	20877308	20877367	2.07038	0.4397	-0.11888
A_16_P15049895	chr1	20891241	20891300	-0.946047	0.669118	0.380949
A_14_P133329	chr1	20916440	20916499	1.60352	0.921564	0.538908
A_14_P136169	chr1	20924197	20924256	6.60298	0.381152	0.630604
A_14_P137506	chr1	20934057	20934116	-0.245678	0.549512	0.442559
A_16_P15050017	chr1	20949690	20949749	0.773019	0.625687	1.05795
A_16_P35053041	chr1	20958478	20958537	-2.28625	0.594014	0.281961
A_14_P101908	chr1	20972375	20972425	0.138091	0.447788	0.784522
A_14_P109945	chr1	20984262	20984321	-0.646221	1.34606	0.830659
A_16_P00026094	chr1	20996500	20996559	0.294297	0.621461	0.984749
A_16_P15050152	chr1	21007246	21007305	0.574995	0.467182	0.449672
A_16_P15050202	chr1	21025037	21025096	-0.712809	0.65115	0.296883
A_16_P00026136	chr1	21034428	21034487	0.46945	0.597411	0.258599
A_16_P15050255	chr1	21047090	21047149	-0.0410382	0.839487	-0.622448
A_16_P00026184	chr1	21062585	21062644	-0.293288	0.572026	1.73562
A_14_P111023	chr1	21076152	21076211	1.66587	0.43863	1.24697
A_16_P00026224	chr1	21094083	21094141	1.10901	0.574435	-0.204664
A_14_P109704	chr1	21103078	21103137	-0.823183	0.630896	0.452526
A_16_P00026262	chr1	21117814	21117873	0.144436	0.597187	0.928574
A_16_P15050460	chr1	21125637	21125696	0.395453	0.556447	0.616662
A_16_P00026304	chr1	21143879	21143938	0.98148	0.595302	-0.18655
A_16_P35053593	chr1	21151527	21151586	-0.683269	0.601009	0.0757177
A_16_P15050551	chr1	21167521	21167580	1.96686	0.406127	0.213969
A_16_P15050571	chr1	21177692	21177751	0.213455	0.495745	1.77965
A_14_P119345	chr1	21186927	21186986	1.00432	0.401955	-0.219386
A_16_P15050645	chr1	21203590	21203649	1.61159	0.543714	0.908933
A_16_P15050672	chr1	21214973	21215032	0.27759	0.574574	0.538686
A_14_P130021	chr1	21226196	21226253	-0.721179	0.572668	1.53753
A_16_P15050737	chr1	21235184	21235243	-0.796208	0.672701	0.744213
A_16_P15050766	chr1	21248521	21248580	1.09111	0.473054	0.800402
A_14_P135085	chr1	21268359	21268418	0.699359	0.399533	0.878637
A_18_P10051849	chr1	21274713	21274772	0.15514	0.675817	-0.161203
A_16_P00026534	chr1	21290469	21290528	0.021611	0.765096	0.768365
A_16_P15050905	chr1	21299584	21299643	-1.12867	0.612081	0.583396
A_16_P15050924	chr1	21306783	21306842	-1.22415	0.480612	0.323226
A_16_P15050941	chr1	21311743	21311802	0.723193	0.568192	0.587297
A_16_P15050946	chr1	21317410	21317469	0.342536	0.568682	0.675702
A_16_P35054078	chr1	21328053	21328112	-2.05579	0.579716	1.05552
A_18_P10049904	chr1	21332472	21332531	0.356209	0.646383	0.464397
A_16_P15051023	chr1	21345945	21346004	0.487571	0.623291	0.0567501
A_16_P15051051	chr1	21359194	21359253	-0.676838	0.51035	0.0222016
A_18_P17482993	chr1	21367884	21367943	0.222866	0.607482	0.774916
A_14_P106374	chr1	21377460	21377512	0.325895	0.335302	0.394159
A_16_P15051123	chr1	21386193	21386252	0.424184	0.554842	-0.139935
A_16_P15051160	chr1	21397242	21397301	-0.903689	0.533827	-0.58635
A_16_P35054274	chr1	21408618	21408677	-0.426588	0.501018	0.923531
A_16_P15051196	chr1	21417010	21417069	-1.09546	0.570828	-0.0030978
A_14_P138074	chr1	21427344	21427403	-0.268736	0.622425	0.920519
A_16_P15051232	chr1	21437430	21437489	-1.30836	0.563591	0.202578
A_14_P101236	chr1	21449671	21449730	-0.981501	0.644814	1.36024
A_16_P15051281	chr1	21458733	21458792	0.197489	0.432182	-0.350294
A_16_P15051328	chr1	21478471	21478529	0.749259	0.628508	0.438434
A_16_P35054472	chr1	21501008	21501067	0.156845	0.65264	0.24303
A_16_P15051396	chr1	21511070	21511129	0.914563	0.532332	1.11039
A_16_P15051412	chr1	21524321	21524380	2.0271	0.471727	1.04849
A_14_P118319	chr1	21546057	21546116	0.42862	0.566644	0.297851
A_16_P00026868	chr1	21557660	21557719	0.145621	0.686817	0.849374
A_14_P114808	chr1	21573743	21573796	-0.733486	0.553835	1.38076
A_16_P00026923	chr1	21590743	21590802	-1.07746	0.445795	-0.614686
A_14_P117893	chr1	21598433	21598492	0.14346	0.512769	1.0679
A_16_P00026957	chr1	21611923	21611982	0.894832	0.63654	-0.0990312
A_16_P35054754	chr1	21621877	21621936	-2.27853	0.375363	-0.346576
A_16_P00026998	chr1	21637279	21637338	0.952132	0.40638	0.974406
A_14_P130640	chr1	21658363	21658422	0.322744	0.547621	0.937274
A_16_P00027040	chr1	21668088	21668147	0.103931	0.419052	-0.127856
A_16_P00027070	chr1	21686633	21686692	0.863219	0.722489	1.16861
A_16_P00027084	chr1	21706138	21706197	-1.10813	0.420042	0.591389
A_16_P35054966	chr1	21725623	21725677	1.39209	0.578413	1.50673
A_16_P15051917	chr1	21763885	21763930	0.114039	0.441985	1.14393
A_16_P15051963	chr1	21785938	21785987	0.457538	0.355951	0.827737
A_18_P10054303	chr1	21800152	21800211	0.378112	0.573826	0.998349
A_16_P35055208	chr1	21813391	21813450	0.816345	0.577389	1.14215
A_16_P15052060	chr1	21822167	21822226	0.150222	0.556605	1.13012
A_16_P15052083	chr1	21832150	21832203	-1.48581	0.54904	1.08615
A_14_P113462	chr1	21843270	21843329	0.147085	0.382171	0.237114
A_16_P15052148	chr1	21853319	21853378	-1.2735	0.417257	0.412535
A_14_P118033	chr1	21876256	21876315	1.24156	0.504285	-0.0626578
A_14_P116991	chr1	21893802	21893859	-1.13219	-1.06993	-0.374225
A_14_P124135	chr1	21904785	21904842	0.0371898	-0.709589	-1.14394
A_16_P00027260	chr1	21915878	21915937	-0.404446	-1.00737	-0.481863
A_14_P116283	chr1	21929504	21929555	-2.63657	-0.804858	-1.07989
A_14_P110674	chr1	21938528	21938583	1.29091	-0.910322	-0.338186
A_16_P00027330	chr1	21954519	21954577	0.110623	-0.914226	-0.788321
A_16_P15052472	chr1	21973435	21973490	2.58216	-0.43394	-0.0299091
A_14_P137545	chr1	21987859	21987918	3.41123	-0.890691	-0.593281
A_16_P00027396	chr1	21997658	21997717	-0.070235	-1.08493	-0.187138
A_16_P15052592	chr1	22013635	22013694	0.497714	-1.02877	-1.12344
A_14_P111966	chr1	22021541	22021600	0.193795	-0.564106	-0.914535
A_16_P15052650	chr1	22032917	22032976	0.807238	-0.797292	-0.685518
A_14_P134436	chr1	22050635	22050694	0.0810858	-0.554796	-0.776013
A_16_P00027509	chr1	22066922	22066981	-0.636931	-0.841429	-1.56717
A_14_P105400	chr1	22078993	22079052	0.00143439	-0.910823	-1.07789
A_16_P15052794	chr1	22092891	22092950	1.34129	-0.804688	-1.08845
A_14_P124123	chr1	22100759	22100818	0.180409	-0.500443	0.425972
A_16_P15052814	chr1	22108320	22108379	-0.74711	-0.91017	-1.18757
A_16_P00027562	chr1	22127784	22127843	1.66646	-1.17787	-1.99946
A_16_P00027566	chr1	22138754	22138809	0.902232	-0.505137	-0.328523
A_16_P15052868	chr1	22154028	22154083	-3.40511	-1.05104	-1.14161
A_14_P110308	chr1	22164082	22164141	-0.0221066	-0.636207	-0.590125
A_16_P15052921	chr1	22171771	22171830	-1.04085	-0.87708	-0.985404
A_16_P35056244	chr1	22187550	22187609	0.104907	-0.989105	-1.27164
A_16_P15052982	chr1	22195855	22195914	-0.485191	-0.934375	-1.33199
A_16_P15053011	chr1	22206536	22206587	0.51598	-0.734271	-0.999921
A_14_P134045	chr1	22223053	22223112	-0.545688	-0.959026	-0.781846
A_16_P15053113	chr1	22238379	22238438	-1.57201	-0.831703	-0.997406
A_14_P128465	chr1	22250409	22250468	0.1139	-0.965813	-0.499442
A_16_P00027752	chr1	22267745	22267804	0.897084	-1.00722	-0.119241
A_16_P15053215	chr1	22277129	22277188	0.136558	-0.937857	-0.544585
A_16_P00027784	chr1	22288978	22289037	-0.797337	-1.19091	-1.78907
A_14_P119507	chr1	22308608	22308663	-0.343833	-0.862447	-0.604437
A_16_P15053335	chr1	22345995	22346054	1.63702	-0.783608	-0.696722
A_14_P124604	chr1	22352654	22352713	0.152941	-0.941641	0.66959
A_16_P15053372	chr1	22364327	22364386	0.159494	-0.920374	-1.14234
A_14_P135733	chr1	22382972	22383031	1.03899	-1.33116	-1.37818
A_14_P105052	chr1	22397901	22397960	-0.109086	-0.77737	-1.29143
A_16_P35056832	chr1	22408284	22408343	0.21945	-1.12833	-1.65216
A_14_P125675	chr1	22416798	22416857	-1.23453	-0.821793	-0.817761
A_16_P00027909	chr1	22424449	22424508	0.489711	-0.901003	-0.435949
A_16_P15053597	chr1	22443747	22443806	-1.55093	-0.725623	-0.572863
A_16_P00027968	chr1	22453525	22453584	0.105534	-0.850845	-1.94701
A_14_P126410	chr1	22461716	22461773	0.11142	-1.13551	-0.856198
A_16_P15053703	chr1	22474999	22475058	0.448114	-0.904492	-1.23412
A_16_P35057117	chr1	22495451	22495510	0.140253	-0.944729	-0.497115
A_16_P15053813	chr1	22517849	22517908	0.370154	-0.929632	-1.1628
A_14_P113840	chr1	22580233	22580292	-2.82689	-0.960048	0.323644
A_16_P15054062	chr1	22612770	22612829	0.120662	-0.892715	-0.796185
A_16_P15054103	chr1	22643562	22643621	0.124427	-0.856077	-1.13167
A_16_P00028276	chr1	22661596	22661655	-1.26806	-0.906535	-1.31601
A_16_P00028298	chr1	22676620	22676679	1.11086	-0.93022	0.473202
A_14_P127794	chr1	22713848	22713907	-1.91073	-1.13915	-0.68551
A_16_P15054402	chr1	22761902	22761961	0.223982	-0.955811	-0.615913
A_16_P15054410	chr1	22776252	22776311	1.32485	-1.03632	-0.637328
A_16_P15054430	chr1	22783878	22783937	-0.601334	-0.937472	-1.40234
A_14_P120611	chr1	22801258	22801317	-0.370794	-0.889472	-1.29574
A_16_P00028471	chr1	22816699	22816756	0.76987	-0.697809	-0.574042
A_14_P105801	chr1	22828100	22828159	0.337882	-0.734082	0.215695
A_16_P00028517	chr1	22843273	22843332	-1.51334	-1.03536	0.206682
A_14_P111199	chr1	22854942	22855001	0.723212	-1.02634	-1.15201
A_16_P15054645	chr1	22864310	22864369	0.128401	-0.855012	-2.25989
A_16_P35058078	chr1	22884200	22884259	-0.18523	-1.22275	-1.03473
A_14_P105325	chr1	22891616	22891675	0.453132	-0.878869	-0.917796
A_16_P00028632	chr1	22907442	22907501	-1.67527	-0.617224	-1.62793
A_16_P00028664	chr1	22923499	22923558	0.0694213	-0.905577	-1.03411
A_16_P00028702	chr1	22946618	22946677	0.124427	-1.14551	-0.0906244
A_16_P15054916	chr1	22956308	22956367	1.82442	-1.07569	0.0361898
A_14_P103237	chr1	22964515	22964564	-1.76023	-0.689043	-0.311978
A_14_P200008	chr1	22972465	22972524	0.332191	-0.539096	-0.121494
A_14_P106837	chr1	22974554	22974613	-0.196425	-0.158377	0.850486
A_14_P126789	chr1	22979546	22979597	1.10848	-0.661343	-0.466676
A_14_P130243	chr1	22987254	22987303	0.33736	-0.530411	-0.663181
A_16_P00028793	chr1	23007125	23007184	-2.14346	-0.750686	-0.629105
A_16_P15055072	chr1	23023181	23023240	-0.621182	-1.21112	-1.12325
A_14_P126598	chr1	23040846	23040905	-1.08801	-1.39042	-0.819457
A_16_P00028845	chr1	23050788	23050847	2.58563	-0.954721	-0.610974
A_16_P15055172	chr1	23061311	23061370	-0.736957	-0.984111	0.268342
A_16_P00028881	chr1	23070547	23070606	-0.178986	-1.00545	-1.55878
A_16_P15055233	chr1	23083378	23083437	0.124915	-1.01679	-1.61193
A_14_P135132	chr1	23104035	23104094	-0.705984	-0.884125	-0.731454
A_16_P15055312	chr1	23111856	23111915	0.126728	-1.12251	-1.24568
A_16_P00028965	chr1	23126428	23126484	0.114597	-0.968316	-0.638531
A_16_P15055377	chr1	23135862	23135920	0.569455	-0.913485	-0.925637
A_16_P00028998	chr1	23143704	23143763	1.02004	-0.522859	-0.123911
A_16_P00029016	chr1	23152936	23152995	0.135233	-1.07927	-1.73599
A_16_P00029046	chr1	23172395	23172454	0.130492	-0.838162	-1.14703
A_16_P00029057	chr1	23181462	23181518	1.3883	-0.998228	-0.798854
A_16_P15055519	chr1	23191846	23191905	2.28568	-1.08718	-1.31596
A_14_P109970	chr1	23199546	23199605	-1.42726	-0.308822	-0.102145
A_16_P00029103	chr1	23218160	23218215	-1.08973	-0.642538	-1.15506
A_16_P15055594	chr1	23226094	23226153	1.73033	-1.11531	-0.73678
A_14_P136035	chr1	23241030	23241089	0.968974	-0.69451	-1.50267
A_16_P00029160	chr1	23257604	23257663	1.38908	0.111645	0.561817
A_16_P00029171	chr1	23269967	23270026	0.196304	-0.99398	-0.757446
A_16_P00029176	chr1	23280787	23280846	0.00751986	-0.930177	-0.0948629
A_16_P15055743	chr1	23295077	23295136	0.575587	-1.03124	-1.00063
A_16_P00029215	chr1	23311907	23311966	-0.635882	-1.18885	-1.2539
A_16_P15055796	chr1	23340880	23340939	-0.594033	-1.22707	-1.15137
A_14_P136995	chr1	23356988	23357043	-1.87439	-0.756733	-0.574854
A_14_P124318	chr1	23371634	23371693	0.0929258	-0.53468	-1.15959
A_16_P15055917	chr1	23383918	23383977	0.227676	-0.91559	-0.270901
A_16_P35059393	chr1	23397856	23397915	1.6817	-0.886917	-0.261934
A_14_P101868	chr1	23414179	23414238	0.154056	-1.0053	-1.11688
A_14_P132315	chr1	23419852	23419911	0.170021	-0.844487	-1.51206
A_16_P00029389	chr1	23427651	23427710	0.982853	-1.04322	-1.51479
A_16_P00029413	chr1	23442387	23442446	0.0181221	-1.06115	-0.12456
A_14_P119166	chr1	23455731	23455790	-1.23141	-0.863629	-0.663236
A_16_P35059598	chr1	23471736	23471795	-0.423894	-0.975307	-1.18278
A_14_P107138	chr1	23481411	23481470	-0.215963	-1.00093	-1.57718
A_16_P15056209	chr1	23491533	23491592	-1.65748	-1.09403	-1.91895
A_16_P15056232	chr1	23501066	23501125	-1.71417	-0.967971	-1.27261
A_16_P00029510	chr1	23511417	23511476	-0.378187	-1.0048	-0.150715
A_14_P137976	chr1	23519807	23519854	0.587786	-0.791271	-0.116685
A_16_P00029542	chr1	23542050	23542109	0.121917	-0.961643	-0.886131
A_16_P15056349	chr1	23557396	23557455	0.608764	-1.0255	-1.1628
A_16_P15056383	chr1	23576890	23576949	-1.32362	-1.20365	-1.91827
A_16_P00029587	chr1	23586616	23586675	-0.233711	-1.14721	-0.937462
A_16_P35059872	chr1	23607991	23608050	-1.46926	-0.925978	-0.192415
A_16_P15056477	chr1	23623284	23623343	-1.56153	-0.99475	-2.35369
A_14_P124156	chr1	23638155	23638213	0.755731	-0.929508	-0.324723
A_14_P138605	chr1	23638244	23638303	-0.427219	-1.02943	0.985167
A_16_P15056556	chr1	23650001	23650060	0.306205	-0.979441	-1.39137
A_14_P132214	chr1	23660159	23660218	0.185707	-0.242965	0.114623
A_16_P15056615	chr1	23674720	23674779	1.25314	-0.90912	-1.57269
A_14_P104371	chr1	23689659	23689715	0.187241	-0.966411	-0.991626
A_16_P15056703	chr1	23707711	23707770	0.0261348	-0.803957	0.133594
A_16_P15056747	chr1	23724070	23724129	-1.30457	-1.08477	-1.17844
A_16_P00029818	chr1	23732298	23732357	1.56455	-0.825271	-0.967207
A_14_P112064	chr1	23741328	23741387	1.06631	-0.748611	-0.841982
A_16_P00029848	chr1	23755068	23755127	0.621096	-1.09055	-0.666279
A_14_P135598	chr1	23766146	23766205	-1.31654	-1.00032	-0.607975
A_16_P15056874	chr1	23774139	23774198	0.616866	-0.698889	-0.264792
A_16_P00029896	chr1	23783536	23783592	-0.177347	-1.10986	0.0417116
A_14_P111644	chr1	23801435	23801482	-0.921544	-0.198043	0.584317
A_16_P35060458	chr1	23812393	23812450	0.704733	-0.885732	-0.546946
A_16_P00029939	chr1	23826239	23826298	-0.845563	-0.645303	-0.987261
A_16_P00029948	chr1	23835243	23835295	-1.8083	-0.514658	-0.258305
A_14_P115618	chr1	23852626	23852685	0.112227	-1.15084	-2.44496
A_14_P130600	chr1	23856826	23856885	-0.333396	-0.982905	-1.19776
A_16_P15057075	chr1	23875699	23875758	-1.09626	-0.745439	-0.844368
A_14_P103011	chr1	23885141	23885198	0.257387	-0.812763	-1.16897
A_14_P136973	chr1	23886208	23886267	-1.29995	-0.888888	-0.449314
A_16_P00030036	chr1	23900473	23900532	0.387053	-0.656494	-1.17939
A_16_P15057182	chr1	23916604	23916663	0.429307	-0.767308	-0.94675
A_14_P130448	chr1	23929149	23929208	0.217783	-0.801399	-0.517054
A_16_P00030084	chr1	23944002	23944059	0.134257	-1.04652	-0.487942
A_16_P15057262	chr1	23958506	23958565	-1.08014	-1.07716	-1.8011
A_14_P117522	chr1	23966799	23966858	-1.36452	-0.904986	-0.798486
A_16_P00030121	chr1	23979797	23979856	0.152732	-1.01515	-0.887194
A_16_P15057327	chr1	23991646	23991705	2.54898	-0.795372	-0.304195
A_16_P15057348	chr1	24000423	24000482	-1.40782	-1.22775	-0.90449
A_16_P15057365	chr1	24010938	24010997	-0.240668	-0.831828	-0.304948
A_14_P110114	chr1	24020118	24020177	1.40812	-0.495933	-0.738215
A_14_P124391	chr1	24031979	24032038	0.171346	-1.09525	-2.01749
A_14_P200009	chr1	24032009	24032068	0.171137	-1.01671	-1.88683
A_16_P35060935	chr1	24040071	24040130	0.169673	-1.1108	-1.23895
A_16_P15057442	chr1	24054668	24054727	1.69732	-0.974141	-0.8516
A_16_P00030198	chr1	24062928	24062987	-0.447511	-0.786913	-0.778457
A_16_P15057478	chr1	24074289	24074348	-0.28509	-1.0206	-1.10682
A_14_P119619	chr1	24082303	24082362	0.612686	-0.574182	-0.283533
A_16_P15057526	chr1	24091231	24091290	-0.409408	-0.689446	-0.237476
A_14_P200010	chr1	24108539	24108598	-1.47812	-0.989765	-0.947692
A_16_P00030291	chr1	24125835	24125888	0.0839919	-0.889741	-1.09303
A_16_P00030306	chr1	24135144	24135203	0.135721	-1.04714	-1.61633
A_14_P107687	chr1	24151482	24151538	0.223249	-0.707777	0.137422
A_16_P15057679	chr1	24162476	24162535	1.79446	-0.712567	-1.12175
A_16_P35061269	chr1	24172510	24172569	-4.06622	-0.974106	-1.04389
A_16_P00030350	chr1	24180829	24180888	0.317005	-1.08349	-1.13443
A_14_P123601	chr1	24193324	24193383	-0.884348	-0.84439	-1.27078
A_16_P15057774	chr1	24202369	24202426	0.174901	-0.678939	-0.662737
A_16_P00030398	chr1	24215516	24215575	-1.52412	-0.965582	-0.786343
A_14_P136865	chr1	24233474	24233533	-0.0262231	-1.03558	-1.82345
A_16_P15057856	chr1	24243947	24244006	-0.707655	-0.594098	-0.946756
A_16_P15057874	chr1	24255402	24255461	-0.0175956	-0.926238	-1.31637
A_16_P00030449	chr1	24363395	24363454	0.0615719	-1.10097	-1.21036
A_16_P15058100	chr1	24376431	24376490	-0.213736	-1.01027	-1.41202
A_14_P201895	chr1	24384595	24384654	-0.278223	-0.964519	-1.31955
A_14_P123885	chr1	24385955	24386014	0.133211	-0.899886	-1.26817
A_16_P15058161	chr1	24396753	24396812	-0.405766	-0.668223	-0.747851
A_14_P135430	chr1	24411916	24411975	0.125891	-0.800882	-0.358007
A_16_P00030552	chr1	24436013	24436072	0.0977956	-0.812422	0.234829
A_16_P00030576	chr1	24448911	24448970	3.9064	-1.05942	-1.31553
A_14_P113159	chr1	24456460	24456519	1.69774	-0.797134	-0.172733
A_16_P00030608	chr1	24470640	24470699	0.135442	-1.06299	-1.16678
A_14_P118139	chr1	24485405	24485464	-1.31951	-0.867841	-0.773798
A_16_P15058428	chr1	24498793	24498852	-0.778401	-0.944816	-1.60207
A_14_P132997	chr1	24509499	24509558	-0.610088	-0.630729	-0.40436
A_16_P00030666	chr1	24518579	24518638	0.376249	-1.10666	-0.456119
A_16_P00030685	chr1	24535499	24535557	-0.174055	-0.977557	-0.535934
A_16_P00030695	chr1	24549487	24549546	-3.98715	-0.998644	-1.25067
A_16_P15058566	chr1	24570830	24570889	0.415879	-1.05888	-1.34476
A_16_P00030760	chr1	24610598	24610657	0.868169	-1.06308	-1.39679
A_16_P00030784	chr1	24625586	24625645	-1.35624	-0.830268	-0.665484
A_14_P139836	chr1	24641638	24641697	0.179978	-0.777864	-1.70428
A_16_P00030826	chr1	24650306	24650365	-0.908903	-0.923916	-0.377514
A_14_P134726	chr1	24663198	24663250	0.13349	-0.633801	-0.348253
A_16_P00030868	chr1	24672342	24672401	-0.728815	-0.837589	-1.36653
A_14_P113165	chr1	24684396	24684451	1.95964	-0.872536	-0.495073
A_16_P35062533	chr1	24696226	24696285	0.150849	-0.998116	-1.07361
A_14_P134399	chr1	24706114	24706173	0.533306	-0.775145	0.175534
A_16_P15058947	chr1	24718697	24718756	-0.603555	-1.0285	-0.202158
A_16_P35062614	chr1	24727867	24727926	0.414165	-0.681807	0.180881
A_14_P125911	chr1	24740272	24740328	0.164514	-0.9085	0.577094
A_16_P00030991	chr1	24751618	24751675	-0.697537	-0.309689	-0.81233
A_16_P15059022	chr1	24763920	24763979	1.65767	-0.774356	-1.33721
A_14_P105809	chr1	24771675	24771734	0.791671	-0.887463	-0.415919
A_14_P134812	chr1	24785922	24785981	0.167651	-1.03555	-1.39075
A_16_P00031065	chr1	24799329	24799388	-0.298408	-0.907707	-0.428182
A_16_P00031076	chr1	24809922	24809981	-1.01958	-1.07036	0.0508257
A_16_P15059172	chr1	24831054	24831113	-1.50484	-0.856773	-0.95353
A_14_P134781	chr1	24840910	24840969	0.863218	-0.650622	-0.204905
A_16_P15059222	chr1	24852192	24852251	0.264985	-0.762711	-0.552647
A_16_P15059239	chr1	24859736	24859795	-0.142171	-1.06662	-1.14418
A_16_P15059281	chr1	24875589	24875648	-0.730262	-0.454054	0.0199112
A_16_P15059314	chr1	24885461	24885520	-0.62235	-0.924527	-1.72445
A_16_P00031185	chr1	24893052	24893111	-1.27964	-0.888309	-0.892936
A_16_P35063042	chr1	24903688	24903747	0.131468	-0.82994	-1.22477
A_16_P00031209	chr1	24911541	24911599	0.144017	-0.904846	-0.411677
A_16_P15059396	chr1	24921800	24921859	0.611253	-0.946037	-0.818632
A_14_P125805	chr1	24936298	24936357	-0.049202	-0.954415	-0.389198
A_16_P15059440	chr1	24950090	24950149	0.175041	-0.730802	-1.48299
A_16_P15059457	chr1	24961807	24961866	0.761232	-0.89391	-0.478171
A_14_P121146	chr1	24972565	24972624	0.438249	-0.791999	-1.22244
A_16_P15059518	chr1	24981600	24981659	0.882337	-0.792243	0.16699
A_14_P121494	chr1	24996383	24996442	0.200766	-0.798558	-0.746085
A_16_P35063297	chr1	25008129	25008188	0.166954	-0.928457	0.0110689
A_16_P00031354	chr1	25031844	25031903	0.141438	-1.02219	-0.504252
A_16_P00031371	chr1	25054262	25054321	-0.62811	-1.08608	-0.787524
A_16_P00031383	chr1	25068888	25068947	0.147573	-0.605563	-0.0108031
A_14_P118307	chr1	25079602	25079661	-0.00962105	-0.549676	-1.66791
A_16_P15059748	chr1	25090223	25090282	0.202858	-1.09235	-1.14384
A_16_P00031433	chr1	25105353	25105412	0.210247	-1.0071	-1.77604
A_16_P15059807	chr1	25113003	25113062	0.201463	-0.93544	-1.34581
A_16_P15059831	chr1	25129726	25129785	1.03975	-0.921396	-1.2526
A_16_P00031471	chr1	25138330	25138388	0.784874	-0.85286	-0.68921
A_16_P35063570	chr1	25145744	25145803	-0.169913	-1.01482	-0.607597
A_16_P35063605	chr1	25156385	25156444	0.372473	-0.92126	-1.43838
A_14_P109561	chr1	25168965	25169024	-0.906009	-0.364805	0.0675218
A_16_P15059945	chr1	25180034	25180093	-1.08075	-0.821658	-0.630979
A_16_P00031545	chr1	25192974	25193033	-0.798691	-1.44323	-0.563214
A_16_P15060014	chr1	25220984	25221043	-0.983453	-0.63466	-1.32572
A_14_P101216	chr1	25235732	25235791	-0.149726	0.329839	0.295891
A_16_P00031629	chr1	25254444	25254503	-0.687426	0.694891	0.81477
A_16_P00031647	chr1	25262909	25262968	-0.828924	0.578318	0.349007
A_16_P00031677	chr1	25281518	25281573	0.127216	0.381737	0.5612
A_14_P116572	chr1	25291355	25291411	-0.9498	0.681241	0.661528
A_16_P00031711	chr1	25306411	25306467	-0.778452	0.666576	1.01958
A_16_P00031730	chr1	25320307	25320364	-1.74442	0.523418	0.0476227
A_14_P117709	chr1	25384480	25384539	1.39782	0.614443	1.14918
A_16_P00031866	chr1	25410899	25410958	0.125543	0.322218	0.108987
A_16_P00031902	chr1	25427596	25427655	0.208377	0.498361	0.12808
A_16_P35064359	chr1	25440686	25440745	2.22441	0.4831	0.00134474
A_16_P15060665	chr1	25454732	25454791	0.261722	0.560894	0.964251
A_16_P15060691	chr1	25463334	25463388	-1.28276	0.301687	1.25051
A_16_P15060748	chr1	25500804	25500863	0.223712	0.623832	0.939531
A_16_P00032024	chr1	25532093	25532152	0.165838	0.408302	-0.0378834
A_16_P15060840	chr1	25541817	25541876	1.78481	0.764164	1.0578
A_16_P00032045	chr1	25549664	25549723	1.04705	0.551528	-0.1706
A_14_P101825	chr1	25557914	25557973	-1.49116	0.422272	0.883592
A_14_P139004	chr1	25569014	25569073	-0.678346	0.381181	-0.541791
A_14_P101869	chr1	25570060	25570112	0.758304	0.477559	-0.3597
A_16_P15060937	chr1	25584597	25584656	-0.649321	0.587922	0.848642
A_16_P15060982	chr1	25609449	25609508	-0.313092	1.58318	1.36679
A_16_P00032116	chr1	25675212	25675271	1.95892	0.630325	0.676734
A_16_P00032131	chr1	25683255	25683314	-0.52486	0.25467	0.171412
A_16_P00032143	chr1	25695702	25695752	0.169603	0.49798	1.16306
A_16_P00032150	chr1	25719561	25719620	0.291623	0.689926	0.889857
A_18_P10059679	chr1	25736801	25736860	-0.0232774	0.677316	0.868131
A_14_P201458	chr1	25755043	25755102	-2.45849	0.634811	-0.0743065
A_14_P108897	chr1	25760376	25760435	-0.0353839	0.754561	0.60878
A_16_P35065153	chr1	25777452	25777511	0.155325	0.491183	0.0214539
A_18_P10061055	chr1	25790231	25790290	-0.707019	0.33898	0.243407
A_18_P10060081	chr1	25799822	25799881	-0.740348	0.500522	0.160935
A_16_P30082539	chr1	25815793	25815852	1.08193	0.566601	0.691899
A_18_P10060841	chr1	25827105	25827164	0.734704	0.376124	0.531798
A_18_P10060669	chr1	25840137	25840196	0.50568	0.632116	0.233154
A_18_P10057587	chr1	25858717	25858774	0.460635	1.10322	-0.215932
A_18_P17494411	chr1	25877822	25877881	0.119756	0.64331	1.75994
A_14_P138746	chr1	25891210	25891265	1.05842	0.667532	0.32131
A_14_P127708	chr1	25893646	25893705	0.105674	0.686206	0.342013
A_16_P00032230	chr1	25905983	25906042	0.12861	0.47033	1.40131
A_16_P15061440	chr1	25913486	25913540	1.07902	0.582109	0.108603
A_16_P00032251	chr1	25926921	25926980	-1.0764	0.561469	-0.324309
A_16_P15061480	chr1	25939557	25939616	0.316897	0.614239	0.443131
A_14_P104303	chr1	25950993	25951052	0.185707	0.612405	1.0665
A_16_P35065310	chr1	25967258	25967317	1.01926	0.468312	0.447099
A_14_P134302	chr1	25980754	25980810	-0.583535	0.616099	1.01535
A_16_P15061587	chr1	25988277	25988336	-0.0682994	0.602628	1.01923
A_16_P15061613	chr1	25996863	25996922	0.159913	0.455523	-0.230565
A_16_P00032348	chr1	26004914	26004973	-5.86479	0.492383	-0.676154
A_14_P112254	chr1	26012954	26013007	1.54369	0.595863	1.26003
A_16_P00032378	chr1	26026640	26026699	-0.665954	0.565945	0.130466
A_16_P35065514	chr1	26041102	26041161	-0.519228	0.570925	0.557015
A_14_P130690	chr1	26056427	26056486	-0.958246	0.477403	0.785986
A_16_P00032435	chr1	26071235	26071292	-0.187744	0.649592	-0.0662633
A_16_P00032467	chr1	26091555	26091614	0.125891	0.39591	0.523267
A_14_P129712	chr1	26101410	26101469	0.118083	0.536569	0.642096
A_16_P35065694	chr1	26110784	26110842	-1.92588	0.455461	0.106149
A_16_P15061928	chr1	26118919	26118978	0.141089	0.616337	-0.0794984
A_16_P00032527	chr1	26129295	26129354	1.22891	0.382073	0.773832
A_16_P00032561	chr1	26144678	26144737	-0.350117	0.630474	1.33365
A_14_P125986	chr1	26156060	26156116	0.210718	0.475081	0.768898
A_14_P129309	chr1	26175575	26175634	0.202439	0.60154	-0.0618186
A_14_P107178	chr1	26193852	26193911	0.982846	0.327993	0.576422
A_16_P15062134	chr1	26203473	26203532	-0.847062	0.439606	0.281514
A_14_P137415	chr1	26211420	26211479	0.832913	0.465308	0.525035
A_14_P123514	chr1	26226749	26226808	0.400004	0.610737	0.646371
A_14_P133966	chr1	26228538	26228597	-1.17624	0.52947	0.243571
A_14_P129783	chr1	26231197	26231256	-2.20365	0.566059	-0.0662805
A_16_P00032687	chr1	26241504	26241563	0.169394	0.486145	0.837397
A_16_P00032693	chr1	26250129	26250188	-0.489872	0.633739	0.341551
A_14_P117640	chr1	26259826	26259885	0.419887	0.468083	0.198818
A_16_P00032716	chr1	26275077	26275136	0.162353	0.468709	0.294855
A_14_P120564	chr1	26287908	26287967	0.180713	0.38769	0.735023
A_16_P00032747	chr1	26301017	26301076	0.995951	0.514923	0.800353
A_16_P15062368	chr1	26310585	26310644	0.373093	0.729228	0.821752
A_16_P35066233	chr1	26321481	26321540	1.57862	0.458974	1.12324
A_16_P15062414	chr1	26329198	26329257	-0.0462908	0.551925	-0.299894
A_16_P15062439	chr1	26342222	26342281	0.738294	0.436031	0.0534906
A_16_P00032806	chr1	26350405	26350464	0.244379	0.634719	0.871238
A_14_P105172	chr1	26358405	26358464	-0.0118011	0.542603	0.764388
A_14_P110541	chr1	26367040	26367099	-1.49901	0.611707	0.697318
A_16_P15062553	chr1	26382796	26382855	0.109566	0.564388	0.147327
A_16_P00032873	chr1	26390378	26390437	-1.72699	0.546642	0.390636
A_16_P15062599	chr1	26402353	26402411	0.169673	0.603173	0.582797
A_14_P114079	chr1	26410479	26410538	0.168697	0.559074	-0.0145161
A_16_P00032912	chr1	26431648	26431707	0.449009	0.477145	0.286884
A_14_P133596	chr1	26450938	26450997	0.0775692	0.565589	0.386954
A_16_P35066567	chr1	26465356	26465415	0.184801	0.596925	1.33029
A_16_P35066584	chr1	26472769	26472825	1.33434	0.518967	0.974679
A_14_P136037	chr1	26485866	26485925	2.27436	0.780577	0.526487
A_14_P111506	chr1	26486488	26486542	1.52404	0.53018	0.452698
A_16_P15062782	chr1	26500408	26500467	0.907368	0.726737	1.10062
A_14_P114390	chr1	26508490	26508540	-1.70579	0.457768	0.869416
A_14_P103606	chr1	26516312	26516371	0.619337	0.555763	0.93039
A_16_P15062887	chr1	26537857	26537916	0.166675	0.689778	1.48245
A_16_P15062937	chr1	26556472	26556531	-0.758916	0.435031	-0.469902
A_16_P15062964	chr1	26566202	26566261	0.269331	0.625582	0.593394
A_14_P124930	chr1	26581883	26581941	0.170997	0.584079	1.4206
A_16_P35066928	chr1	26595241	26595300	0.85948	0.573218	0.857005
A_16_P00033156	chr1	26603963	26604022	0.120802	0.462386	0.0627995
A_16_P15063094	chr1	26614289	26614348	-0.0901761	0.549924	0.311006
A_16_P00033199	chr1	26628928	26628987	-0.722857	0.560184	-0.0038803
A_16_P15063162	chr1	26638280	26638339	0.155311	0.525553	1.24703
A_14_P123406	chr1	26646724	26646772	0.236204	0.717258	0.467203
A_14_P101266	chr1	26656547	26656606	0.95536	0.29287	0.971044
A_16_P00033247	chr1	26667005	26667064	-0.22292	0.569405	-0.292129
A_16_P00033262	chr1	26674586	26674638	0.763661	0.481564	0.545892
A_14_P108791	chr1	26690587	26690641	-1.01799	0.365317	0.831548
A_16_P00033305	chr1	26703142	26703201	3.42341	0.635398	0.370958
A_16_P00033318	chr1	26717815	26717874	0.600937	0.397779	0.44029
A_16_P00033327	chr1	26730808	26730867	-0.650513	0.57737	1.02221
A_16_P00033348	chr1	26742915	26742974	0.158658	0.583225	1.12158
A_14_P103918	chr1	26750642	26750701	0.899609	0.486161	-0.205782
A_14_P123708	chr1	26759521	26759580	0.163747	0.330277	0.559863
A_16_P35067411	chr1	26769623	26769682	0.296545	0.538329	0.519047
A_16_P15063496	chr1	26787039	26787098	1.936	0.5373	0.258215
A_14_P139782	chr1	26796023	26796080	0.126728	0.524127	1.26326
A_14_P101569	chr1	26800658	26800716	2.71074	0.677808	0.774961
A_16_P15063557	chr1	26816621	26816680	0.155451	0.645336	1.07548
A_16_P35067549	chr1	26833555	26833614	-1.85897	0.479018	0.76209
A_16_P00033457	chr1	26849337	26849396	0.824482	0.545629	1.7776
A_14_P100082	chr1	26864740	26864796	1.86147	0.604951	0.426891
A_16_P00033505	chr1	26880254	26880313	1.83405	0.546249	0.917978
A_14_P110008	chr1	26891109	26891168	0.74241	0.508164	0.378272
A_14_P138281	chr1	26900902	26900961	0.124845	0.557232	-0.273101
A_16_P15063751	chr1	26917016	26917075	0.900246	0.374506	-0.264714
A_16_P35067755	chr1	26930197	26930256	-0.630705	0.502556	0.512165
A_14_P122972	chr1	26941157	26941216	0.662919	0.385359	0.605791
A_16_P15063826	chr1	26955857	26955916	0.256561	0.430483	-0.0975928
A_16_P35067816	chr1	26968251	26968310	0.827908	0.352659	-0.762513
A_16_P35067830	chr1	26978354	26978413	-0.24554	0.533844	0.135844
A_16_P00033594	chr1	26986973	26987032	-0.249385	0.63361	-0.00653965
A_16_P15063868	chr1	27001256	27001315	-1.54936	0.437164	0.365174
A_16_P15063888	chr1	27010332	27010391	-0.127911	0.365723	0.342972
A_14_P114927	chr1	27026667	27026726	-3.09352	0.730485	-0.0127569
A_16_P00033659	chr1	27038094	27038153	-0.768687	0.75349	1.11204
A_14_P117107	chr1	27053693	27053752	-0.453712	0.607055	0.820007
A_14_P120735	chr1	27073935	27073994	1.16469	0.32773	1.14924
A_16_P00033734	chr1	27085242	27085301	0.774388	0.478465	-0.100187
A_16_P00033749	chr1	27094254	27094313	-1.25848	0.466763	0.630765
A_16_P15064166	chr1	27102399	27102458	-3.24682	0.563105	0.146231
A_16_P00033794	chr1	27115657	27115716	1.09269	0.598254	1.03017
A_14_P138024	chr1	27123177	27123236	-5.20747	0.682347	1.68915
A_16_P00033812	chr1	27133503	27133562	-1.10281	0.416313	-0.0583458
A_16_P15064242	chr1	27143675	27143734	0.116968	0.484403	-0.881563
A_16_P00033817	chr1	27151223	27151282	-0.818019	0.538315	0.478669
A_16_P15064276	chr1	27161804	27161863	0.14186	0.553902	0.664312
A_14_P130392	chr1	27169185	27169244	-1.05867	0.165029	0.127298
A_16_P15064313	chr1	27181127	27181186	0.449155	0.720602	0.670092
A_14_P133833	chr1	27190888	27190935	0.767064	0.292268	0.540051
A_14_P132631	chr1	27210792	27210851	-1.42616	0.659365	1.124
A_14_P125993	chr1	27213962	27214021	0.133142	0.326021	0.407208
A_14_P104730	chr1	27225537	27225596	-1.36319	0.493196	0.441778
A_14_P117463	chr1	27237958	27238017	0.392177	0.510745	0.941383
A_14_P200011	chr1	27238360	27238405	0.717346	0.591609	1.12784
A_14_P117899	chr1	27251672	27251731	0.339096	0.715684	1.72767
A_16_P15064493	chr1	27262221	27262280	-0.846321	0.40915	-0.216555
A_14_P114313	chr1	27276064	27276120	-1.34388	0.61752	1.10202
A_16_P15064552	chr1	27289536	27289595	0.444305	0.655017	0.040892
A_16_P15064575	chr1	27302030	27302086	-0.350287	0.450758	1.64009
A_16_P15064587	chr1	27310565	27310624	-0.398475	0.674798	1.16081
A_16_P00034019	chr1	27326679	27326738	-0.716414	0.661778	0.475675
A_14_P132383	chr1	27336827	27336877	0.118582	0.638091	1.50725
A_14_P101728	chr1	27359814	27359873	1.48028	0.708623	0.910217
A_16_P15064721	chr1	27372967	27373026	-2.31506	0.0548087	0.119269
A_16_P00034097	chr1	27398693	27398752	0.60635	0.475068	-0.0112854
A_16_P15064774	chr1	27410179	27410237	0.825662	0.773286	0.649502
A_14_P101060	chr1	27426023	27426081	0.03005	0.685746	1.074
A_14_P105890	chr1	27432288	27432332	0.264918	0.197161	0.0817428
A_16_P35068913	chr1	27443021	27443080	0.127843	0.505433	-0.378778
A_16_P15064862	chr1	27450815	27450874	0.133072	0.634605	-0.16238
A_16_P00034159	chr1	27458764	27458815	1.42237	0.573577	0.940734
A_16_P00034178	chr1	27469646	27469705	-1.3508	0.610243	1.21444
A_14_P130277	chr1	27480922	27480980	0.136906	0.737827	1.51158
A_16_P00034207	chr1	27492064	27492119	-1.32324	0.594534	0.198425
A_16_P00034209	chr1	27504257	27504306	2.03716	0.201176	0.968709
A_16_P00034214	chr1	27520047	27520106	0.160191	0.553219	0.100513
A_16_P00034220	chr1	27533292	27533351	0.173089	0.547627	0.900117
A_16_P15065007	chr1	27542397	27542456	0.187171	0.585918	0.303901
A_16_P35069118	chr1	27562683	27562742	-0.203845	0.478667	0.495044
A_16_P00034246	chr1	27576428	27576487	-0.776659	0.512732	1.22695
A_14_P130103	chr1	27587518	27587577	-0.421424	0.487614	0.97477
A_16_P00034274	chr1	27607490	27607549	-0.326667	0.486427	0.433835
A_14_P100857	chr1	27623380	27623432	0.131817	0.518301	0.901271
A_16_P00034324	chr1	27640947	27641006	0.43938	0.94783	1.39784
A_14_P124447	chr1	27650835	27650892	0.294708	0.65278	1.14211
A_14_P101435	chr1	27673275	27673334	0.0781358	0.510412	-0.00483352
A_14_P104241	chr1	27685326	27685374	0.583652	0.532716	1.52744
A_14_P109809	chr1	27699070	27699123	0.121011	0.473568	0.384587
A_16_P35069538	chr1	27710878	27710930	-0.863322	0.207011	-0.303821
A_14_P118501	chr1	27720163	27720208	-0.129977	1.17121	1.72985
A_16_P00034464	chr1	27730669	27730728	0.640593	0.480956	0.340345
A_16_P15065471	chr1	27739228	27739287	0.955935	0.643441	0.604654
A_14_P104253	chr1	27750155	27750214	-0.20988	0.576134	0.201407
A_16_P15065546	chr1	27764118	27764177	0.887034	0.435919	0.70519
A_14_P137367	chr1	27773330	27773389	-1.23999	0.590312	0.637274
A_16_P15065596	chr1	27786398	27786457	-0.554454	0.462662	0.0682698
A_16_P00034558	chr1	27797306	27797365	-1.51903	0.502423	0.466173
A_16_P35069796	chr1	27812973	27813032	-1.92464	0.65509	0.639415
A_16_P00034581	chr1	27821651	27821710	0.144645	0.518331	0.193528
A_16_P00034591	chr1	27836465	27836524	0.569719	0.679861	1.26912
A_16_P00034606	chr1	27851030	27851089	0.0887326	0.529182	0.721278
A_14_P107106	chr1	27872811	27872870	2.11622	0.457579	-0.0962937
A_16_P00034675	chr1	27892145	27892204	-1.92759	0.677638	-0.0516155
A_14_P130523	chr1	27913034	27913093	0.121708	0.526414	0.905815
A_16_P00034747	chr1	27932582	27932641	0.0945887	0.645015	0.73843
A_14_P116018	chr1	27947583	27947642	0.131956	0.463855	0.255359
A_14_P136466	chr1	27952910	27952963	0.636577	0.249572	0.79458
A_16_P00034806	chr1	27972281	27972340	0.13844	0.821165	1.12244
A_16_P15066092	chr1	27984639	27984698	0.129656	0.671972	0.300046
A_14_P105990	chr1	27992554	27992612	0.763432	0.522018	1.32901
A_14_P200012	chr1	27997584	27997643	2.10285	0.554816	0.191512
A_16_P15066134	chr1	28011650	28011702	0.204573	0.499519	0.654424
A_16_P15066146	chr1	28026016	28026075	1.11122	0.553417	0.455068
A_16_P15066150	chr1	28039369	28039428	1.08763	0.663001	1.22198
A_14_P120923	chr1	28054738	28054797	1.09456	0.606993	0.199841
A_16_P00034871	chr1	28071526	28071585	1.31802	0.601273	0.0976094
A_14_P107298	chr1	28088103	28088162	1.64267	0.247568	0.549017
A_16_P00034910	chr1	28098260	28098319	0.979952	0.649877	0.997981
A_16_P15066297	chr1	28109431	28109490	0.180204	0.529941	0.287249
A_14_P136266	chr1	28119663	28119722	-0.910686	0.640721	0.744466
A_16_P15066345	chr1	28128133	28128192	0.207598	0.722467	-0.424019
A_14_P102302	chr1	28142155	28142214	-0.0464329	0.483663	-0.206875
A_16_P00034984	chr1	28150304	28150363	-0.837716	0.66826	0.202199
A_16_P15066426	chr1	28162802	28162861	1.08941	0.512886	0.96094
A_14_P114015	chr1	28177740	28177799	-0.733687	0.654909	0.0254157
A_16_P00035047	chr1	28198485	28198544	0.118362	0.72769	0.607049
A_14_P130550	chr1	28210324	28210374	0.0306305	0.260324	0.592091
A_14_P138206	chr1	28212916	28212975	0.782015	0.723021	0.297439
A_14_P113939	chr1	28228440	28228499	0.38946	0.566649	0.490542
A_14_P128313	chr1	28233567	28233626	-1.3562	0.488783	-0.014112
A_14_P138868	chr1	28240509	28240568	-0.13249	0.501848	0.96079
A_16_P15066629	chr1	28251862	28251921	-0.0172424	0.95016	1.45936
A_16_P15066651	chr1	28266522	28266581	2.14211	0.501297	0.32662
A_14_P111666	chr1	28276418	28276477	-0.125382	0.571914	1.3577
A_14_P130345	chr1	28288055	28288109	-1.00772	0.666758	1.21051
A_14_P138197	chr1	28293640	28293684	-0.775399	0.533032	0.455105
A_16_P00035176	chr1	28302531	28302590	-0.148319	0.500065	0.22948
A_14_P128181	chr1	28316232	28316291	0.198256	0.562431	0.672916
A_16_P15066798	chr1	28326492	28326551	-0.7923	0.668507	0.206844
A_16_P00035230	chr1	28351280	28351339	-0.350549	0.603414	0.541638
A_16_P35071124	chr1	28362005	28362064	-1.42196	0.616728	0.606621
A_14_P122715	chr1	28374871	28374930	0.220775	0.303204	-0.545618
A_16_P00035286	chr1	28384534	28384593	-4.13058	0.6313	-0.179606
A_16_P15066955	chr1	28394079	28394138	0.446858	0.558802	-0.177498
A_16_P15067001	chr1	28412451	28412510	1.11961	0.45971	0.410409
A_14_P117096	chr1	28420867	28420926	-2.10691	0.487423	1.14881
A_16_P15067035	chr1	28428226	28428285	0.176087	0.752674	-0.108607
A_16_P00035362	chr1	28439902	28439961	0.785131	0.665372	0.218924
A_16_P00035368	chr1	28450398	28450457	-1.28947	0.41662	0.60838
A_16_P15067093	chr1	28460737	28460796	-0.735819	0.54079	0.862681
A_14_P139545	chr1	28476241	28476296	1.83628	0.596992	0.823615
A_16_P00035395	chr1	28487436	28487491	0.156984	0.432578	1.29724
A_16_P00035400	chr1	28495749	28495808	-1.08362	0.533707	0.0334224
A_16_P00035415	chr1	28505072	28505128	-1.90931	0.614768	2.67878
A_16_P15067174	chr1	28517903	28517962	0.563353	0.581931	1.35825
A_16_P15067200	chr1	28529620	28529679	0.755213	0.449415	0.375018
A_14_P103472	chr1	28541794	28541853	-0.600764	0.39198	-0.133979
A_16_P15067265	chr1	28555899	28555958	0.183267	0.581028	0.47651
A_14_P135342	chr1	28564148	28564207	0.633875	0.650146	0.0595149
A_14_P134178	chr1	28564524	28564583	0.23157	0.62146	1.25127
A_16_P00035500	chr1	28582931	28582990	0.201266	0.61293	0.999408
A_14_P132098	chr1	28596961	28597020	-0.965925	0.542068	0.721313
A_16_P35071687	chr1	28614159	28614214	0.156706	0.675531	0.667672
A_16_P15067407	chr1	28625168	28625227	1.1613	0.443889	0.759958
A_16_P00035549	chr1	28637029	28637088	1.50388	0.619402	0.506456
A_16_P00035557	chr1	28648104	28648163	0.503969	0.536262	0.725999
A_14_P120255	chr1	28655666	28655718	1.16489	0.665889	1.03512
A_14_P200893	chr1	28662349	28662408	1.02606	0.510205	0.373293
A_16_P00035571	chr1	28672814	28672873	-1.54407	0.672814	0.217306
A_16_P15067485	chr1	28687194	28687251	1.36194	0.605394	0.808208
A_16_P15067502	chr1	28700536	28700595	-1.8773	0.555583	-0.271985
A_16_P15067513	chr1	28713234	28713293	-0.540323	0.473741	0.100287
A_16_P15067523	chr1	28722489	28722548	0.188357	0.443678	-0.198834
A_16_P15067565	chr1	28743173	28743230	0.0443474	0.516671	0.723636
A_18_P10065510	chr1	28754712	28754771	0.805973	0.470997	0.412327
A_18_P10063463	chr1	28764377	28764436	-0.770799	0.532293	0.668648
A_18_P17500628	chr1	28774139	28774198	1.07154	0.568512	0.252621
A_18_P10066449	chr1	28783692	28783751	1.52565	0.501267	1.02537
A_18_P10067447	chr1	28795395	28795454	-0.456297	0.636471	0.418239
A_16_P00035619	chr1	28807056	28807105	0.854201	0.752324	1.56431
A_14_P108200	chr1	28815665	28815723	-1.78639	0.624518	0.0660527
A_14_P113587	chr1	28835332	28835391	-1.09235	0.510664	-0.229063
A_16_P35071935	chr1	28843647	28843700	1.28923	0.941862	0.103266
A_16_P15067655	chr1	28851362	28851421	-0.140839	0.415641	0.666064
A_14_P126831	chr1	28859626	28859685	0.12624	0.248242	-0.341456
A_14_P120765	chr1	28865084	28865136	-1.83663	0.410825	0.589928
A_16_P00035688	chr1	28875434	28875493	0.146876	0.728206	0.652759
A_14_P139591	chr1	28887835	28887892	2.05979	0.620736	0.446505
A_16_P35072040	chr1	28895627	28895686	-0.79297	0.635752	0.586173
A_14_P105789	chr1	28904254	28904313	-0.888002	0.594914	0.0125254
A_14_P112459	chr1	28905091	28905150	-0.841453	0.98199	0.494737
A_16_P15067774	chr1	28922628	28922687	1.19572	0.475024	-0.332881
A_16_P00035734	chr1	28933679	28933738	0.162942	0.473432	0.534519
A_14_P100167	chr1	28947613	28947672	-0.422427	0.542447	0.586485
A_16_P15067840	chr1	28961015	28961074	0.0986458	0.527262	0.348865
A_14_P133263	chr1	28968825	28968884	-0.551218	0.515794	1.05358
A_16_P00035773	chr1	28991984	28992043	0.945171	0.50006	1.47989
A_14_P109187	chr1	29002400	29002459	1.84126	0.593834	-0.157689
A_16_P35072247	chr1	29016545	29016604	0.760442	0.565564	1.50393
A_14_P102790	chr1	29029048	29029105	0.266192	0.638486	1.72597
A_16_P00035812	chr1	29037014	29037073	0.165978	0.576586	0.0922114
A_16_P15067982	chr1	29047498	29047557	-1.21006	0.489368	-0.488617
A_14_P129609	chr1	29064091	29064140	1.43914	0.178318	0.493852
A_16_P15068047	chr1	29075084	29075143	0.467189	0.44495	0.32385
A_14_P119596	chr1	29089699	29089758	0.181036	0.712456	1.39853
A_16_P15068099	chr1	29100951	29101010	-1.7086	0.577002	-0.0402139
A_16_P00035892	chr1	29108834	29108893	-1.16173	0.56582	0.686701
A_16_P15068126	chr1	29119516	29119575	1.28936	0.611655	0.976033
A_16_P00035914	chr1	29131212	29131271	0.152732	0.61908	0.765736
A_16_P00035927	chr1	29140389	29140447	-0.919466	0.0465902	1.04944
A_16_P15068215	chr1	29159511	29159569	-0.253774	0.477477	0.541833
A_14_P104137	chr1	29167522	29167581	0.814449	0.636274	1.08208
A_16_P15068251	chr1	29184930	29184989	-1.25215	0.475645	1.39499
A_16_P15068273	chr1	29193351	29193408	0.117525	0.548939	0.080916
A_14_P123692	chr1	29205448	29205507	1.1	0.602886	1.69174
A_16_P15068331	chr1	29220840	29220899	-0.287506	0.649639	0.370622
A_16_P15068351	chr1	29230703	29230762	0.155451	0.548245	0.255652
A_16_P00036034	chr1	29242433	29242492	2.00215	0.569526	-0.0224753
A_14_P139234	chr1	29253834	29253893	0.546588	0.540092	-0.414318
A_16_P00036063	chr1	29267927	29267985	0.542222	0.562357	0.360571
A_14_P119468	chr1	29277238	29277297	0.290671	0.716688	0.533124
A_16_P15068476	chr1	29288097	29288155	-0.714384	0.465019	-0.0888591
A_16_P15068494	chr1	29297305	29297364	1.68392	0.572927	0.912597
A_16_P15068516	chr1	29309786	29309845	0.201184	0.44481	0.554018
A_14_P137246	chr1	29319903	29319962	-0.163205	0.587624	0.713902
A_16_P15068572	chr1	29332319	29332378	1.53193	0.619627	0.192136
A_16_P15068591	chr1	29341653	29341712	-1.72285	0.527006	0.599354
A_16_P35072959	chr1	29351670	29351729	0.203764	0.549117	0.359248
A_14_P105732	chr1	29361166	29361225	0.218823	0.61177	0.499865
A_16_P15068659	chr1	29370855	29370914	0.821164	0.564651	-0.152588
A_16_P35073023	chr1	29379041	29379100	0.0421283	0.520741	0.276962
A_14_P117342	chr1	29386909	29386968	1.09283	0.482531	-0.162844
A_16_P15068752	chr1	29403435	29403494	-0.570563	0.46899	0.478598
A_14_P128124	chr1	29417686	29417745	-0.71147	0.671671	1.27485
A_16_P00036298	chr1	29428466	29428525	0.491824	0.615468	0.894855
A_14_P109701	chr1	29443550	29443609	0.551112	0.423644	-0.0572437
A_16_P00036336	chr1	29454450	29454500	0.0795998	0.448839	-0.190269
A_16_P15068901	chr1	29462220	29462279	1.05583	0.215548	0.261804
A_14_P116272	chr1	29481320	29481379	1.63529	0.672407	0.675328
A_16_P00036389	chr1	29497508	29497567	-2.09298	0.668194	1.34732
A_16_P15069004	chr1	29506218	29506277	0.171695	0.615826	0.759691
A_16_P15069021	chr1	29516023	29516082	0.807377	0.641075	1.19
A_14_P119655	chr1	29527763	29527822	-4.6338	0.376372	1.16286
A_16_P00036439	chr1	29536825	29536883	1.27799	0.608423	1.12383
A_16_P00036448	chr1	29547038	29547097	-0.957443	0.470617	1.01327
A_16_P00036467	chr1	29555582	29555641	1.20075	0.48395	0.892411
A_14_P119763	chr1	29565669	29565728	0.0976562	0.545477	1.20768
A_16_P15069172	chr1	29573668	29573726	-0.857378	0.426806	0.31939
A_16_P15069215	chr1	29587495	29587554	0.144993	0.699428	0.820061
A_16_P15069227	chr1	29600988	29601047	0.609245	0.614899	0.704898
A_14_P138494	chr1	29612040	29612099	0.893474	0.448351	0.702121
A_14_P135162	chr1	29633615	29633673	0.618987	0.439107	0.85161
A_16_P00036579	chr1	29641035	29641094	-1.17996	0.410531	0.504365
A_14_P105567	chr1	29653077	29653134	0.105251	0.383261	0.67647
A_16_P00036609	chr1	29668452	29668511	-0.0644958	0.105644	0.0271139
A_16_P00036626	chr1	29679730	29679789	0.403112	0.488255	0.979199
A_16_P15069460	chr1	29695410	29695469	0.155409	0.566476	-0.722245
A_16_P35073907	chr1	29710221	29710280	0.159703	0.459994	1.15868
A_16_P00036682	chr1	29724335	29724394	0.159843	0.553088	1.86922
A_14_P108566	chr1	29766718	29766777	1.06949	0.0219384	0.71622
A_16_P15069665	chr1	29793399	29793458	1.02013	0.344033	0.26164
A_16_P00036782	chr1	29814411	29814470	0.691095	0.629795	1.33955
A_16_P00036792	chr1	29822624	29822677	-2.24374	0.674861	0.467357
A_16_P35074184	chr1	29834289	29834348	0.540975	0.457743	0.439154
A_16_P00036840	chr1	29859576	29859635	1.16803	0.767715	0.888041
A_16_P00036914	chr1	30068500	30068559	0.613119	0.771765	0.0615651
A_16_P00036945	chr1	30099600	30099659	0.13844	0.29823	0.232758
A_16_P15070059	chr1	30117261	30117320	0.93378	0.465818	-0.52164
A_16_P00036996	chr1	30141545	30141604	1.3038	0.447391	0.541462
A_16_P00037055	chr1	30177371	30177430	-4.13369	0.565707	0.377866
A_16_P00037139	chr1	30232806	30232865	-3.01	0.48239	0.182728
A_16_P00037164	chr1	30262252	30262311	1.31951	0.631897	0.52885
A_16_P00037252	chr1	30333074	30333133	1.16563	0.606825	1.50474
A_16_P15070619	chr1	30374840	30374899	-1.09411	0.313252	0.588306
[truncated: 168,579 more rows]
