# Supplementary material for: Micrometastasis-derived models enable drug testing for early-stage, high-risk melanoma patients
Source: EMBO Mol Med. 2025 Dec 5;18(1):297–324. doi: 10.1038/s44321-025-00339-8 (PMC12808144; doi:10.1038/s44321-025-00339-8)
Supplement: Supplementary file 5 — Source data Fig. 2 [file 44321_2025_339_MOESM5_ESM.zip › Figure 2/2B/Mel-53.xlsx]

## Sheet: arrayCGH
CNAs of Mel-39
Probe	Chr	Start	End	Mel-53-DCC	Mel-53-PDX
A_16_P15000916	1	564424	564483	0.194922	0.266957
A_18_P10001325	1	746608	746667	0.111819	-0.0925839
A_18_P10001390	1	759762	759821	-0.0253757	0.0882727
A_18_P10001457	1	780996	781055	-0.630759	-0.0139482
A_18_P10001545	1	801556	801609	0.114202	0.0357547
A_16_P15001543	1	837386	837445	-0.316068	-0.128506
A_16_P15001594	1	852863	852922	-0.242039	-0.170097
A_16_P00000099	1	867543	867602	-0.227997	-0.135425
A_18_P10001772	1	880237	880296	1.87385	-0.0721718
A_16_P00000136	1	890945	891004	0.368599	-0.085626
A_16_P15001756	1	899172	899220	-0.422305	-0.0036811
A_16_P00000179	1	913631	913683	1.1287	-0.0876705
A_16_P00000195	1	931484	931543	0.184225	-0.0884226
A_16_P15001886	1	948461	948519	0.0966101	-0.0459916
A_16_P00000237	1	964697	964752	0.61605	-0.053387
A_16_P15001967	1	974841	974900	0.0716848	0.130899
A_16_P00000285	1	991429	991488	-0.470997	-0.0870799
A_16_P00000311	1	1008286	1008337	0.119797	-0.000461651
A_16_P15002151	1	1028699	1028758	0.151414	-0.0807437
A_18_P17422640	1	1035288	1035347	0.243347	-0.08199
A_16_P00000357	1	1054735	1054794	0	-0.151219
A_16_P00000376	1	1065123	1065182	-0.0866779	-0.0736898
A_16_P15002243	1	1072080	1072124	-0.109148	-0.0115681
A_16_P35002469	1	1078522	1078566	-0.0743815	0.0235388
A_18_P17422728	1	1084501	1084560	0.0633259	0.0304552
A_18_P17422742	1	1091161	1091215	-0.266183	0.036233
A_16_P00000422	1	1097279	1097326	-0.0643948	-0.0163939
A_16_P00000434	1	1102515	1102562	0.209752	0.0501332
A_16_P00000440	1	1105657	1105716	0.0406098	-0.200242
A_16_P35002575	1	1109858	1109917	0.00496345	-0.159451
A_16_P15002388	1	1117227	1117273	-0.0574721	-0.0571257
A_18_P17422795	1	1121155	1121199	0.0332778	0.0802144
A_16_P00000465	1	1132047	1132098	0.224314	-0.031393
A_16_P00000486	1	1145909	1145960	0.0951404	-0.0620077
A_16_P15002493	1	1157375	1157434	-0.217169	-0.111014
A_16_P00000525	1	1166476	1166535	0.0202111	-0.112184
A_14_P100766	1	1189360	1189419	0.0867754	-0.21791
A_16_P00000587	1	1206884	1206938	-0.127715	-0.10289
A_14_P118104	1	1217984	1218032	0.0530643	0.0185476
A_16_P30004577	1	1228154	1228200	0.172534	-0.044647
A_14_P103811	1	1249160	1249207	-0.340579	-0.0509882
A_16_P30005920	1	1284278	1284323	0.221551	0.00782174
A_14_P100799	1	1446819	1446873	0.43392	-0.0931199
A_18_P17423492	1	1473604	1473662	0.326989	0.0191907
A_18_P10003105	1	1482736	1482795	0.0208945	-0.109685
A_16_P15003383	1	1492371	1492430	-0.254626	-0.127191
A_16_P35003874	1	1509085	1509144	-0.0584064	-0.0331226
A_16_P03808081	1	1525493	1525540	-0.00020805	0.019543
A_16_P21686622	1	1544168	1544227	0.0413171	-0.0966572
A_16_P03808101	1	1552665	1552724	0	-0.115292
A_16_P03808132	1	1567149	1567195	-0.0600536	-0.0454631
A_16_P21686737	1	1587442	1587501	-0.469309	-0.176236
A_16_P21686779	1	1603192	1603251	-0.341407	-0.102868
A_18_P10003392	1	1613750	1613809	-0.0753322	-0.0768796
A_16_P30009023	1	1647911	1647970	0.198021	-0.160602
A_18_P10003497	1	1664166	1664221	-0.111082	-0.206542
A_18_P10003523	1	1680138	1680187	-0.394119	-0.129285
A_18_P10003549	1	1687740	1687799	-0.440357	0.0107085
A_16_P15003630	1	1706133	1706192	-0.279959	-0.0959535
A_16_P00000766	1	1714152	1714211	0.469358	-0.0333927
A_16_P00000784	1	1723651	1723710	-0.121396	-0.176075
A_16_P35004233	1	1736020	1736079	0.32086	-0.141544
A_18_P10003694	1	1745834	1745893	-0.459895	-0.118511
A_16_P35004289	1	1756767	1756826	0.0467561	-0.151683
A_18_P10003754	1	1770754	1770813	-0.0150679	-0.140772
A_14_P100165	1	1786789	1786848	0.031477	-0.153264
A_16_P15003856	1	1800246	1800305	0.0375053	-0.1774
A_16_P00000889	1	1812767	1812825	-0.107434	-0.181338
A_16_P00000917	1	1826419	1826478	0.0809934	-0.142282
A_16_P00000933	1	1843349	1843408	-0.0506892	-0.085691
A_16_P00000964	1	1860942	1861001	0.0142147	-0.165403
A_16_P35004599	1	1879040	1879084	-0.144627	0.107834
A_16_P00000987	1	1886946	1887005	-0.297708	-0.157594
A_16_P00001003	1	1898177	1898236	0.39526	-0.165328
A_16_P15004152	1	1916589	1916648	-0.0732334	-0.182387
A_18_P10004066	1	1934860	1934919	0.400979	-0.0585341
A_16_P35004752	1	1946119	1946178	0.0780399	-0.188409
A_16_P15004237	1	1958765	1958822	0	-0.0371758
A_16_P15004272	1	1970825	1970884	-0.11426	-0.166744
A_16_P00001120	1	1988955	1989014	-0.0326159	-0.160136
A_18_P17424692	1	1998782	1998828	-0.0406139	-0.0310329
A_16_P00001153	1	2013419	2013478	-0.579872	-0.0556042
A_18_P10004279	1	2022219	2022278	-0.168536	0.110071
A_16_P15004447	1	2032263	2032322	-0.0314776	-0.117499
A_18_P17424751	1	2043445	2043494	-0.452895	-0.0902507
A_16_P00001211	1	2051566	2051622	0.0666851	-0.00471798
A_16_P00001235	1	2065724	2065783	0.17965	-0.102443
A_14_P107151	1	2080309	2080358	0.0758772	-0.0558391
A_16_P00001278	1	2093347	2093406	0.324728	-0.0437387
A_16_P00001302	1	2108414	2108473	-0.130583	-0.12778
A_18_P10005642	1	2123342	2123401	0.113161	-0.130867
A_16_P00001352	1	2140271	2140330	-0.13327	-0.0171177
A_16_P15004785	1	2155561	2155620	0.0309681	-0.0952679
A_16_P00001394	1	2172623	2172682	-0.633161	-0.143628
A_16_P00001417	1	2186770	2186829	-0.329719	-0.122768
A_16_P00001437	1	2203738	2203797	-0.709308	-0.166145
A_16_P15004963	1	2216416	2216475	-0.274033	-0.248065
A_16_P15004992	1	2225723	2225782	-0.334125	-0.206079
A_16_P15005041	1	2239438	2239497	0.147206	-0.0914455
A_16_P00001521	1	2253652	2253711	0.0602874	0.0143281
A_16_P00001546	1	2266241	2266293	-0.186431	-0.0832027
A_18_P10005500	1	2273820	2273879	-0.059771	-0.0994436
A_16_P15005189	1	2281640	2281699	0.306888	0.0185378
A_16_P30012315	1	2289962	2290021	-0.170428	-0.0477957
A_16_P00001613	1	2310742	2310801	-0.0321518	-0.15704
A_16_P00001630	1	2321395	2321454	0	-0.0788884
A_16_P00001649	1	2332067	2332126	-0.231781	-0.151097
A_16_P35005982	1	2339690	2339749	0	-0.161968
A_16_P15005395	1	2352202	2352253	-0.476066	-0.0239849
A_16_P00001706	1	2365892	2365949	0.0913476	-0.12664
A_16_P00001726	1	2377238	2377297	-0.231574	-0.0429964
A_16_P00001761	1	2394396	2394455	-0.677393	-0.132394
A_16_P00001782	1	2404483	2404536	0.0749231	0.190065
A_16_P15005598	1	2413396	2413454	0.11444	-0.0730721
A_16_P00001827	1	2425970	2426027	0.254645	-0.0362677
A_16_P00001872	1	2449765	2449824	0.00187955	-0.0332353
A_14_P132328	1	2455937	2455996	0.879758	-0.0625472
A_18_P10007631	1	2467674	2467733	0.172546	-0.0295368
A_16_P35006495	1	2477199	2477243	0.0058829	0.126837
A_14_P130946	1	2495137	2495194	-0.107166	-0.0802324
A_16_P00001952	1	2501716	2501771	0.00106091	-0.0594847
A_16_P00001961	1	2512941	2513000	-0.085961	-0.0995437
A_16_P30014521	1	2530192	2530247	-0.508565	-0.116404
A_16_P00002003	1	2548180	2548239	-0.391926	-0.09569
A_16_P00002022	1	2567773	2567832	0.0817919	-0.0857659
A_18_P17426995	1	2575457	2575503	0.0543107	-0.00695729
A_16_P00002053	1	2694731	2694783	-0.0598476	0.0278217
A_18_P10009381	1	2704715	2704774	0.16476	-0.133569
A_16_P00002070	1	2712385	2712444	-0.0311546	-0.152316
A_16_P15006398	1	2728545	2728604	0.07347	-0.0827943
A_18_P10007698	1	2745893	2745952	-0.0844611	0.0565713
A_16_P15006474	1	2761325	2761384	-0.233103	-0.115021
A_16_P15006504	1	2771708	2771767	0.194307	-0.183789
A_16_P00002165	1	2780509	2780565	-0.534743	-0.168618
A_16_P15006575	1	2791814	2791873	-0.669891	-0.0439259
A_18_P17428618	1	2808944	2809003	0	-0.1343
A_16_P15006675	1	2822585	2822644	-0.0425944	-0.102102
A_16_P00002266	1	2834888	2834946	-0.0186116	-0.0878672
A_18_P10008773	1	2842398	2842457	-0.121073	-0.13152
A_18_P10009303	1	2850593	2850650	0.414835	-0.13692
A_18_P10007326	1	2860191	2860250	0.148853	-0.100996
A_16_P15006833	1	2870920	2870979	-0.0932784	-0.132554
A_18_P10008813	1	2879904	2879963	-0.0276831	-0.183119
A_16_P15006889	1	2892628	2892687	0	-0.177154
A_16_P15006922	1	2903148	2903207	-0.221105	0.00621588
A_18_P17427202	1	2912001	2912060	-0.822947	-0.0919381
A_16_P15006962	1	2922757	2922816	0.0218966	-0.112067
A_14_P122615	1	2937987	2938033	-1.02206	-0.0833158
A_16_P00002448	1	2952317	2952376	-0.0433021	-0.195069
A_16_P00002469	1	2970968	2971027	-0.00266464	-0.115119
A_16_P15007150	1	2989895	2989954	0.108445	0.0383843
A_16_P00002539	1	3006125	3006184	0	-0.170683
A_16_P00002571	1	3019501	3019560	0.216351	-0.043105
A_16_P00002590	1	3028954	3029013	-0.223389	-0.162015
A_16_P15007346	1	3044896	3044955	0.646647	-0.154179
A_16_P00002649	1	3056765	3056824	-0.509545	-0.126825
A_16_P15007436	1	3070450	3070509	-1.1078	-0.143328
A_16_P35008202	1	3080835	3080894	0.186086	-0.12852
A_16_P00002723	1	3096497	3096552	0.297411	-0.112439
A_16_P15007577	1	3111905	3111964	-0.00397036	-0.10156
A_16_P15007634	1	3126491	3126550	0.670491	-0.135565
A_16_P00002805	1	3134825	3134884	-0.202631	-0.102677
A_16_P15007723	1	3149613	3149672	0.0905949	-0.102313
A_18_P10007352	1	3167597	3167656	-0.765993	-0.142941
A_16_P00002891	1	3177862	3177921	0.0939863	-0.157161
A_16_P00002917	1	3190862	3190921	0.291677	-0.133969
A_18_P10007694	1	3202598	3202657	0	-0.11926
A_16_P15007955	1	3217966	3218025	0.0309946	-0.142556
A_16_P00003007	1	3235900	3235959	-0.158046	-0.154488
A_16_P15008049	1	3246875	3246934	-0.0662861	-0.13858
A_16_P00003054	1	3258786	3258845	-0.114743	0.139615
A_16_P00003075	1	3270620	3270679	-0.445972	-0.0969455
A_16_P15008171	1	3285258	3285317	-0.0654394	-0.0956919
A_16_P35008934	1	3294009	3294068	0.0731685	-0.141873
A_16_P15008268	1	3314899	3314958	-0.298346	-0.131601
A_16_P00003190	1	3324504	3324561	-0.382476	-0.0747603
A_16_P15008334	1	3333882	3333941	-0.0556363	-0.0637287
A_16_P15008404	1	3354713	3354772	-0.675879	-0.123506
A_16_P00003269	1	3376575	3376634	0.10192	0.150885
A_18_P10006605	1	3397635	3397694	0	-0.117323
A_16_P00003327	1	3408097	3408152	0.159737	0.0421099
A_16_P00003357	1	3424105	3424155	-0.0492514	-0.096361
A_16_P00003400	1	3444787	3444846	-0.17622	-0.131957
A_16_P00003416	1	3452815	3452871	-0.131336	-0.101084
A_16_P15008729	1	3458908	3458955	0	-0.0711005
A_16_P00003439	1	3465012	3465059	0.0279465	0.0441179
A_16_P00003452	1	3472908	3472959	0.0157131	-0.0677798
A_16_P00003464	1	3479133	3479191	0.351784	-0.022973
A_16_P00003478	1	3486397	3486455	0.113725	0.0370747
A_18_P10011223	1	3493004	3493063	-0.17505	-0.0588472
A_16_P00003499	1	3498188	3498236	0.172709	-0.0163594
A_18_P17428420	1	3502809	3502862	0.112798	0.119328
A_16_P00003531	1	3518608	3518664	0.119416	-0.0184852
A_16_P00003554	1	3530992	3531051	-0.276126	-0.149684
A_16_P15009007	1	3543533	3543592	0.0436978	-0.0633754
A_16_P00003595	1	3554662	3554721	-0.0881949	-0.14062
A_16_P15009106	1	3572139	3572198	-0.343018	-0.10544
A_14_P108865	1	3582025	3582084	-0.146091	-0.164564
A_16_P35009970	1	3594755	3594814	-0.141696	-0.164971
A_16_P00003685	1	3609770	3609829	-0.0400185	-0.0862947
A_18_P10011860	1	3617394	3617453	0.206829	-0.106136
A_16_P00003721	1	3628652	3628711	-0.27874	0.00313773
A_16_P35010136	1	3643522	3643572	0.390814	-0.0185017
A_16_P00003777	1	3660051	3660110	-0.455699	-0.196573
A_16_P15009425	1	3676143	3676202	-0.0073556	-0.113147
A_18_P10013573	1	3684966	3685025	0.0835439	0.0381483
A_16_P00003835	1	3697059	3697118	0.0174469	-0.162089
A_14_P107069	1	3709310	3709369	-0.218977	0.280891
A_16_P30017789	1	3729031	3729090	0.0667175	-0.110411
A_16_P00003886	1	3739423	3739482	0.116562	-0.213127
A_18_P10009073	1	3753484	3753543	-1.04482	-0.139161
A_16_P30018204	1	3764185	3764244	-0.23582	-0.218416
A_16_P00003959	1	3776399	3776454	-0.0765382	-0.0251231
A_18_P10013462	1	3789824	3789883	-0.595043	-0.118913
A_16_P35010609	1	3800029	3800088	-0.11015	-0.202385
A_16_P15009776	1	3809893	3809952	-0.36701	-0.0951796
A_16_P15009795	1	3819073	3819132	0.276522	-0.086502
A_18_P10011854	1	3844859	3844918	0	-0.131518
A_16_P00004032	1	4004253	4004312	-0.48888	-0.147408
A_16_P15009889	1	4028528	4028587	-0.0179111	-0.131185
A_16_P15009940	1	4049301	4049360	-0.184559	-0.100782
A_16_P00004115	1	4061450	4061509	0.0485849	-0.163944
A_16_P15010004	1	4078518	4078577	0	-0.162459
A_16_P15010062	1	4110665	4110724	-0.0620577	-0.124218
A_16_P15010110	1	4128515	4128574	0.211825	-0.163386
A_16_P00004223	1	4144683	4144742	0.162458	-0.0622839
A_18_P10008638	1	4172902	4172961	-0.00465295	-0.121067
A_16_P15010309	1	4203450	4203509	-0.016903	-0.145887
A_16_P00004332	1	4215675	4215734	0.0668058	-0.160717
A_16_P00004351	1	4226185	4226244	0.000263338	0.0618175
A_16_P00004371	1	4239140	4239197	0.175349	-0.157605
A_16_P35011293	1	4263499	4263558	0.226761	-0.137357
A_16_P00004406	1	4285145	4285204	-0.0941276	-0.169263
A_14_P103698	1	4316908	4316967	-0.21959	-0.125606
A_18_P10010791	1	4338410	4338469	-0.266225	-0.168537
A_16_P15010576	1	4353121	4353180	0.044266	-0.212117
A_18_P10010972	1	4367164	4367223	-0.0684526	-0.0538676
A_18_P10015243	1	4389794	4389853	-0.111956	-0.209943
A_16_P15010701	1	4401691	4401750	0.236875	-0.135353
A_16_P00004571	1	4420000	4420059	-0.0615301	-0.159817
A_16_P15010809	1	4444450	4444509	0.0337429	-0.153877
A_16_P15010845	1	4458123	4458182	-0.0911543	-0.198038
A_16_P15010877	1	4470448	4470507	0.0955584	-0.157214
A_16_P15010956	1	4503313	4503372	-0.0238756	-0.116197
A_18_P10009469	1	4519653	4519712	-0.335634	-0.113896
A_16_P00004729	1	4533688	4533747	0.0466525	-0.0210948
A_18_P10014641	1	4558588	4558647	0.229147	-0.173516
A_16_P15011175	1	4583396	4583455	-0.392945	-0.154374
A_16_P35012086	1	4595849	4595908	-0.00970413	0.0270227
A_16_P35012117	1	4609950	4610009	-0.273804	-0.206002
A_14_P113580	1	4629201	4629260	0.0818595	-0.0819723
A_16_P15011325	1	4645133	4645192	0.139761	-0.19546
A_16_P15011355	1	4658392	4658451	0	-0.265683
A_16_P15011399	1	4673132	4673191	-0.493634	-0.183355
A_16_P00005009	1	4700148	4700207	-0.537102	-0.18989
A_16_P15011493	1	4710445	4710504	0.258401	-0.157986
A_16_P00005050	1	4725296	4725355	-0.94527	-0.177134
A_16_P35012484	1	4745294	4745353	-0.153774	-0.0996975
A_16_P00005112	1	4759468	4759527	-0.384389	-0.182778
A_16_P00005129	1	4770782	4770841	0.0490631	-0.0605443
A_16_P15011708	1	4779098	4779157	-0.081125	-0.218976
A_16_P00005164	1	4789122	4789181	-0.50257	-0.144701
A_16_P00005184	1	4798383	4798442	-0.358903	-0.19792
A_16_P15011812	1	4812851	4812910	-0.765682	-0.138783
A_16_P00005220	1	4820747	4820806	-0.188711	-0.0892563
A_16_P00005233	1	4828490	4828549	-0.086357	-0.130063
A_14_P127161	1	4843323	4843370	-0.0253045	-0.0921525
A_16_P15011968	1	4859379	4859438	-0.269187	-0.210724
A_16_P00005318	1	4876326	4876385	0.039989	-0.125408
A_16_P15012014	1	4890587	4890646	-0.162699	-0.191023
A_16_P00005347	1	4910567	4910626	0.124595	-0.0304336
A_16_P00005382	1	4941244	4941303	0.154706	-0.125149
A_16_P15012136	1	4958499	4958558	-0.351997	-0.162982
A_16_P35013088	1	4987923	4987982	-0.202138	-0.0954174
A_16_P15012270	1	5007727	5007786	-0.0908409	-0.233577
A_16_P35013229	1	5034222	5034281	-0.0557339	-0.0942408
A_16_P15012404	1	5053721	5053780	-0.348701	-0.0953955
A_16_P00005608	1	5080632	5080691	0.0496024	-0.152281
A_16_P00005632	1	5094261	5094320	-1.00982	-0.130165
A_16_P35013420	1	5127241	5127300	-0.137417	-0.2494
A_16_P15012591	1	5159991	5160050	-1.32402	-0.138779
A_16_P00005728	1	5200142	5200201	-0.0362351	-0.0816413
A_14_P124386	1	5252926	5252985	-0.15534	-0.169969
A_16_P15012909	1	5299644	5299703	-0.468082	-0.21974
A_16_P15012994	1	5334068	5334127	-0.437714	-0.120301
A_16_P00005983	1	5374913	5374972	-0.27256	-0.262923
A_16_P35014084	1	5407042	5407101	-1.77935	-0.149466
A_16_P15013319	1	5491640	5491699	0.194466	-0.166239
A_16_P00006186	1	5540264	5540323	-0.948577	-0.234218
A_16_P15013573	1	5578090	5578149	0.0485744	-0.151094
A_16_P35014502	1	5614166	5614224	0.26048	-0.0656908
A_18_P10012686	1	5631361	5631420	-0.353641	-0.073119
A_16_P00006322	1	5654979	5655038	-0.233176	-0.17529
A_16_P15013735	1	5673949	5674008	0.106888	-0.0469785
A_16_P15013792	1	5696546	5696605	-0.518538	-0.183027
A_16_P00006397	1	5710280	5710339	-0.217606	-0.105423
A_18_P10014788	1	5736340	5736399	0.0615359	-0.0955409
A_16_P00006486	1	5768221	5768280	-0.283159	-0.172405
A_16_P15014044	1	5794993	5795052	-0.0103849	-0.0712478
A_16_P00006583	1	5831589	5831645	-0.168349	-0.0254117
A_18_P10013962	1	5865358	5865417	0.119301	-0.190401
A_16_P00006663	1	5887063	5887122	0.10512	-0.140783
A_16_P00006684	1	5898605	5898664	-0.244763	-0.0922071
A_16_P00006708	1	5910853	5910912	0.0755898	-0.0888659
A_18_P10016219	1	5932508	5932567	-0.584089	-0.22807
A_16_P15014450	1	5940301	5940360	-0.116742	-0.213025
A_16_P15014485	1	5951258	5951317	-0.225558	-0.159135
A_16_P00006794	1	5958728	5958787	-0.0872753	-0.17562
A_14_P101383	1	5966623	5966682	0	-0.0654097
A_16_P00006828	1	5979290	5979349	0.150151	-0.160838
A_16_P00006838	1	5987558	5987617	-0.278729	-0.155962
A_16_P15014624	1	6009186	6009245	-0.0117248	-0.0580997
A_18_P17438436	1	6020395	6020454	-0.557667	-0.206576
A_16_P15014675	1	6029886	6029945	0	-0.200173
A_16_P00006923	1	6038009	6038065	0.358487	-0.0696775
A_16_P00006934	1	6047307	6047366	-0.588175	-0.148065
A_18_P10019045	1	6063558	6063615	-0.0933108	-0.14798
A_16_P15014804	1	6076081	6076140	0.0286791	-0.0653613
A_16_P15014844	1	6093613	6093672	-0.0552105	-0.122833
A_16_P00007019	1	6103720	6103778	0.061338	0.0198582
A_16_P00007037	1	6113099	6113158	0.0618638	-0.0928848
A_18_P17437417	1	6121951	6122010	-0.204022	-0.101595
A_16_P00007064	1	6130376	6130435	0.221049	-0.154447
A_16_P15014996	1	6146351	6146410	-0.299232	0.0943826
A_16_P35015945	1	6154235	6154294	-0.330862	-0.124415
A_16_P00007121	1	6165142	6165201	0.209224	-0.173444
A_16_P15015090	1	6181814	6181858	-0.0576875	0.0866017
A_16_P00007151	1	6192762	6192821	-0.0687695	-0.11742
A_16_P00007169	1	6204948	6205007	0.260433	-0.0215837
A_14_P138100	1	6212532	6212582	0.208309	-0.113112
A_16_P15015222	1	6228595	6228652	0.00382342	-0.132797
A_16_P00007227	1	6236105	6236164	-0.168945	-0.0971201
A_16_P15015270	1	6244493	6244552	0.102592	-0.11796
A_16_P15015291	1	6253107	6253166	0.223961	-0.0639331
A_16_P00007281	1	6276331	6276390	-0.0450479	-0.060711
A_14_P131305	1	6282504	6282562	-0.0767376	-0.030392
A_16_P30021602	1	6291928	6291987	0.223779	-0.12092
A_16_P00007328	1	6307604	6307656	-0.379148	-0.0571714
A_16_P00007357	1	6326230	6326289	-0.0154858	-0.135708
A_16_P15015569	1	6348018	6348077	-0.0488073	-0.0829239
A_16_P15015616	1	6363701	6363760	0.365956	-0.134548
A_16_P00007443	1	6373270	6373329	0.0840026	-0.0875578
A_16_P15015678	1	6384536	6384595	0.180403	-0.113385
A_16_P00007490	1	6396045	6396104	-0.339199	-0.122221
A_16_P15015761	1	6411511	6411570	-0.406817	-0.0320715
A_16_P35016819	1	6420108	6420167	-0.201915	-0.0976745
A_16_P15015800	1	6437650	6437707	-0.050047	-0.0562583
A_16_P15015812	1	6447011	6447070	-0.222111	-0.115348
A_16_P15015837	1	6457716	6457775	-0.166257	-0.12867
A_16_P00007573	1	6478000	6478059	0.622439	-0.0912053
A_16_P00007588	1	6487447	6487492	0.895841	0.0606897
A_16_P30022672	1	6520438	6520497	0.000314081	-0.0754045
A_16_P00007626	1	6529842	6529901	-0.076611	-0.040634
A_16_P15016054	1	6537437	6537496	-0.194437	-0.101066
A_18_P17439050	1	6547477	6547535	-0.0862731	-0.0228275
A_16_P00007681	1	6567123	6567175	-0.0605976	-0.0757214
A_16_P30023357	1	6586913	6586972	0.134228	-0.169955
A_18_P17438883	1	6601633	6601692	-0.635676	-0.0476444
A_16_P00007730	1	6614950	6615009	-0.522386	-0.115133
A_16_P15016268	1	6636237	6636293	0.0760228	0.0206995
A_16_P15016317	1	6652283	6652342	0	-0.0819087
A_16_P00007795	1	6664248	6664307	-0.0829185	-0.103979
A_16_P00007806	1	6671946	6672005	-0.635803	-0.108721
A_18_P17438000	1	6688912	6688971	-0.0579712	0.024341
A_16_P00007848	1	6699705	6699764	-0.0867356	-0.130417
A_16_P35017621	1	6714502	6714561	0.0880075	-0.117945
A_16_P00007895	1	6734208	6734267	-0.112585	-0.09883
A_16_P15016559	1	6747017	6747076	-0.629184	-0.160777
A_16_P15016606	1	6767022	6767081	-0.0204031	-0.123495
A_16_P15016650	1	6794817	6794876	-0.509631	-0.152449
A_16_P35017844	1	6823203	6823262	0.158195	-0.147719
A_16_P15016755	1	6847636	6847695	-0.109829	-0.0948487
A_16_P00008050	1	6859553	6859611	0.0860548	-0.124116
A_16_P00008066	1	6869951	6870010	0.0250879	-0.146488
A_16_P15016856	1	6882372	6882431	-0.0750637	-0.128655
A_16_P00008108	1	6891323	6891382	-0.101846	0.0444982
A_16_P00008131	1	6905717	6905776	-0.323897	-0.123217
A_16_P15016944	1	6921434	6921493	-0.559735	-0.127676
A_16_P15016968	1	6931553	6931612	0.0613898	-0.0971646
A_14_P131783	1	6939147	6939206	-0.359025	-0.159574
A_16_P15017029	1	6952455	6952514	-0.204861	-0.132181
A_18_P17440379	1	6963722	6963781	0.165171	-0.00220843
A_16_P15017101	1	6976588	6976647	1.05374	-0.207056
A_18_P10014517	1	6990481	6990540	-0.452324	-0.182013
A_16_P15017156	1	6999378	6999437	-0.0837543	-0.192301
A_16_P35018316	1	7009152	7009211	0.69599	-0.101143
A_16_P35018348	1	7019181	7019240	0.045851	-0.0121073
A_16_P15017255	1	7035016	7035075	-0.662822	-0.186594
A_18_P10016741	1	7045870	7045929	-0.340841	-0.192216
A_16_P00008368	1	7060839	7060898	-0.565069	-0.212385
A_16_P00008411	1	7084628	7084687	0.133473	-0.00583326
A_16_P00008424	1	7097545	7097604	0.0801988	-0.143691
A_18_P17438785	1	7109445	7109504	0.0431824	-0.128514
A_16_P00008465	1	7119268	7119327	0.0712605	-0.0658595
A_18_P10019450	1	7132212	7132271	0.093497	-0.166485
A_16_P15017530	1	7143878	7143937	-0.146584	-0.210299
A_16_P15017571	1	7156165	7156224	0.153031	-0.157243
A_16_P15017597	1	7166029	7166088	-0.0980705	-0.0854789
A_16_P00008572	1	7181374	7181433	0.0639331	-0.144465
A_18_P17440928	1	7200290	7200349	-0.072914	0.00326353
A_16_P00008605	1	7211132	7211189	-0.0514923	-0.151973
A_16_P35018871	1	7224886	7224945	-0.399903	-0.155873
A_16_P15017757	1	7238559	7238618	-0.0140766	-0.120372
A_16_P15017772	1	7251556	7251615	-0.268308	-0.173305
A_18_P10021222	1	7268013	7268072	0.00335249	-0.130188
A_14_P101558	1	7279126	7279185	-0.00835871	-0.16766
A_16_P35019006	1	7292484	7292543	0	-0.118788
A_16_P15017912	1	7314736	7314795	0	-0.231438
A_16_P00008748	1	7322146	7322205	-0.324146	-0.217234
A_16_P35019103	1	7337735	7337794	0.167257	-0.141603
A_16_P00008785	1	7350829	7350888	-0.00811562	-0.170545
A_18_P17441692	1	7361046	7361105	-0.423776	-0.185343
A_16_P00008815	1	7375010	7375069	-0.459614	-0.152699
A_16_P35019226	1	7392629	7392688	-0.399607	-0.183939
A_16_P15018116	1	7403474	7403533	-1.10123	-0.0734541
A_16_P00008870	1	7411845	7411904	-0.976149	-0.125962
A_16_P35019311	1	7422056	7422115	-0.259104	-0.212363
A_16_P15018190	1	7430365	7430424	-0.242804	-0.129018
A_16_P15018222	1	7440018	7440077	0.203469	-0.0567907
A_16_P00008932	1	7447787	7447846	-0.225169	-0.158419
A_14_P116327	1	7469804	7469863	0.131672	-0.134236
A_16_P35019452	1	7483647	7483706	-0.285487	-0.166062
A_16_P35019475	1	7491077	7491136	0	-0.166839
A_16_P00009000	1	7502275	7502334	0.114232	-0.0920948
A_16_P00009022	1	7513023	7513080	-0.561775	-0.169637
A_16_P00009054	1	7527447	7527506	-0.172085	-0.102282
A_16_P00009079	1	7538957	7539016	-0.150423	-0.109564
A_16_P15018532	1	7555776	7555834	-0.163993	-0.115121
A_16_P35019740	1	7570660	7570719	-0.632351	-1.09307
A_16_P00009150	1	7579156	7579215	-0.108573	-0.156789
A_16_P15018626	1	7588265	7588320	-0.683351	-0.151528
A_16_P00009182	1	7599695	7599754	0.169236	-0.149317
A_18_P10022583	1	7614959	7615018	0.104977	-0.18582
A_16_P15018747	1	7630342	7630401	-0.308284	-0.0846985
A_16_P00009236	1	7638223	7638282	0.181829	-0.240351
A_16_P00009256	1	7648843	7648902	-0.342039	-0.124045
A_16_P15018830	1	7669379	7669437	0.0240975	-0.0763895
A_14_P126340	1	7684025	7684084	-0.452694	-0.237557
A_16_P15018924	1	7697941	7697999	-0.339747	-0.161235
A_16_P00009371	1	7717740	7717799	-0.254634	-0.111316
A_16_P00009401	1	7731654	7731713	0.282413	-0.104006
A_16_P15019062	1	7743397	7743456	-0.224722	-0.032425
A_16_P15019087	1	7754470	7754529	-0.0843357	-0.133906
A_16_P15019143	1	7773369	7773428	-0.318816	-0.247709
A_16_P00009505	1	7792875	7792934	0	-0.218705
A_16_P15019227	1	7802723	7802782	-0.211557	-0.163968
A_16_P15019284	1	7819801	7819860	-1.45996	-0.121967
A_16_P30025559	1	7828876	7828935	-0.113674	-0.0798213
A_14_P201873	1	7836776	7836835	0.0157646	-0.0865373
A_16_P00009618	1	7853668	7853727	-0.206369	-0.145653
A_16_P00009637	1	7863871	7863928	-0.280832	-0.155385
A_16_P15019443	1	7871307	7871366	0.124189	-0.192971
A_16_P35020655	1	7887860	7887919	-0.159545	-0.125669
A_16_P35020682	1	7902948	7903007	-0.050001	-0.207734
A_14_P200004	1	7912032	7912091	-0.460061	-0.125848
A_16_P00009721	1	7929940	7929999	-0.0308152	-0.16469
A_16_P00009727	1	7946655	7946714	0.159583	-0.108006
A_16_P15019616	1	7966927	7966986	0.0469655	-0.14921
A_16_P15019637	1	7976614	7976671	0.110721	-0.0233565
A_16_P00009775	1	7997771	7997830	0	-0.130663
A_16_P00009791	1	8009450	8009509	-0.696102	-0.150552
A_16_P35020923	1	8022639	8022698	-0.473014	-0.0962084
A_16_P00009821	1	8032090	8032149	0.0337128	0.0922242
A_16_P15019788	1	8049531	8049590	-0.238979	-0.165242
A_16_P00009866	1	8067941	8068000	-0.130124	-0.0549957
A_16_P15019868	1	8080483	8080542	-0.652304	-0.0926725
A_16_P15019895	1	8088220	8088279	-0.210201	-0.142256
A_16_P15019930	1	8104612	8104671	0.0703055	-0.174359
A_16_P15019957	1	8116178	8116237	0.101363	-0.13009
A_18_P10018456	1	8125192	8125251	0.00980917	-0.216975
A_16_P00009969	1	8137761	8137820	-0.553463	-0.146814
A_16_P15020059	1	8157926	8157985	0.126919	-0.130653
A_14_P120934	1	8180983	8181042	0.117392	-0.0718946
A_16_P00010058	1	8212145	8212204	0.0728572	-0.136476
A_16_P15020218	1	8231915	8231974	-0.177226	-0.163397
A_18_P10021661	1	8246013	8246072	-0.350073	-0.0966301
A_16_P15020264	1	8255222	8255281	-0.0491798	-0.149942
A_16_P00010144	1	8278749	8278808	-0.61317	-0.175085
A_18_P10018867	1	8308170	8308229	-0.956116	-0.0336527
A_16_P00010205	1	8343754	8343813	0.0498852	-0.108695
A_16_P00010216	1	8355051	8355110	0.0371957	-0.107681
A_16_P15020475	1	8365916	8365975	-0.624643	-0.152617
A_16_P15020504	1	8380151	8380210	-0.0439307	-0.0847456
A_18_P10021465	1	8394154	8394210	0.0627906	-0.109403
A_16_P00010279	1	8403606	8403665	-0.338997	-0.14335
A_18_P10019723	1	8413280	8413339	-0.385525	-0.145535
A_16_P00010327	1	8427574	8427633	0.217723	-0.10366
A_16_P00010345	1	8436488	8436547	0.256447	-0.142347
A_16_P15020698	1	8444047	8444106	-0.14032	-0.13465
A_16_P15020722	1	8452997	8453056	-0.26429	-0.137289
A_16_P15020769	1	8472420	8472479	-0.603637	-0.128467
A_16_P15020802	1	8481786	8481845	-0.479229	-0.108439
A_16_P15020847	1	8497132	8497191	0.115281	-0.165829
A_16_P15020870	1	8509888	8509947	-0.102335	-0.1802
A_14_P125973	1	8518072	8518131	-0.397296	-0.12881
A_16_P15020941	1	8532296	8532355	-0.34948	-0.162203
A_16_P15020999	1	8557388	8557447	-0.151144	-0.160568
A_16_P35022258	1	8566041	8566100	0.0525701	-0.124503
A_16_P15021032	1	8576792	8576851	-0.261984	-0.153798
A_16_P15021059	1	8586393	8586452	-0.311162	-0.116107
A_16_P00010597	1	8601272	8601331	0.0537035	-0.124311
A_16_P00010639	1	8623758	8623817	-0.284328	-0.0338165
A_16_P35022445	1	8631738	8631797	-0.156988	-0.145547
A_16_P35022496	1	8653009	8653068	0.0836486	-0.178199
A_16_P35022550	1	8670200	8670259	-0.496429	-0.182673
A_16_P35022639	1	8695249	8695308	-0.0698582	-0.20143
A_16_P00010779	1	8712458	8712517	-0.0729343	-0.0427209
A_18_P10022805	1	8728202	8728261	-0.139047	-0.136006
A_16_P15021490	1	8736187	8736246	-0.257841	-0.0398957
A_16_P15021527	1	8749438	8749497	-0.336504	-0.129575
A_16_P35022817	1	8759587	8759646	-0.166975	-0.127061
A_16_P15021605	1	8779410	8779469	0.128763	-0.113719
A_16_P35022894	1	8788292	8788351	0.308082	-0.203723
A_16_P35022909	1	8797211	8797270	0.072171	-0.183568
A_16_P15021681	1	8811553	8811612	-0.124607	-0.132573
A_16_P15021733	1	8830202	8830261	-0.212285	-0.110092
A_16_P35023032	1	8845190	8845249	-0.279044	-0.178943
A_16_P15021819	1	8864303	8864362	-1.04949	-0.120485
A_18_P10023601	1	8873186	8873245	0.191187	-0.142975
A_14_P139236	1	8883573	8883632	0.0101217	-0.102699
A_16_P00011049	1	8905193	8905252	0.160668	-0.118423
A_16_P15021923	1	8914133	8914192	-0.450794	-0.103501
A_16_P00011084	1	8927970	8928027	0.0110264	-0.0829158
A_16_P00011109	1	8940057	8940116	1.13631	-0.0976182
A_16_P35023299	1	8950067	8950126	0.0792943	-0.154146
A_18_P17446211	1	8963961	8964005	0.0443203	0.0492074
A_16_P00011128	1	8971760	8971819	0.0851088	-0.142122
A_16_P00011128	1	8971760	8971819	-0.093647	-0.129136
A_16_P00011128	1	8971760	8971819	-0.100215	-0.0782062
A_16_P00011128	1	8971760	8971819	-0.13321	-0.155756
A_16_P00011128	1	8971760	8971819	-0.171468	-0.122316
A_16_P15022069	1	8990045	8990104	-0.154732	-0.113059
A_18_P10024895	1	9002758	9002817	-0.0978659	-0.146471
A_16_P15022123	1	9019086	9019145	-0.289746	-0.129885
A_16_P15022134	1	9026685	9026744	-0.247958	-0.166909
A_14_P129614	1	9035049	9035108	-0.999616	-0.0919138
A_16_P15022174	1	9046166	9046225	-0.104298	-0.129998
A_16_P00011212	1	9054060	9054119	0.470354	0.12914
A_16_P00011232	1	9069346	9069405	0.00389513	0.0874217
A_16_P00011259	1	9087907	9087966	-0.0707805	-0.120853
A_16_P15022299	1	9096995	9097054	-0.00433051	-0.176484
A_16_P00011281	1	9105472	9105531	0.225913	-0.137702
A_16_P00011290	1	9118376	9118435	-0.0243274	-0.154022
A_16_P15022383	1	9136434	9136493	-0.100101	-0.122528
A_18_P17447811	1	9146115	9146171	-0.0700368	-0.00477553
A_14_P129110	1	9161915	9161974	-0.298303	-0.10668
A_16_P00011343	1	9173343	9173402	-0.240135	-0.0428565
A_16_P00011351	1	9180916	9180975	-0.242962	-0.0570966
A_16_P00011351	1	9180916	9180975	-0.0712753	-0.0978871
A_16_P00011351	1	9180916	9180975	-0.151519	-0.0853378
A_16_P00011351	1	9180916	9180975	-0.256442	-0.099406
A_16_P00011351	1	9180916	9180975	0.046317	-0.0956367
A_16_P35023778	1	9186613	9186672	-0.413666	-0.100232
A_16_P00011366	1	9197556	9197615	-0.117863	-0.127855
A_16_P15022487	1	9201716	9201775	-0.10678	-0.000817461
A_16_P00011385	1	9212359	9212415	-0.0976232	-0.132773
A_16_P00011400	1	9221821	9221880	0.0814165	0.0781477
A_16_P15022562	1	9228472	9228531	0.10486	-0.0746796
A_16_P00011426	1	9239758	9239817	-0.303551	-0.143228
A_16_P15022626	1	9251877	9251936	0.228299	-0.162604
A_16_P00011493	1	9280487	9280546	0.0381938	-0.151936
A_16_P00011513	1	9302463	9302522	-0.704581	-0.196441
A_16_P15022785	1	9314524	9314583	0.081991	-0.123194
A_16_P00011572	1	9332851	9332910	0.140655	-0.100174
A_16_P15022887	1	9349021	9349080	0.0710918	-0.114816
A_18_P10025749	1	9371010	9371069	-0.194304	-0.205052
A_16_P00011648	1	9382453	9382508	0.0680891	-0.0336723
A_16_P00011664	1	9389926	9389984	0.0823273	-0.116125
A_16_P15023043	1	9404173	9404232	0.169733	-0.102586
A_16_P35024418	1	9416712	9416771	-0.68418	-0.0993356
A_18_P10024715	1	9430134	9430193	-0.295579	-0.129596
A_18_P10024350	1	9466795	9466854	0.108724	-0.0774885
A_16_P00011821	1	9488597	9488655	0.011723	-0.105239
A_14_P133115	1	9503521	9503580	0	-0.170973
A_16_P15023325	1	9513323	9513382	0.046319	-0.0453223
A_18_P10027908	1	9527063	9527122	-0.0272687	-0.0934262
A_16_P35024736	1	9554493	9554552	0	-0.095854
A_16_P00011916	1	9586907	9586962	-0.058718	-0.085632
A_14_P126413	1	9604625	9604684	0.0575064	-0.136673
A_16_P15023518	1	9620841	9620900	-0.16956	-0.24778
A_16_P15023552	1	9633085	9633144	-0.134129	-0.132217
A_14_P202076	1	9642791	9642850	0	-0.0810167
A_16_P00011997	1	9651692	9651742	-0.193283	-0.0365532
A_16_P00012026	1	9665180	9665239	0.153712	-0.0537131
A_18_P17449150	1	9675950	9676009	0.0174439	-0.142215
A_16_P15023721	1	9694690	9694749	0.168441	-0.12733
A_16_P35025095	1	9711507	9711566	0	-0.0758992
A_16_P00012098	1	9729812	9729871	0.0123818	-0.086156
A_16_P15023799	1	9738816	9738875	0.0954091	-0.182557
A_16_P15023836	1	9753120	9753179	-0.0897268	-0.104654
A_16_P15023843	1	9764266	9764325	-0.0407161	-0.100432
A_16_P00012149	1	9778172	9778219	-0.086504	-0.0470775
A_16_P15023933	1	9795806	9795865	-0.473337	-0.0809499
A_18_P10025653	1	9816708	9816767	-1.27457	-0.166237
A_16_P35025401	1	9830193	9830252	0.0466262	-0.183613
A_16_P00012252	1	9845436	9845495	0.119643	-0.205387
A_18_P17448803	1	9854316	9854375	-0.343119	-0.167006
A_16_P00012267	1	9863963	9864022	-0.329877	-0.123078
A_16_P00012281	1	9873747	9873806	0	-0.139494
A_16_P15024146	1	9886572	9886631	-0.38967	-0.110076
A_16_P00012311	1	9897089	9897148	-0.081745	-0.0813792
A_14_P123852	1	9910349	9910408	0.167163	-0.0832408
A_18_P10022944	1	9925863	9925922	-0.235554	-0.0879351
A_16_P00012376	1	9937172	9937231	-0.0410309	-0.18231
A_18_P10023769	1	9944662	9944717	0.0503596	-0.081457
A_18_P10024696	1	9952971	9953030	0	-0.135395
A_16_P15024324	1	9963375	9963434	-0.359812	-0.106348
A_16_P15024344	1	9971184	9971243	-0.249003	-0.119652
A_14_P105463	1	9990357	9990416	0.0338223	-0.138015
A_16_P00012473	1	10010696	10010755	0.156844	-0.0763678
A_16_P00012486	1	10022193	10022252	0.265364	-0.109606
A_16_P15024478	1	10035816	10035875	-0.234844	-0.0999599
A_16_P15024502	1	10048380	10048439	0	-0.123582
A_14_P139912	1	10059707	10059761	0	-0.0918142
A_16_P15024537	1	10071750	10071809	0.0226045	-0.136682
A_16_P15024551	1	10087094	10087153	-0.13202	-0.14336
A_16_P00012548	1	10101040	10101099	0.0290275	-0.118308
A_14_P125508	1	10115173	10115232	-0.0259521	-0.1021
A_18_P17448689	1	10123395	10123454	0.100137	-0.119208
A_16_P15024654	1	10132622	10132681	-0.286251	-0.108521
A_16_P00012588	1	10143547	10143606	-0.377172	-0.136567
A_16_P15024708	1	10162949	10163008	0.135161	-0.129515
A_16_P00012642	1	10177621	10177680	0.264187	-0.197948
A_16_P00012654	1	10186902	10186961	0.270593	-0.165507
A_14_P113054	1	10195115	10195174	-0.791527	-0.133499
A_16_P15024818	1	10204946	10205005	-0.174694	-0.0724473
A_16_P00012700	1	10218429	10218488	-0.325731	-0.0922488
A_16_P15024883	1	10231132	10231191	-0.085866	-0.154789
A_14_P124250	1	10240818	10240877	-0.00414611	0.1497
A_16_P15024944	1	10264213	10264272	-0.487361	-0.184109
A_16_P15024964	1	10272414	10272473	0.360294	-0.125338
A_14_P129141	1	10282212	10282271	-0.404775	-0.141141
A_16_P15025009	1	10292231	10292290	0.148113	-0.0772102
A_14_P126766	1	10311327	10311386	0.112219	-0.186819
A_16_P15025084	1	10324455	10324514	-0.189114	-0.133198
A_16_P35026520	1	10331887	10331946	0.0732855	0.0243479
A_18_P10028205	1	10346619	10346678	-0.0120652	-0.130228
A_14_P112944	1	10356926	10356985	-0.356465	-0.0932242
A_16_P00012913	1	10366402	10366461	0.166441	-0.0929715
A_16_P15025226	1	10374259	10374318	1.00337	-0.139331
A_16_P35026687	1	10384092	10384151	-0.0477803	-0.125968
A_14_P127621	1	10402129	10402188	-0.00298429	-0.0626875
A_16_P15025356	1	10418346	10418405	-0.530724	-0.120984
A_16_P15025386	1	10428582	10428641	-0.0195334	-0.101238
A_14_P134581	1	10440983	10441042	-0.655901	-0.132869
A_16_P15025453	1	10463061	10463120	0.432233	-0.0968287
A_14_P139581	1	10475442	10475501	-0.10821	-0.0938296
A_16_P15025513	1	10484618	10484674	0.133245	-0.103898
A_14_P121257	1	10494714	10494770	0.0280276	-0.084594
A_14_P134446	1	10510868	10510927	-0.0395958	-0.0702021
A_14_P134388	1	10521730	10521778	-0.232718	0.0597754
A_14_P126703	1	10530371	10530430	-0.0934368	-0.0595794
A_14_P136321	1	10531673	10531732	-0.447925	-0.118509
A_16_P35027120	1	10539646	10539705	-0.091192	-0.162163
A_14_P136647	1	10560932	10560991	0.0257397	-0.15202
A_16_P15025713	1	10576305	10576364	-1.24329	-0.151815
A_14_P117037	1	10596216	10596275	-0.0859625	-0.155071
A_16_P00013299	1	10617054	10617113	-0.144809	0.0739781
A_16_P00013307	1	10632152	10632211	0.112931	-0.15034
A_16_P15025870	1	10642490	10642549	-0.157562	-0.0704315
A_14_P135931	1	10662249	10662308	-0.0543124	0.042997
A_16_P00013354	1	10674255	10674314	0.222742	-0.106278
A_16_P00013373	1	10683264	10683323	0.0486706	-0.10541
A_14_P112528	1	10690734	10690793	0.165147	-0.10533
A_14_P113598	1	10715339	10715397	0.090772	-0.117562
A_16_P00013459	1	10724088	10724147	-0.11302	-0.0217436
A_14_P133526	1	10732710	10732769	-0.0864632	-0.140625
A_16_P00013497	1	10742169	10742228	-0.11693	0.00808949
A_14_P117331	1	10753078	10753137	-0.040855	-0.0252794
A_14_P201005	1	10772501	10772560	-0.392289	-0.185175
A_16_P15026328	1	10784429	10784488	0.0938428	-0.0916807
A_16_P00013620	1	10804053	10804112	0.0471123	-0.220971
A_16_P00013662	1	10827712	10827771	0	-0.173424
A_16_P15026485	1	10836327	10836386	-0.579101	-0.187843
A_16_P35028073	1	10857169	10857228	0.387807	-0.0698128
A_16_P00013746	1	10869096	10869155	-0.0978261	0.0795011
A_16_P15026667	1	10892663	10892722	0.0544261	-0.170097
A_16_P00013830	1	10923841	10923900	0.0681211	-0.089054
A_18_P17451492	1	10944294	10944353	-0.00908491	0.00657249
A_16_P15026797	1	10955193	10955252	0.0715367	-0.126539
A_16_P35028365	1	10976185	10976244	-0.241923	0.00260799
A_16_P00013909	1	10990431	10990489	0.198456	-0.0980828
A_16_P00013925	1	11001563	11001622	0	-0.214027
A_14_P133492	1	11013332	11013391	-0.135	-0.158849
A_16_P35028485	1	11024349	11024408	0.0459356	-0.166664
A_14_P114459	1	11036167	11036226	-0.169207	0.012077
A_16_P00013985	1	11046874	11046933	-0.126001	-0.118505
A_16_P35028544	1	11063534	11063593	0.437085	-0.101691
A_14_P109351	1	11080361	11080420	0.154262	-0.149055
A_14_P114908	1	11085306	11085365	0	-0.0812699
A_14_P124408	1	11097910	11097969	0.0345112	-0.0702006
A_14_P104235	1	11114627	11114678	0.0643197	-0.0625609
A_14_P137318	1	11134268	11134326	0.0639528	-0.142572
A_14_P117525	1	11140934	11140993	0.327015	-0.138539
A_16_P15027208	1	11147825	11147884	-0.0376898	-0.17825
A_14_P134809	1	11167237	11167296	-0.0872461	-0.082741
A_16_P15027271	1	11176986	11177045	0.0241358	-0.175382
A_16_P15027330	1	11199476	11199535	-0.109734	-0.120373
A_16_P00014195	1	11217059	11217118	0.316814	-0.119105
A_16_P00014218	1	11235191	11235250	0.0799329	-0.0874156
A_14_P117053	1	11249468	11249519	0.120411	-0.113185
A_14_P135031	1	11251270	11251329	-0.0561338	-0.0510339
A_14_P122038	1	11270844	11270902	-0.948584	-0.171685
A_16_P15027551	1	11281912	11281971	0.0710966	-0.207268
A_14_P136185	1	11293503	11293562	-0.128844	0.112009
A_16_P15027600	1	11303393	11303452	-0.0544352	0.0605961
A_14_P128013	1	11318613	11318672	-0.00580927	-0.077308
A_14_P128013	1	11318613	11318672	0.00996472	-0.0764787
A_14_P128013	1	11318613	11318672	-0.00902204	-0.0621726
A_14_P128013	1	11318613	11318672	-0.0137702	-0.090353
A_14_P128013	1	11318613	11318672	0.11391	-0.0566144
A_16_P15027650	1	11325971	11326030	0.0122031	-0.182247
A_16_P00014365	1	11334224	11334283	0.00759955	-0.0705039
A_14_P121354	1	11343431	11343490	-0.29347	-0.0788785
A_16_P00014385	1	11353428	11353487	0.181361	-0.0909303
A_14_P200799	1	11362834	11362893	0.00567457	-0.189011
A_16_P00014430	1	11384931	11384990	-0.0491066	-0.0316086
A_16_P00014496	1	11429520	11429579	0	-0.107782
A_16_P00014523	1	11460214	11460273	-0.765867	-0.0374943
A_16_P35029587	1	11474182	11474241	-0.0174409	-0.183566
A_16_P00014538	1	11485302	11485361	0.0671547	-0.177475
A_16_P35029639	1	11502164	11502223	-0.644136	-0.102673
A_16_P15028063	1	11521662	11521721	-0.236687	-0.0564285
A_16_P15028107	1	11537224	11537283	0.323431	-0.123756
A_16_P00014648	1	11548777	11548836	0.114766	-0.145875
A_16_P00014669	1	11560862	11560921	-0.603414	-0.0688205
A_16_P35029849	1	11576346	11576405	-0.332636	-0.154119
A_16_P35029944	1	11601179	11601238	-0.274222	-0.244826
A_16_P00014748	1	11614764	11614823	0.175184	-0.106394
A_16_P00014777	1	11631682	11631741	0.101528	-0.104785
A_16_P00014844	1	11688767	11688826	-0.133417	-0.104585
A_16_P00014871	1	11703966	11704025	-0.0793577	-0.0960034
A_14_P136034	1	11718411	11718466	-0.33028	-0.0721685
A_14_P102556	1	11731302	11731358	0.367718	-0.0727888
A_14_P137142	1	11735134	11735181	-0.0723014	-0.0857234
A_14_P104249	1	11739464	11739523	-0.0437432	-0.0193142
A_16_P00014936	1	11753062	11753112	0.404861	-0.0702044
A_14_P123003	1	11760548	11760607	-0.121625	-0.0425514
A_16_P15028721	1	11776480	11776539	0.0337367	-0.115533
A_16_P00014979	1	11785007	11785066	-0.0540446	-0.101561
A_14_P125960	1	11804351	11804410	0.0934413	0.0248038
A_16_P15028813	1	11815509	11815568	0.0187308	-0.0815665
A_16_P15028842	1	11830438	11830497	-0.0406143	-0.0366325
A_16_P15028884	1	11846392	11846451	-0.0118256	-0.0396504
A_14_P134737	1	11854429	11854477	-0.105119	-0.0946608
A_14_P139194	1	11865099	11865157	-0.196608	-0.10009
A_16_P15028969	1	11875870	11875929	0.0379967	-0.0595321
A_16_P00015118	1	11886192	11886251	0.0532853	-0.0578188
A_16_P00015131	1	11893582	11893641	0	-0.159499
A_14_P115457	1	11900938	11900997	-0.562535	-0.0334085
A_14_P139620	1	11905866	11905922	-0.54924	-0.0597112
A_14_P134055	1	11917526	11917585	0	-0.119479
A_16_P00015186	1	11925140	11925199	-0.501229	-0.225409
A_16_P15029116	1	11933148	11933207	-0.78587	0.047549
A_16_P15029151	1	11945009	11945068	-0.586213	0.0319347
A_14_P116760	1	11953378	11953437	0.121463	-0.102326
A_16_P15029196	1	11968503	11968561	-0.199799	-0.0850647
A_14_P114009	1	11980367	11980423	-0.122903	-0.0678867
A_14_P110411	1	11983648	11983704	0.0311761	0.0251892
A_16_P00015254	1	11992538	11992597	-0.101938	-0.0744733
A_16_P15029272	1	12000645	12000698	0.174883	-0.0512412
A_16_P00015285	1	12017375	12017434	0.327349	-0.11797
A_16_P00015294	1	12025077	12025136	0	-0.110965
A_14_P120977	1	12035551	12035607	-0.645636	-0.158419
A_16_P00015326	1	12049497	12049554	0.194021	-0.0828833
A_14_P132643	1	12073386	12073444	-0.402277	-0.106534
A_14_P115034	1	12080334	12080379	0.0865542	-0.0354657
A_16_P15029492	1	12095925	12095984	-0.0401597	-0.135744
A_16_P15029517	1	12111975	12112034	-0.0223032	-0.0263813
A_14_P121213	1	12127129	12127188	0.113361	-0.119355
A_16_P35031404	1	12146350	12146409	-0.264149	-0.141034
A_16_P15029615	1	12157425	12157484	-0.135032	-0.0851404
A_14_P104250	1	12175939	12175998	-0.137262	-0.0595891
A_16_P15029680	1	12190872	12190931	-0.295231	-0.110905
A_16_P00015478	1	12199694	12199753	0.0627838	-0.00199354
A_16_P00015497	1	12209643	12209702	0.0364756	-0.124311
A_16_P00015512	1	12219043	12219102	-0.61101	-0.111537
A_16_P00015526	1	12228049	12228108	0	-0.106661
A_14_P130227	1	12243971	12244030	-0.00509684	0.00897757
A_16_P00015587	1	12259941	12259992	0.023941	-0.078446
A_16_P00015594	1	12268074	12268133	0.0191413	-0.0991125
A_16_P00015600	1	12281206	12281255	0.202445	-0.026136
A_16_P35031747	1	12291544	12291603	0.000311646	-0.0981437
A_16_P35031782	1	12302568	12302627	0.12847	-0.0625176
A_16_P35031814	1	12316978	12317037	0.240854	-0.121189
A_16_P00015656	1	12327927	12327986	-0.434293	-0.0563642
A_16_P00015677	1	12339656	12339715	-0.0479112	-0.144557
A_16_P15030061	1	12353532	12353591	0.212414	-0.108883
A_16_P35031951	1	12364944	12365003	0.120013	-0.117841
A_16_P00015732	1	12374160	12374219	-0.1351	-0.114059
A_16_P15030139	1	12381814	12381873	-0.154434	-0.156902
A_16_P15030179	1	12396101	12396160	-0.0712051	-0.0845854
A_16_P00015809	1	12414024	12414083	-0.13727	-0.0203658
A_16_P00015828	1	12423260	12423319	-0.257784	-0.113584
A_16_P15030309	1	12445275	12445334	-0.119811	-0.12408
A_16_P35032251	1	12467742	12467801	-0.336715	-0.145745
A_16_P35032268	1	12476648	12476707	-0.174277	-0.0912227
A_16_P00015912	1	12484231	12484290	-0.239747	-0.166042
A_16_P35032343	1	12500215	12500274	0.126194	-0.125622
A_16_P15030492	1	12515997	12516056	0	-0.0878822
A_16_P00015999	1	12530129	12530188	-0.161257	-0.100791
A_16_P00016021	1	12540511	12540570	0.0267362	-0.0875563
A_16_P35032524	1	12553843	12553902	-0.375771	-0.153738
A_16_P15030642	1	12561438	12561497	-0.0422535	-0.234818
A_16_P15030672	1	12569726	12569785	0.0562238	-0.0749379
A_16_P00016093	1	12578912	12578971	0.133407	-0.155799
A_16_P15030711	1	12589186	12589245	0	-0.139822
A_16_P00016108	1	12599003	12599062	0.102207	-0.13359
A_16_P15030745	1	12609838	12609897	0.0182997	-0.117919
A_16_P00016138	1	12619765	12619824	0.464761	-0.0188871
A_16_P00016149	1	12627920	12627979	-0.0943775	-0.114121
A_16_P15030825	1	12642174	12642233	-0.503066	-0.136323
A_16_P00016184	1	12650023	12650082	0.205255	-0.00456306
A_14_P109509	1	12663400	12663459	0.0662177	-0.149957
A_14_P104034	1	12677409	12677466	-0.0557164	-0.135737
A_16_P15030952	1	12687421	12687480	0.0738774	-0.138038
A_14_P127931	1	12710136	12710195	0.280851	-0.184528
A_16_P00016281	1	12726696	12726755	-0.00163371	-0.147708
A_16_P15031040	1	12734282	12734339	-0.178337	-0.10796
A_16_P15031050	1	12743119	12743178	0.168335	-0.137849
A_16_P15031072	1	12754214	12754273	-0.0249323	-0.167258
A_16_P00016315	1	12775848	12775907	0.189496	-0.0656287
A_16_P00016330	1	12784752	12784811	0	-0.152727
A_16_P15031125	1	12794655	12794713	0.115983	-0.110921
A_14_P137496	1	12806331	12806386	0.313812	-0.148634
A_16_P00016349	1	12816037	12816096	0.155203	-0.148176
A_16_P00016369	1	12828748	12828807	-0.326604	-0.155841
A_18_P10031886	1	12846934	12846993	0.125981	-0.161497
A_16_P15031271	1	12870767	12870823	-0.0104225	-0.0778383
A_16_P00016422	1	12912569	12912625	-0.0745793	-0.227045
A_16_P00016451	1	13178469	13178528	-0.101834	-0.0953189
A_16_P15032593	1	13782167	13782226	-0.141896	-0.204596
A_16_P15032613	1	13791307	13791366	-0.54146	0.072539
A_16_P15032643	1	13804405	13804464	-0.196007	-0.128656
A_16_P00016521	1	13822926	13822983	0.0874017	-0.110358
A_16_P00016528	1	13831511	13831570	-0.628589	-0.0826591
A_16_P00016563	1	13850671	13850730	-0.162286	-0.158381
A_14_P123143	1	13867257	13867316	0.0699485	-0.220369
A_16_P00016605	1	13883395	13883454	-0.430901	-0.150685
A_16_P15032824	1	13901875	13901934	-0.0556964	-0.17474
A_14_P104143	1	13914962	13915021	-0.09074	-0.140376
A_16_P00016643	1	13926546	13926605	-0.0790821	-0.155132
A_14_P130035	1	13940920	13940976	-0.225773	-0.0703249
A_16_P35035000	1	13948680	13948739	-0.194224	-0.159761
A_16_P00016709	1	13972506	13972565	-0.233583	-0.0865661
A_16_P15033030	1	13992274	13992333	0.198392	-0.137859
A_16_P15033068	1	14012545	14012604	-0.260381	-0.18937
A_14_P102840	1	14031353	14031412	-0.26913	-0.116706
A_16_P15033159	1	14044870	14044929	0.0767126	-0.0820316
A_14_P132547	1	14059280	14059339	0	-0.136095
A_16_P35035293	1	14068608	14068667	-0.172493	-0.1545
A_16_P15033265	1	14079781	14079840	-0.37933	-0.11496
A_16_P15033307	1	14092400	14092459	-0.0431213	-0.196627
A_14_P103022	1	14112991	14113050	-0.517379	0.010122
A_14_P127263	1	14124918	14124977	-0.578027	-0.0423198
A_14_P127263	1	14124918	14124977	-0.74243	-0.0197006
A_14_P127263	1	14124918	14124977	-0.579929	-0.0321641
A_14_P127263	1	14124918	14124977	-0.580004	-0.0556444
A_14_P127263	1	14124918	14124977	-0.541179	-0.0209294
A_16_P00016987	1	14134620	14134679	-0.110045	-0.148733
A_16_P35035544	1	14143854	14143913	-0.0316886	-0.0938001
A_16_P35035585	1	14157551	14157610	-0.0581389	-0.0992011
A_16_P15033543	1	14191203	14191262	-0.119039	-0.15557
A_18_P10035071	1	14215721	14215780	0.190248	-0.215218
A_16_P00017083	1	14226474	14226533	0.0231392	-0.140668
A_16_P15033647	1	14239578	14239637	-0.139451	-0.186859
A_18_P10036952	1	14248520	14248579	-0.678812	-0.195001
A_16_P00017134	1	14262143	14262202	0.11301	-0.0618049
A_16_P00017146	1	14275940	14275999	-0.214041	-0.166907
A_18_P17460913	1	14290193	14290252	-0.211203	-0.140772
A_14_P110724	1	14303202	14303261	0.13334	-0.115026
A_16_P00017199	1	14318906	14318965	0.175079	-0.117258
A_16_P15033830	1	14336693	14336752	-0.252403	-0.151726
A_16_P35035973	1	14358359	14358418	-0.25859	-0.114811
A_18_P10033471	1	14366452	14366511	-0.0512233	-0.192374
A_16_P15033940	1	14378850	14378909	-0.101813	-0.101708
A_16_P00017288	1	14387182	14387241	-0.375182	-0.205908
A_16_P15034002	1	14401659	14401718	-0.716939	-0.174455
A_16_P15034030	1	14419150	14419209	0.240669	-0.181422
A_16_P15034074	1	14435795	14435854	-0.486908	-0.189793
A_16_P35036177	1	14445571	14445630	0.0512138	-0.180764
A_18_P10035484	1	14455448	14455507	0	-0.215657
A_14_P112517	1	14466937	14466996	0.0228455	-0.0746294
A_16_P15034181	1	14476446	14476505	-0.269688	-0.157817
A_16_P35036296	1	14498591	14498650	-0.261856	-0.166904
A_16_P15034254	1	14515452	14515511	0.359864	-0.185351
A_16_P15034301	1	14532924	14532983	-1.5114	-0.165297
A_14_P102586	1	14609757	14609816	0.00949104	-0.0479426
A_16_P15034633	1	14665759	14665818	-0.226149	-0.0749914
A_16_P00017737	1	14703719	14703778	0	-0.159142
A_16_P15034733	1	14723330	14723389	-0.678171	-0.154101
A_16_P00017772	1	14744936	14744995	0.0167358	-0.188083
A_16_P35036903	1	14772955	14773014	-0.0899737	-0.153035
A_14_P124850	1	14808786	14808845	0.0168917	-0.200579
A_16_P15035089	1	14863659	14863718	-0.159971	-0.0997086
A_16_P15035217	1	14914354	14914413	0.0601127	-0.186791
A_14_P133385	1	14933994	14934053	0.0551621	-0.161334
A_16_P15035331	1	14948751	14948810	-0.692243	-0.117971
A_16_P00018114	1	14960403	14960462	-0.25991	-0.120726
A_16_P15035397	1	14977375	14977434	-0.0215129	-0.116529
A_16_P15035429	1	14991858	14991917	-0.304716	-0.214415
A_16_P00018175	1	15002761	15002820	0.013646	-0.163646
A_16_P15035496	1	15017526	15017585	0.0358302	-0.205512
A_16_P00018222	1	15030552	15030611	0.126286	-0.139027
A_16_P00018253	1	15051133	15051192	-0.245006	-0.229392
A_16_P35037665	1	15057612	15057671	-0.292335	-0.130851
A_16_P00018291	1	15077100	15077159	0.121959	-0.123114
A_14_P114388	1	15089459	15089518	0.178111	-0.169225
A_16_P15035747	1	15102981	15103040	-0.021664	-0.16586
A_16_P15035774	1	15113479	15113538	0.112341	-0.111223
A_16_P00018376	1	15124812	15124871	0.0653736	-0.1972
A_16_P35037900	1	15137763	15137822	-0.469366	-0.177315
A_16_P00018420	1	15150914	15150973	0.501797	-0.239667
A_16_P15035910	1	15161653	15161712	-0.300202	-0.111565
A_16_P15035937	1	15172797	15172855	-0.279517	-0.206419
A_16_P15035977	1	15186024	15186083	0.211804	-0.126501
A_16_P15036019	1	15201230	15201289	-0.217906	-0.151231
A_16_P15036047	1	15211561	15211620	0.420568	-0.195832
A_16_P15036098	1	15233154	15233213	-0.235639	-0.184996
A_16_P00018577	1	15252818	15252877	0.102996	-0.0946488
A_16_P35038261	1	15270740	15270799	-0.0164183	-0.129983
A_16_P00018652	1	15289602	15289661	0.0249356	-0.0475644
A_16_P15036311	1	15307944	15308001	1.06441	-0.0610785
A_16_P00018698	1	15326175	15326234	-0.0668612	-0.096897
A_16_P00018710	1	15334318	15334377	-0.300869	-0.207422
A_16_P00018723	1	15343907	15343966	-0.395243	-0.0873556
A_16_P00018750	1	15361973	15362028	-0.510331	-0.00129152
A_16_P00018766	1	15369953	15370012	-0.144082	-0.19764
A_16_P00018776	1	15378543	15378602	-0.0225028	-0.0936627
A_16_P00018792	1	15387212	15387271	0.0498578	0.0424686
A_16_P00018825	1	15402756	15402815	-0.395494	-0.133042
A_16_P00018840	1	15410553	15410612	-0.160413	-0.170745
A_16_P00018854	1	15422143	15422202	-0.159192	-0.166081
A_16_P35038715	1	15434564	15434623	0.0438664	-0.139518
A_14_P200630	1	15443521	15443577	-0.294994	-0.0786478
A_14_P122719	1	15458959	15459018	0.0253316	-0.0540825
A_16_P15036741	1	15467276	15467335	-0.270121	-0.0991004
A_16_P15036764	1	15476594	15476653	-0.0761546	-0.155661
A_16_P00018953	1	15484299	15484358	-0.329148	-0.049589
A_14_P135126	1	15494617	15494676	-0.101345	-0.137539
A_16_P15036843	1	15509625	15509684	0.0168603	-0.120981
A_16_P00019005	1	15520451	15520508	-0.521981	-0.126426
A_14_P138872	1	15536961	15537020	-0.123086	-0.0839703
A_14_P201855	1	15537081	15537140	0.0356377	-0.00196186
A_16_P15036951	1	15549470	15549529	-0.255848	-0.121363
A_16_P15036975	1	15556955	15557014	-0.0626586	-0.13652
A_16_P15037015	1	15576091	15576150	-0.30859	-0.187953
A_16_P15037044	1	15585952	15586011	-0.137593	-0.153073
A_16_P35039162	1	15607454	15607513	0.201546	-0.201163
A_16_P15037123	1	15626787	15626846	-0.606462	-0.158406
A_16_P15037153	1	15638153	15638212	-0.34671	-0.15741
A_16_P15037178	1	15646370	15646429	-0.0817113	-0.160914
A_16_P00019189	1	15655183	15655242	-0.560611	-0.156165
A_16_P15037242	1	15670762	15670821	0.184616	-0.0368488
A_16_P00019235	1	15683384	15683440	-0.00813874	-0.134107
A_14_P129474	1	15692276	15692335	0.00316795	-0.101391
A_16_P35039429	1	15702108	15702167	-0.33494	-0.104923
A_16_P35039461	1	15711763	15711822	-0.046588	-0.122803
A_16_P00019299	1	15719254	15719313	0.0694355	-0.177584
A_16_P00019310	1	15728190	15728249	-0.559117	-0.103529
A_14_P118439	1	15739274	15739333	0	-0.0931751
A_18_P10038825	1	15746717	15746776	0.0881889	0.0957525
A_14_P125729	1	15755320	15755378	0.0622206	-0.190771
A_14_P122085	1	15769522	15769581	-0.439704	-0.112042
A_16_P00019399	1	15786153	15786212	0.744104	-0.15749
A_14_P115779	1	15794610	15794668	-0.0788871	-0.0562096
A_14_P105288	1	15808473	15808532	0.179115	-0.0811991
A_14_P121733	1	15819458	15819513	-0.157918	-0.0744357
A_14_P125285	1	15825928	15825987	-0.0682543	-0.143894
A_16_P15037685	1	15841626	15841685	-0.179509	-0.117018
A_14_P104914	1	15849390	15849449	-0.0216592	0.0277246
A_16_P35039905	1	15864045	15864104	-0.460134	-0.0829794
A_16_P15037770	1	15876669	15876728	0.117545	-0.0413501
A_16_P15037788	1	15890367	15890426	-0.378046	-0.131977
A_14_P104862	1	15900050	15900109	0.00118106	-0.0924238
A_16_P15037851	1	15913345	15913404	-0.0930001	-0.134699
A_16_P15037863	1	15922645	15922704	-0.3351	-0.149773
A_16_P00019581	1	15932537	15932596	-0.831064	-0.17108
A_16_P00019590	1	15945222	15945281	-0.489435	-0.139792
A_14_P130540	1	15955470	15955529	-0.264799	-0.178059
A_16_P15037983	1	15970289	15970348	-0.209141	-0.118675
A_16_P15037996	1	15977809	15977868	0.125335	-0.143029
A_14_P114362	1	15987184	15987243	-0.0485135	-0.129657
A_16_P00019675	1	15997518	15997577	-0.578046	-0.145953
A_16_P00019680	1	16008307	16008366	-0.119349	-0.0823644
A_16_P00019703	1	16023360	16023419	-0.0409719	-0.180932
A_16_P15038138	1	16040023	16040082	0.149744	-0.12116
A_16_P15038166	1	16049118	16049177	-0.16823	-0.176122
A_16_P00019761	1	16061221	16061280	0	-0.0550115
A_16_P00019786	1	16079454	16079513	0.0364916	-0.0110709
A_14_P108198	1	16095233	16095292	0.460506	-0.0974223
A_14_P117986	1	16100737	16100796	0.0221241	-0.108994
A_16_P15038325	1	16118479	16118538	0.282575	-0.015491
A_14_P114586	1	16135377	16135436	0.000985766	-0.062029
A_16_P15038382	1	16149158	16149217	-0.000762839	-0.146031
A_16_P15038400	1	16160344	16160403	-0.517681	-0.0371377
A_16_P15038419	1	16167773	16167832	0.00717274	-0.129879
A_16_P00019876	1	16177338	16177397	0	-0.0694988
A_14_P103735	1	16189880	16189939	-0.0239133	0.0730747
A_16_P35040757	1	16208009	16208068	-0.169881	-0.10873
A_16_P00019938	1	16220523	16220582	-0.107974	-0.104386
A_14_P120097	1	16235608	16235667	-0.0678849	-0.0244615
A_16_P35040867	1	16247474	16247533	0.0564418	-0.107779
A_16_P00020001	1	16257008	16257067	0	-0.0857155
A_16_P00020020	1	16266669	16266728	0.136305	-0.14825
A_16_P35040982	1	16275298	16275357	-0.241927	-0.10584
A_16_P15038748	1	16282887	16282946	-0.258298	-0.13574
A_14_P138340	1	16294948	16295007	0.0353349	-0.0538256
A_16_P00020083	1	16308590	16308649	0.0785678	-0.123042
A_14_P106770	1	16331428	16331487	-0.157157	-0.047432
A_14_P111191	1	16343611	16343658	0.917056	0.016495
A_14_P137260	1	16345961	16346010	-0.375355	0.0334658
A_14_P103301	1	16348368	16348419	0.135963	-0.0381693
A_14_P110994	1	16354638	16354683	0	-0.027331
A_16_P00020144	1	16364253	16364299	-0.556598	-0.0378937
A_14_P129204	1	16374307	16374366	-0.0289116	-0.0808979
A_14_P119642	1	16392682	16392738	0.0186007	-0.065777
A_14_P131697	1	16397917	16397974	-0.615467	-0.081292
A_16_P35041430	1	16414033	16414092	-0.102688	-0.152755
A_16_P15039128	1	16424244	16424298	-0.00224347	-0.156514
A_14_P103457	1	16450821	16450880	0.0690127	-0.0762629
A_14_P139200	1	16461425	16461483	-0.580706	-0.0252893
A_14_P127675	1	16467558	16467617	0.0286285	-0.193475
A_14_P111296	1	16479625	16479679	0.13984	-0.0277155
A_16_P00020315	1	16496867	16496926	0.015254	-0.0965739
A_16_P00020335	1	16509976	16510035	-0.11388	-0.182808
A_16_P00020345	1	16518071	16518130	-0.162918	-0.142866
A_14_P123806	1	16535942	16536001	0.120299	-0.0739317
A_16_P00020382	1	16546282	16546341	-0.212543	-0.117708
A_14_P130925	1	16561519	16561578	-0.544998	-0.0595497
A_16_P35041867	1	16570394	16570453	-0.125687	-0.185304
A_14_P202312	1	16579011	16579070	0.142297	-0.116808
A_16_P15039551	1	16594409	16594468	-0.128427	-0.169193
A_16_P15039568	1	16603225	16603284	-0.0405772	-0.0973038
A_16_P15039599	1	16620956	16621015	-0.0413983	-0.166761
A_16_P00020514	1	16640280	16640339	-0.105273	-0.163355
A_16_P35042066	1	16649244	16649303	-0.104602	-0.0542214
A_16_P15039691	1	16661196	16661255	-0.721115	-0.084819
A_16_P15039719	1	16677760	16677819	-0.135306	-0.0990845
A_14_P112838	1	16694566	16694625	0.0330497	-0.0628444
A_16_P00020582	1	16704659	16704718	-0.132778	-0.15638
A_16_P15039792	1	16714184	16714243	-0.0457998	-0.113468
A_14_P137612	1	16722607	16722659	0.300663	-0.0442961
A_16_P00020620	1	16732306	16732358	-0.0772145	-0.110824
A_16_P35042275	1	16741463	16741522	0.100826	-0.0981434
A_16_P00020641	1	16755267	16755326	-0.100701	-0.142678
A_16_P15039897	1	16763491	16763550	-0.11471	-0.162651
A_14_P125300	1	16770846	16770905	-0.0557827	0.039429
A_14_P135651	1	16776990	16777047	-0.926031	-0.18139
A_14_P139164	1	16786434	16786493	-0.0592737	-0.100652
A_16_P00020688	1	16794173	16794232	-0.424839	-0.0556573
A_16_P15040033	1	16826319	16826368	0.304297	0.0145205
A_18_P10040140	1	16840487	16840542	-0.0395332	-0.165538
A_18_P10041328	1	16927124	16927179	-0.16559	-0.0375205
A_18_P10043795	1	16941463	16941522	-0.0467197	-0.0222993
A_16_P00020739	1	16963573	16963632	-0.0590728	-0.0999583
A_18_P17469896	1	17015461	17015516	0.0964619	0.125229
A_14_P117976	1	17048732	17048791	-0.108961	0.14816
A_18_P10040264	1	17091225	17091284	0.248338	0.061868
A_16_P00020795	1	17214111	17214170	0.0834345	0.11063
A_16_P15040957	1	17221888	17221943	-0.129725	-0.0536808
A_14_P103664	1	17231758	17231817	0.233622	0.372229
A_16_P00020813	1	17241750	17241809	0.0601391	0.257332
A_16_P00020823	1	17251967	17252023	0.3388	0.130805
A_16_P15041092	1	17276005	17276064	0.163717	-0.0936312
A_16_P00020843	1	17284828	17284887	-1.55679	-0.0997304
A_14_P101297	1	17303386	17303445	0.083858	0.000641127
A_16_P00020872	1	17311019	17311072	-0.0401087	-0.0738713
A_14_P200005	1	17325061	17325120	0	-0.041121
A_14_P113439	1	17336192	17336249	-0.0458012	0.0329294
A_14_P114174	1	17345871	17345930	-0.237368	-0.108695
A_14_P119681	1	17359608	17359666	-0.154614	-0.137692
A_14_P118723	1	17371233	17371292	-0.74645	-0.0789167
A_14_P138434	1	17377573	17377632	-0.217142	-0.181948
A_14_P128226	1	17393588	17393647	0.0116059	-0.163555
A_14_P138205	1	17405497	17405556	-0.0362354	-0.139183
A_16_P00021028	1	17417358	17417417	0.0250374	-0.12562
A_16_P15041501	1	17432739	17432797	0.0470661	0.0244619
A_14_P107786	1	17441531	17441590	0.212483	-0.0739349
A_16_P00021090	1	17459702	17459761	-0.154021	-0.143184
A_16_P15041591	1	17475277	17475336	0.012369	-0.130157
A_16_P15041631	1	17497383	17497442	-0.0219352	-0.16171
A_16_P00021137	1	17514060	17514119	0.074792	-0.160386
A_16_P00021149	1	17522939	17522997	0.189823	-0.194799
A_14_P105422	1	17535628	17535687	0	-0.0310251
A_16_P15041734	1	17548944	17549000	-0.445598	-0.0906135
A_14_P137114	1	17572451	17572507	-0.844572	-0.0725889
A_14_P200006	1	17584968	17585027	0.0978202	-0.0330674
A_16_P15041867	1	17594882	17594941	-0.0836526	-0.146506
A_16_P15041884	1	17602356	17602415	-0.146614	-0.125582
A_14_P124345	1	17610691	17610746	0.281757	-0.107989
A_16_P35044543	1	17625056	17625115	-0.465144	-0.125707
A_14_P101982	1	17636264	17636316	0.0973023	-0.071948
A_16_P00021326	1	17648168	17648227	-0.0163591	-0.151102
A_16_P00021348	1	17666617	17666674	-0.164304	-0.082767
A_14_P103829	1	17690614	17690672	-0.187541	-0.103608
A_16_P15042090	1	17707789	17707848	-0.218149	-0.233441
A_14_P200007	1	17721082	17721141	-0.12017	-0.385356
A_14_P137516	1	17732971	17733025	-0.117779	-0.0661165
A_14_P138079	1	17745198	17745257	0.0442855	-0.128952
A_14_P129720	1	17759653	17759712	-1.53534	-0.0781377
A_16_P15042275	1	17767792	17767851	-0.316932	-0.142603
A_16_P00021516	1	17782125	17782184	-0.601998	-0.235575
A_16_P00021523	1	17815790	17815849	-0.401098	-0.130047
A_16_P00021540	1	17840123	17840182	-0.143392	-0.161455
A_16_P00021567	1	17865365	17865424	0.165535	-0.130605
A_14_P138455	1	17874116	17874175	-0.447498	-0.091951
A_16_P00021590	1	17886051	17886109	0.315151	-0.16161
A_14_P124817	1	17904529	17904588	0.0056254	0.00290938
A_16_P00021636	1	17915452	17915511	-0.118007	-0.115362
A_16_P00021660	1	17930632	17930691	-0.374693	-0.119999
A_14_P103796	1	17939563	17939611	-0.00399981	-0.00454855
A_16_P00021698	1	17952155	17952214	-0.24112	-0.133771
A_16_P35045358	1	17962852	17962911	-0.727537	-0.000552851
A_16_P00021739	1	17972887	17972946	-0.0756558	-0.143409
A_16_P00021759	1	17983791	17983850	-0.177972	-0.0552019
A_16_P00021771	1	17991671	17991730	-0.0545999	-0.149589
A_16_P15042809	1	18004822	18004881	0.0665637	-0.152265
A_14_P129891	1	18017651	18017705	0.0624308	-0.0547858
A_14_P118936	1	18041667	18041726	0	-0.244089
A_16_P00021869	1	18055458	18055516	-0.236343	-0.136452
A_16_P35045671	1	18069385	18069444	0.0280451	-0.18445
A_14_P135530	1	18083648	18083707	-0.0374107	-0.0678632
A_16_P15043039	1	18092972	18093031	-0.145023	-0.17987
A_14_P131646	1	18110989	18111048	0.0440119	-0.127861
A_16_P35045799	1	18119910	18119969	0.323386	-0.126182
A_14_P118574	1	18134873	18134932	-0.312246	-0.0828862
A_14_P102150	1	18145397	18145456	-0.145913	-0.144341
A_16_P00021996	1	18158813	18158872	0	-0.189624
A_16_P00022037	1	18183591	18183650	-0.110641	-0.142147
A_16_P00022069	1	18206751	18206809	-0.274138	-0.232362
A_14_P132854	1	18219057	18219116	-0.0634638	-0.136875
A_16_P15043373	1	18235889	18235948	-0.151092	-0.158177
A_16_P00022150	1	18261756	18261815	-0.288288	-0.077979
A_16_P00022178	1	18286668	18286727	-0.803531	-0.0562079
A_16_P00022212	1	18307181	18307240	-0.0186869	-0.159778
A_16_P00022240	1	18327656	18327715	0.04916	-0.0963231
A_16_P00022281	1	18353508	18353567	-0.321422	-0.133052
A_16_P15043771	1	18382401	18382457	-0.291021	-0.211192
A_14_P107614	1	18400062	18400121	-0.160267	-0.12923
A_16_P15043877	1	18418493	18418552	0.190283	-0.210116
A_16_P00022430	1	18440446	18440505	-0.251075	-0.117524
A_14_P139572	1	18447932	18447991	0.0573075	-0.209845
A_16_P00022454	1	18455586	18455645	-0.683277	-0.107691
A_16_P15044008	1	18464132	18464191	-0.25556	-0.18738
A_16_P00022484	1	18475304	18475363	-0.136032	-0.266374
A_14_P100054	1	18484882	18484941	-0.014397	-0.204979
A_16_P00022531	1	18503557	18503616	0.264606	-0.14904
A_16_P00022551	1	18514770	18514829	-0.194402	-0.137416
A_16_P15044194	1	18528695	18528754	0.131978	-0.140099
A_16_P00022598	1	18543812	18543871	0.0747437	-0.17699
A_14_P127380	1	18563494	18563553	-0.146291	-0.230478
A_16_P00022650	1	18574513	18574572	-0.265169	-0.144113
A_16_P00022673	1	18587505	18587564	0	-0.106648
A_16_P00022690	1	18597413	18597471	0.541277	-0.0861241
A_16_P00022708	1	18609331	18609390	0.16913	-0.235934
A_16_P00022723	1	18617496	18617555	-0.07838	-0.0875075
A_16_P15044491	1	18632174	18632233	-0.194764	-0.118073
A_16_P00022765	1	18642447	18642506	-0.0394834	-0.0378374
A_16_P00022793	1	18658850	18658909	-0.386805	-0.161167
A_16_P00022810	1	18670632	18670691	-0.0783286	-0.0563727
A_16_P00022830	1	18679015	18679074	-0.0241891	-0.172112
A_16_P00022842	1	18686737	18686796	-0.228957	-0.193016
A_16_P15044672	1	18696141	18696199	-0.0471689	-0.0692966
A_14_P103452	1	18704902	18704961	0.338938	-0.0794042
A_16_P15044739	1	18722963	18723021	0.203343	-0.142966
A_16_P00022921	1	18740395	18740454	0.0450732	-0.165803
A_14_P123532	1	18780515	18780574	-0.0645982	-0.0922506
A_16_P00022970	1	18795150	18795209	-1.22649	-0.181027
A_14_P115205	1	18810131	18810179	0.217409	-0.0462303
A_16_P15044955	1	18823559	18823618	-0.444194	-0.173855
A_16_P00023022	1	18836400	18836459	0.459484	-0.152353
A_16_P35047706	1	18856938	18856997	-0.0757906	-0.172935
A_16_P15045056	1	18876122	18876181	0.0985119	-0.121086
A_16_P15045119	1	18900374	18900433	0.145463	-0.130488
A_16_P15045157	1	18916318	18916377	-0.244883	-0.113249
A_16_P00023134	1	18925840	18925898	0.129653	-0.0617302
A_16_P35047907	1	18935662	18935721	-0.223955	-0.187984
A_14_P202011	1	18945458	18945517	-0.00228781	-0.170764
A_14_P101490	1	18957565	18957624	0.518058	-0.118193
A_14_P110792	1	18981595	18981654	-1.27959	-0.114483
A_16_P00023263	1	18994080	18994139	-0.0363525	-0.145532
A_14_P123914	1	19011185	19011244	0.00035621	-0.105152
A_16_P00023316	1	19021434	19021493	-0.477652	0.0082356
A_14_P101348	1	19035871	19035930	-0.167289	0.00223159
A_14_P131007	1	19057550	19057609	-0.131462	-0.141794
A_16_P00023401	1	19066389	19066448	0.386435	-0.0723669
A_16_P00023415	1	19073819	19073878	-0.868032	-0.0763436
A_14_P118839	1	19086583	19086642	-0.0917658	-0.125426
A_16_P15045698	1	19098824	19098883	-0.246129	-0.102395
A_16_P00023482	1	19121257	19121316	-0.206399	-0.0843615
A_16_P00023540	1	19157331	19157390	-0.0454595	-0.111864
A_16_P00023555	1	19171723	19171782	-0.0654673	-0.0440627
A_14_P120809	1	19179851	19179910	0	-0.226365
A_16_P15045924	1	19193935	19193994	0.00911494	-0.105809
A_16_P35048681	1	19207220	19207279	-0.0647846	-0.171306
A_16_P15045986	1	19213567	19213626	-0.0616135	-0.0850612
A_16_P00023631	1	19220577	19220636	0.0670569	-0.0489783
A_16_P35048745	1	19225988	19226047	-0.311666	-0.139162
A_16_P00023649	1	19229935	19229994	0.174437	-0.0884777
A_16_P00023665	1	19237280	19237339	0	-0.0779386
A_16_P35048820	1	19246826	19246885	0	-0.123602
A_16_P00023701	1	19254412	19254470	-0.158336	-0.184579
A_16_P00023712	1	19260977	19261036	0.189058	-0.114774
A_16_P00023729	1	19269135	19269194	-0.230292	-0.0449867
A_16_P00023751	1	19280726	19280785	0.00432395	-0.114956
A_16_P15046232	1	19292841	19292900	-0.301511	-0.0528082
A_16_P00023789	1	19316441	19316500	0.238532	-0.162492
A_16_P00023864	1	19376444	19376503	-0.0952956	-0.122149
A_14_P110357	1	19400997	19401056	0.049689	-0.0546412
A_16_P00023924	1	19410344	19410403	-0.186452	-0.13776
A_16_P00023942	1	19419945	19420004	-0.370584	-0.0254657
A_16_P00023974	1	19433589	19433648	-0.562802	-0.131989
A_14_P103189	1	19441785	19441844	0.003554	-0.111753
A_16_P00024019	1	19454782	19454841	-0.102052	-0.0760381
A_16_P15046657	1	19463960	19464019	-0.522993	-0.182463
A_16_P15046688	1	19473703	19473762	-0.405789	-0.162271
A_14_P127589	1	19481284	19481343	-0.00971877	-0.0487626
A_14_P138770	1	19503080	19503139	0.256671	-0.160808
A_16_P00024133	1	19510561	19510620	0.125709	-0.185844
A_14_P108095	1	19525324	19525383	-0.0965924	-0.0810841
A_14_P116238	1	19544134	19544193	0.0508047	-0.142941
A_14_P123197	1	19552630	19552689	0	-0.174365
A_16_P00024217	1	19563866	19563925	-0.178644	-0.0519429
A_14_P127505	1	19582268	19582321	-0.36823	-0.0760176
A_16_P35049880	1	19600132	19600176	-0.282019	0.0191441
A_14_P139351	1	19610378	19610437	0.0539825	-0.127023
A_16_P00024283	1	19629483	19629542	0.00798843	-0.0572227
A_14_P109096	1	19635750	19635809	0.185738	-0.0464702
A_16_P15047116	1	19643626	19643685	-0.116104	-0.15719
A_14_P104463	1	19654638	19654692	0.13611	0.0419711
A_14_P107721	1	19660868	19660927	-0.162222	-0.132547
A_14_P107476	1	19665576	19665631	0.448096	-0.0558132
A_14_P120067	1	19681186	19681245	0.184988	0.118421
A_16_P15047251	1	19689815	19689872	-0.0540185	-0.00805648
A_16_P15047289	1	19702588	19702647	-0.432739	-0.166804
A_16_P00024437	1	19716300	19716359	-0.062625	-0.186203
A_14_P131706	1	19728262	19728321	-0.132718	-0.102817
A_16_P15047408	1	19742369	19742428	-0.907547	-0.064247
A_16_P00024508	1	19752136	19752195	0.0750581	-0.0630526
A_16_P15047492	1	19768958	19769017	0.145951	-0.149441
A_16_P00024558	1	19777651	19777710	0	-0.0550887
A_16_P00024581	1	19789950	19790009	0.0551593	-0.0761289
A_14_P117811	1	19798433	19798492	0.0832464	-0.083641
A_16_P15047608	1	19809419	19809478	-0.0439155	-0.0815789
A_16_P15047624	1	19817436	19817495	-0.0562194	-0.102657
A_16_P15047635	1	19825963	19826022	-0.0427208	-0.129252
A_16_P00024641	1	19840186	19840245	-0.0136302	-0.163947
A_16_P15047681	1	19849643	19849701	0.0102832	-0.117494
A_16_P35050569	1	19858885	19858944	-0.0530712	-0.104496
A_16_P15047703	1	19875289	19875348	-0.50958	-0.147145
A_16_P15047721	1	19890147	19890206	-0.148053	-0.00954014
A_16_P35050626	1	19908492	19908551	0.0199759	-0.107787
A_16_P15047760	1	19917802	19917861	-0.339115	-0.115397
A_16_P15047787	1	19928172	19928231	0.165134	-0.102029
A_16_P15047813	1	19937034	19937093	0.101534	-0.104982
A_14_P139494	1	19946430	19946489	-0.467862	-0.193556
A_14_P103411	1	19969873	19969928	0.119833	-0.0378227
A_14_P116886	1	19978806	19978862	0.173747	-0.0240964
A_14_P129892	1	19980920	19980975	0.0786537	-0.0930976
A_16_P15047952	1	19988773	19988832	0.0450519	-0.08
A_14_P134082	1	20003602	20003656	0.0669182	-0.0346571
A_16_P15048027	1	20017962	20018021	-0.142322	-0.148713
A_16_P00024854	1	20026209	20026268	-0.0802386	-0.0157353
A_16_P00024866	1	20035449	20035508	-0.439276	-0.117052
A_16_P00024885	1	20050576	20050635	0.140907	-0.132865
A_14_P132590	1	20063620	20063679	-0.202838	-0.126921
A_16_P00024935	1	20081196	20081255	-1.05574	-0.137488
A_16_P00024955	1	20093600	20093658	-0.684831	-0.133229
A_16_P15048238	1	20109980	20110039	-0.43323	-0.118469
A_14_P107005	1	20118848	20118907	-0.158187	-0.0341442
A_16_P15048277	1	20130969	20131028	-0.035132	-0.158582
A_16_P15048277	1	20130969	20131028	0.00960886	-0.187517
A_16_P15048277	1	20130969	20131028	0.06208	-0.158735
A_16_P15048277	1	20130969	20131028	-0.167133	-0.138285
A_16_P15048277	1	20130969	20131028	0.029917	-0.160553
A_14_P112048	1	20140796	20140840	0.241521	-0.00661871
A_16_P35051260	1	20153782	20153841	0.1337	-0.132324
A_16_P00025038	1	20178507	20178566	-0.169342	-0.0676727
A_16_P35051294	1	20191812	20191871	-0.707369	-0.0744289
A_16_P15048397	1	20202479	20202538	0.0888694	-0.222414
A_16_P15048429	1	20215670	20215729	-0.0825878	-0.0576497
A_16_P35051426	1	20236945	20237004	-0.377514	-0.138115
A_14_P109507	1	20249390	20249445	0.0495785	-0.189546
A_16_P00025175	1	20266678	20266737	-0.330482	-0.0505884
A_16_P15048585	1	20280167	20280226	-0.371824	-0.176497
A_16_P35051551	1	20295765	20295824	-0.429661	-0.050559
A_14_P126181	1	20306316	20306369	-0.0272232	-0.0527158
A_16_P00025230	1	20334447	20334506	-0.137067	-0.0859345
A_16_P35051597	1	20348049	20348108	-0.458893	-0.085073
A_16_P00025232	1	20366015	20366074	0.31981	-0.105794
A_16_P00025243	1	20389776	20389835	-0.0306888	-0.0908267
A_14_P137477	1	20399606	20399665	0.0449484	-0.140056
A_16_P00025269	1	20411698	20411757	-0.0281223	-0.194177
A_16_P35051705	1	20429340	20429399	-0.258286	-0.106139
A_14_P130178	1	20444064	20444123	-0.160551	-0.0343802
A_16_P15048826	1	20455895	20455954	-0.136076	-0.0518868
A_14_P122444	1	20469195	20469249	-0.0879904	-0.158315
A_16_P00025348	1	20475592	20475647	0.495433	-0.122029
A_16_P00025370	1	20495093	20495152	-0.225671	-0.0844516
A_16_P35051883	1	20503174	20503233	-0.317448	-0.217491
A_14_P120816	1	20514667	20514726	-0.0991721	-0.0654964
A_16_P15048998	1	20525213	20525272	0.221438	-0.118956
A_16_P15049024	1	20533943	20534002	-0.135221	-0.218563
A_16_P15049024	1	20533943	20534002	-0.266852	-0.201077
A_16_P15049024	1	20533943	20534002	-0.131059	-0.246305
A_16_P15049024	1	20533943	20534002	-0.110089	-0.218116
A_16_P15049024	1	20533943	20534002	-0.0173572	-0.221198
A_14_P135348	1	20572604	20572663	-0.0383659	-0.139728
A_16_P00025535	1	20594918	20594977	-0.514673	-0.149637
A_16_P15049221	1	20613227	20613281	-0.0985821	-0.0587713
A_16_P15049251	1	20623226	20623285	-0.156094	-0.208571
A_16_P15049300	1	20640242	20640301	-0.410105	-0.191422
A_16_P15049331	1	20650134	20650193	0.0744819	-0.103703
A_16_P15049363	1	20662588	20662647	0.165683	-0.178866
A_14_P126336	1	20672575	20672634	0.199768	-0.109683
A_14_P202227	1	20675580	20675639	0.0316278	-0.0289327
A_16_P00025716	1	20700513	20700572	-0.280211	-0.156728
A_16_P15049529	1	20719073	20719132	0.0306747	-0.15268
A_16_P15049579	1	20740964	20741023	-0.976176	-0.139223
A_16_P15049626	1	20768031	20768090	0.0153496	-0.170014
A_16_P15049665	1	20787888	20787947	-0.440588	-0.117776
A_14_P136482	1	20809150	20809209	0.0218921	-0.106503
A_14_P112033	1	20810162	20810221	0.0592537	-0.113603
A_16_P15049760	1	20819975	20820034	-0.0267296	-0.0854024
A_14_P100962	1	20830940	20830999	-0.506093	-0.104965
A_16_P15049831	1	20854176	20854235	0	-0.167079
A_16_P00025930	1	20865498	20865557	0.00587869	-0.101212
A_16_P00025938	1	20877308	20877367	0.146035	-0.0291547
A_16_P15049895	1	20891241	20891300	-0.0312399	-0.0695054
A_14_P133329	1	20916440	20916499	-0.0619822	0.192357
A_14_P136169	1	20924197	20924256	-0.0628691	-0.0696305
A_14_P137506	1	20934057	20934116	0.0406521	-0.164071
A_14_P137506	1	20934057	20934116	0.0553461	-0.13043
A_14_P137506	1	20934057	20934116	0.0534843	-0.13273
A_14_P137506	1	20934057	20934116	0.0532661	-0.156303
A_14_P137506	1	20934057	20934116	0.0460894	-0.124365
A_16_P15050017	1	20949690	20949749	0.0237829	-0.175146
A_16_P35053041	1	20958478	20958537	-0.348092	0.0643923
A_14_P101908	1	20972375	20972425	-0.00972609	-0.0648797
A_14_P109945	1	20984262	20984321	-0.0660735	0.420871
A_16_P00026094	1	20996500	20996559	-0.163585	-0.169003
A_16_P15050152	1	21007246	21007305	-0.0882622	-0.11416
A_16_P15050202	1	21025037	21025096	-0.270365	-0.103252
A_16_P00026136	1	21034428	21034487	0.0637501	-0.12514
A_16_P15050255	1	21047090	21047149	-0.204683	-0.10074
A_16_P00026184	1	21062585	21062644	-0.0506414	-0.187916
A_14_P111023	1	21076152	21076211	0.0904047	-0.107018
A_16_P00026224	1	21094083	21094141	0.189918	-0.0625638
A_14_P109704	1	21103078	21103137	0.120733	-0.119437
A_16_P00026262	1	21117814	21117873	-0.0663058	-0.113789
A_16_P15050460	1	21125637	21125696	-0.335483	-0.146575
A_16_P00026304	1	21143879	21143938	0.127486	-0.0363284
A_16_P35053593	1	21151527	21151586	-0.235854	-0.165501
A_16_P15050551	1	21167521	21167580	-0.189173	-0.145537
A_16_P15050571	1	21177692	21177751	0	-0.214579
A_14_P119345	1	21186927	21186986	0.08596	-0.149536
A_16_P15050645	1	21203590	21203649	0.0908994	-0.154499
A_16_P15050672	1	21214973	21215032	0.0131094	-0.133212
A_14_P130021	1	21226196	21226253	-1.07544	-0.0972218
A_16_P15050737	1	21235184	21235243	-0.189228	-0.138627
A_16_P15050766	1	21248521	21248580	-0.172337	-0.168766
A_14_P135085	1	21268359	21268418	-0.0726147	-0.0119472
A_18_P10051849	1	21274713	21274772	-0.611343	-0.209641
A_16_P00026534	1	21290469	21290528	-0.231935	-0.30483
A_16_P15050905	1	21299584	21299643	-0.206982	-0.17829
A_16_P15050924	1	21306783	21306842	0.0192542	-0.244132
A_16_P15050941	1	21311743	21311802	-1.35106	-0.153105
A_16_P15050946	1	21317410	21317469	-0.627888	-0.164589
A_16_P35054078	1	21328053	21328112	-0.0467352	-0.133665
A_18_P10049904	1	21332472	21332531	-0.293353	-0.182465
A_16_P15051023	1	21345945	21346004	0.109353	-0.142317
A_16_P15051051	1	21359194	21359253	-1.16383	-0.148726
A_18_P17482993	1	21367884	21367943	0	-0.0872228
A_14_P106374	1	21377460	21377512	-0.0216643	-0.0428098
A_16_P15051123	1	21386193	21386252	0.0148739	-0.146102
A_16_P15051160	1	21397242	21397301	-0.791574	-0.141106
A_16_P35054274	1	21408618	21408677	-0.290524	-0.168111
A_16_P15051196	1	21417010	21417069	-0.722305	-0.0865582
A_14_P138074	1	21427344	21427403	0.0524181	-0.153089
A_16_P15051232	1	21437430	21437489	-0.16921	-0.125219
A_14_P101236	1	21449671	21449730	0.0414345	-0.134649
A_16_P15051281	1	21458733	21458792	0	-0.142505
A_16_P15051328	1	21478471	21478529	-0.341834	-0.136716
A_16_P35054472	1	21501008	21501067	0	-0.159068
A_16_P15051396	1	21511070	21511129	-0.0550728	-0.123356
A_16_P15051412	1	21524321	21524380	0.0153035	-0.018127
A_14_P118319	1	21546057	21546116	0	-0.130701
A_16_P00026868	1	21557660	21557719	-0.0280078	-0.0862167
A_14_P114808	1	21573743	21573796	-0.0627576	-0.124824
A_16_P00026923	1	21590743	21590802	-0.201576	-0.162643
A_14_P117893	1	21598433	21598492	-0.188156	-0.121064
A_16_P00026957	1	21611923	21611982	-0.0683508	-0.20585
A_16_P35054754	1	21621877	21621936	0.0758911	-0.0121993
A_16_P00026998	1	21637279	21637338	-0.0296604	-0.162275
A_14_P130640	1	21658363	21658422	0.0527799	-0.164873
A_16_P00027040	1	21668088	21668147	-0.122607	-0.0731523
A_16_P00027070	1	21686633	21686692	0.0939764	-0.188487
A_16_P00027084	1	21706138	21706197	-0.606868	-0.163222
A_16_P35054966	1	21725623	21725677	-0.14927	-0.0686866
A_16_P15051917	1	21763885	21763930	0.168577	0.0225268
A_16_P15051963	1	21785938	21785987	0.0566802	0.0245134
A_18_P10054303	1	21800152	21800211	0	-0.257689
A_16_P35055208	1	21813391	21813450	0.308733	-0.171513
A_16_P15052060	1	21822167	21822226	-0.116022	-0.125401
A_16_P15052083	1	21832150	21832203	-0.0355146	-0.130673
A_14_P113462	1	21843270	21843329	0.0661629	-0.198477
A_16_P15052148	1	21853319	21853378	-0.211841	-0.169321
A_14_P118033	1	21876256	21876315	0.0518971	-0.0972587
A_14_P116991	1	21893802	21893859	0.0448748	-0.161497
A_14_P124135	1	21904785	21904842	0.0436008	0.00377696
A_16_P00027260	1	21915878	21915937	0.113257	-0.164241
A_14_P116283	1	21929504	21929555	0.15465	-0.0433209
A_14_P110674	1	21938528	21938583	-0.115714	-0.0837811
A_16_P00027330	1	21954519	21954577	0.509563	-0.0872102
A_16_P15052472	1	21973435	21973490	0.244618	0.0256201
A_14_P137545	1	21987859	21987918	0.0946658	-0.0592983
A_16_P00027396	1	21997658	21997717	-0.0657948	-0.171135
A_16_P15052592	1	22013635	22013694	-0.253125	-0.120087
A_14_P111966	1	22021541	22021600	0.0346367	-0.0567577
A_16_P15052650	1	22032917	22032976	-0.72832	-0.0852246
A_14_P134436	1	22050635	22050694	0.446942	-0.120317
A_16_P00027509	1	22066922	22066981	-0.344538	-0.169236
A_14_P105400	1	22078993	22079052	-0.415545	-0.109228
A_16_P15052794	1	22092891	22092950	0.129221	-0.0803139
A_14_P124123	1	22100759	22100818	-0.116482	0.0256903
A_16_P15052814	1	22108320	22108379	-0.531142	-0.104114
A_16_P00027562	1	22127784	22127843	-0.087918	-0.0653351
A_16_P00027566	1	22138754	22138809	0.0722792	-0.0295958
A_16_P15052868	1	22154028	22154083	0.203333	-0.126437
A_14_P110308	1	22164082	22164141	0.236727	-0.0505105
A_16_P15052921	1	22171771	22171830	-0.0612176	-0.108733
A_16_P35056244	1	22187550	22187609	-0.0275388	-0.136851
A_16_P15052982	1	22195855	22195914	-0.376859	-0.0859939
A_16_P15053011	1	22206536	22206587	0.355917	-0.0193402
A_14_P134045	1	22223053	22223112	-0.295087	-0.120492
A_16_P15053113	1	22238379	22238438	-0.197651	-0.0598237
A_14_P128465	1	22250409	22250468	-0.111908	-0.17155
A_16_P00027752	1	22267745	22267804	-0.159944	-0.151632
A_16_P15053215	1	22277129	22277188	-0.182349	-0.0819375
A_16_P00027784	1	22288978	22289037	0.048648	-0.194102
A_14_P119507	1	22308608	22308663	0.0778774	-0.00600049
A_16_P15053335	1	22345995	22346054	-0.303903	-0.0669038
A_14_P124604	1	22352654	22352713	-0.154059	-0.164491
A_16_P15053372	1	22364327	22364386	0.0677708	-0.220671
A_14_P135733	1	22382972	22383031	0.225699	-0.201671
A_14_P105052	1	22397901	22397960	-0.0388956	-0.148529
A_16_P35056832	1	22408284	22408343	0	-0.0875833
A_14_P125675	1	22416798	22416857	0.247355	-0.0991802
A_16_P00027909	1	22424449	22424508	-0.36243	-0.0612133
A_16_P15053597	1	22443747	22443806	-0.925706	-0.245981
A_16_P00027968	1	22453525	22453584	-0.0376936	-0.0645339
A_14_P126410	1	22461716	22461773	0	-0.0261583
A_16_P15053703	1	22474999	22475058	0.225014	-0.101293
A_16_P35057117	1	22495451	22495510	-0.32919	-0.187586
A_16_P15053813	1	22517849	22517908	0.353051	-0.112611
A_14_P113840	1	22580233	22580292	-0.501237	-0.197251
A_16_P15054062	1	22612770	22612829	-0.255257	-0.0574947
A_16_P15054103	1	22643562	22643621	-0.177106	-0.142817
A_16_P00028276	1	22661596	22661655	0	-0.0943644
A_16_P00028298	1	22676620	22676679	-0.037858	-0.156507
A_14_P127794	1	22713848	22713907	-0.802284	-0.144857
A_16_P15054402	1	22761902	22761961	-0.126553	-0.0972838
A_16_P15054410	1	22776252	22776311	-0.166441	-0.168179
A_16_P15054430	1	22783878	22783937	-0.343868	-0.142383
A_14_P120611	1	22801258	22801317	0.000206429	-0.0700585
A_16_P00028471	1	22816699	22816756	-0.88734	-0.0147683
A_14_P105801	1	22828100	22828159	0.10908	-0.137181
A_16_P00028517	1	22843273	22843332	-0.526273	-0.222755
A_14_P111199	1	22854942	22855001	0.0859748	-0.0872281
A_16_P15054645	1	22864310	22864369	-0.33757	-0.0643328
A_16_P35058078	1	22884200	22884259	0.0309047	-0.171106
A_14_P105325	1	22891616	22891675	0.0795337	-0.123878
A_16_P00028632	1	22907442	22907501	0.200472	-0.129089
A_16_P00028664	1	22923499	22923558	0.258239	-0.118206
A_16_P00028702	1	22946618	22946677	-0.203783	-0.200641
A_16_P15054916	1	22956308	22956367	0.374163	-0.221819
A_14_P103237	1	22964515	22964564	-0.0564114	-0.0571913
A_14_P200008	1	22972465	22972524	0.195684	-0.0809171
A_14_P106837	1	22974554	22974613	-0.447876	-0.0530145
A_14_P126789	1	22979546	22979597	-0.533281	-0.0881332
A_14_P130243	1	22987254	22987303	0.126562	0.0814553
A_16_P00028793	1	23007125	23007184	0.076364	-0.137574
A_16_P15055072	1	23023181	23023240	-0.09438	-0.131285
A_14_P126598	1	23040846	23040905	-0.0253096	-0.266347
A_16_P00028845	1	23050788	23050847	-0.0724573	-0.145494
A_16_P15055172	1	23061311	23061370	-0.578673	-0.142244
A_16_P00028881	1	23070547	23070606	0.0192279	-0.0913452
A_16_P15055233	1	23083378	23083437	0.0424732	-0.126112
A_14_P135132	1	23104035	23104094	-0.0185128	-0.082813
A_16_P15055312	1	23111856	23111915	0.249507	-0.140025
A_16_P00028965	1	23126428	23126484	0	-0.0987147
A_16_P15055377	1	23135862	23135920	-0.0975484	-0.0971347
A_16_P00028998	1	23143704	23143763	0.130912	-0.079721
A_16_P00029016	1	23152936	23152995	-0.415322	-0.0692557
A_16_P00029046	1	23172395	23172454	0.0537023	-0.172729
A_16_P00029057	1	23181462	23181518	0.138971	-0.132616
A_16_P15055519	1	23191846	23191905	-0.475948	-0.154579
A_14_P109970	1	23199546	23199605	-0.085119	0.0190586
A_16_P00029103	1	23218160	23218215	0.00369333	-0.0705456
A_16_P15055594	1	23226094	23226153	-0.355852	-0.164195
A_14_P136035	1	23241030	23241089	0.039845	-0.0531014
A_16_P00029160	1	23257604	23257663	-0.0795341	0.0233291
A_16_P00029171	1	23269967	23270026	0.149414	-0.154388
A_16_P00029176	1	23280787	23280846	0	-0.216886
A_16_P15055743	1	23295077	23295136	-0.139305	-0.11966
A_16_P00029215	1	23311907	23311966	-0.142105	-0.168627
A_16_P15055796	1	23340880	23340939	0.22059	-0.26263
A_14_P136995	1	23356988	23357043	-0.0111918	-0.0881616
A_14_P124318	1	23371634	23371693	-0.293413	-0.0654417
A_16_P15055917	1	23383918	23383977	0.175874	-0.177356
A_16_P35059393	1	23397856	23397915	-0.263863	-0.161449
A_14_P101868	1	23414179	23414238	0.14964	-0.196345
A_14_P132315	1	23419852	23419911	0.861093	-0.0735013
A_16_P00029389	1	23427651	23427710	0.518427	-0.131788
A_16_P00029413	1	23442387	23442446	0.0454571	-0.15174
A_14_P119166	1	23455731	23455790	0.0926068	-0.0913036
A_16_P35059598	1	23471736	23471795	-0.470944	-0.0937224
A_14_P107138	1	23481411	23481470	0	-0.124846
A_16_P15056209	1	23491533	23491592	-0.502623	-0.137451
A_16_P15056232	1	23501066	23501125	0.02548	-0.123522
A_16_P00029510	1	23511417	23511476	-0.10776	-0.118586
A_14_P137976	1	23519807	23519854	0.21263	-0.0593187
A_16_P00029542	1	23542050	23542109	0.0794128	-0.131298
A_16_P15056349	1	23557396	23557455	0.272887	-0.0711407
A_16_P15056383	1	23576890	23576949	-0.835103	-0.107251
A_16_P00029587	1	23586616	23586675	-0.357991	-0.150317
A_16_P35059872	1	23607991	23608050	0.190963	-0.138293
A_16_P15056477	1	23623284	23623343	0.475146	-0.160793
A_14_P124156	1	23638155	23638213	-0.172672	-0.122076
A_14_P138605	1	23638244	23638303	-0.33447	-0.149647
A_16_P15056556	1	23650001	23650060	-0.118832	-0.0829426
A_14_P132214	1	23660159	23660218	-0.0472943	-0.0911369
A_16_P15056615	1	23674720	23674779	-0.231718	-0.117263
A_14_P104371	1	23689659	23689715	-0.061069	-0.0643196
A_16_P15056703	1	23707711	23707770	-0.188245	-0.0780649
A_16_P15056747	1	23724070	23724129	0.141225	-0.195577
A_16_P00029818	1	23732298	23732357	-0.194878	-0.0854147
A_14_P112064	1	23741328	23741387	-0.315	-0.0805505
A_16_P00029848	1	23755068	23755127	-0.158254	-0.157366
A_14_P135598	1	23766146	23766205	-0.190761	-0.141301
A_16_P15056874	1	23774139	23774198	-0.275903	-0.0604759
A_16_P00029896	1	23783536	23783592	-0.184172	-0.122339
A_14_P111644	1	23801435	23801482	0.135128	0.0515451
A_16_P35060458	1	23812393	23812450	-0.0683461	-0.14638
A_16_P00029939	1	23826239	23826298	0.00100437	-0.119425
A_16_P00029948	1	23835243	23835295	-0.0893279	-0.00991984
A_14_P115618	1	23852626	23852685	0	-0.150982
A_14_P130600	1	23856826	23856885	-0.0285949	-0.107148
A_14_P130600	1	23856826	23856885	-0.311905	-0.152839
A_14_P130600	1	23856826	23856885	0	-0.0681836
A_14_P130600	1	23856826	23856885	0	-0.0831144
A_14_P130600	1	23856826	23856885	0	-0.0733264
A_16_P15057075	1	23875699	23875758	0.0883312	-0.101664
A_14_P103011	1	23885141	23885198	-0.98069	-0.143546
A_14_P136973	1	23886208	23886267	-0.186676	-0.0587916
A_16_P00030036	1	23900473	23900532	-0.390947	-0.0889377
A_16_P15057182	1	23916604	23916663	0.0601502	-0.0981535
A_14_P130448	1	23929149	23929208	-0.770999	-0.122837
A_16_P00030084	1	23944002	23944059	0.00909534	-0.102866
A_16_P15057262	1	23958506	23958565	-0.0573916	-0.122341
A_14_P117522	1	23966799	23966858	0.0264158	-0.0523145
A_16_P00030121	1	23979797	23979856	0.00145774	-0.12999
A_16_P15057327	1	23991646	23991705	-0.111701	-0.0306008
A_16_P15057348	1	24000423	24000482	-0.117092	-0.179885
A_16_P15057365	1	24010938	24010997	0.0252927	-0.119914
A_14_P110114	1	24020118	24020177	0.00918029	0.0475713
A_14_P124391	1	24031979	24032038	-0.207242	-0.140555
A_14_P200009	1	24032009	24032068	0	-0.0797452
A_16_P35060935	1	24040071	24040130	-0.192799	-0.180454
A_16_P15057442	1	24054668	24054727	0.176779	-0.139106
A_16_P00030198	1	24062928	24062987	-0.932066	-0.0511843
A_16_P15057478	1	24074289	24074348	-0.175455	-0.158748
A_14_P119619	1	24082303	24082362	0.025473	-0.0146025
A_16_P15057526	1	24091231	24091290	-0.121829	-0.0956146
A_14_P200010	1	24108539	24108598	0.217852	-0.115397
A_16_P00030291	1	24125835	24125888	0	-0.0763724
A_16_P00030306	1	24135144	24135203	0.0347901	-0.0756896
A_14_P107687	1	24151482	24151538	0.207064	-0.130024
A_16_P15057679	1	24162476	24162535	-0.189844	-0.0871934
A_16_P35061269	1	24172510	24172569	-1.27137	-0.124085
A_16_P00030350	1	24180829	24180888	0.102358	-0.100956
A_14_P123601	1	24193324	24193383	0	-0.0751841
A_16_P15057774	1	24202369	24202426	-0.435092	-0.0861551
A_16_P00030398	1	24215516	24215575	0.0557592	-0.14661
A_14_P136865	1	24233474	24233533	0.157096	-0.105199
A_16_P15057856	1	24243947	24244006	-0.228652	0.0198424
A_16_P15057874	1	24255402	24255461	-0.134754	-0.0117151
A_16_P00030449	1	24363395	24363454	-0.267506	-0.154627
A_16_P15058100	1	24376431	24376490	-0.902182	-0.171415
A_14_P201895	1	24384595	24384654	0.00168323	-0.117139
A_14_P123885	1	24385955	24386014	0	-0.106742
A_16_P15058161	1	24396753	24396812	-0.0639143	-0.112254
A_14_P135430	1	24411916	24411975	1.75886	-0.100465
A_16_P00030552	1	24436013	24436072	-0.0920478	-0.138011
A_16_P00030576	1	24448911	24448970	0.033569	-0.177693
A_14_P113159	1	24456460	24456519	-0.0115156	-0.100071
A_16_P00030608	1	24470640	24470699	0.134311	-0.110173
A_14_P118139	1	24485405	24485464	-0.733089	-0.10566
A_16_P15058428	1	24498793	24498852	0.136806	-0.126702
A_14_P132997	1	24509499	24509558	-0.0278749	-0.0216335
A_16_P00030666	1	24518579	24518638	0.128342	-0.120455
A_16_P00030685	1	24535499	24535557	0.063194	-0.147428
A_16_P00030695	1	24549487	24549546	-0.271186	-0.124758
A_16_P15058566	1	24570830	24570889	-0.824521	-0.0829925
A_16_P00030760	1	24610598	24610657	0.0630796	-0.0466881
A_16_P00030784	1	24625586	24625645	0.111955	-0.185501
A_14_P139836	1	24641638	24641697	-0.0964501	-0.108309
A_16_P00030826	1	24650306	24650365	-0.0803853	-0.11331
A_14_P134726	1	24663198	24663250	-0.345759	-0.00355407
A_16_P00030868	1	24672342	24672401	-0.18414	-0.0834401
A_14_P113165	1	24684396	24684451	-0.263077	-0.108349
A_16_P35062533	1	24696226	24696285	-0.0736744	-0.163218
A_14_P134399	1	24706114	24706173	-1.3296e-05	-0.0987266
A_16_P15058947	1	24718697	24718756	0.323861	-0.121968
A_16_P35062614	1	24727867	24727926	-0.217119	-0.0607236
A_14_P125911	1	24740272	24740328	-0.488849	-0.139504
A_16_P00030991	1	24751618	24751675	0.00198257	0.0909257
A_16_P15059022	1	24763920	24763979	-0.0460076	-0.0923309
A_14_P105809	1	24771675	24771734	0.0187632	-0.050296
A_14_P134812	1	24785922	24785981	-0.482995	-0.198262
A_16_P00031065	1	24799329	24799388	-0.0398701	-0.176254
A_16_P00031076	1	24809922	24809981	0.0610471	-0.188356
A_16_P15059172	1	24831054	24831113	0.0718022	-0.113652
A_14_P134781	1	24840910	24840969	-0.0163894	-0.00537863
A_16_P15059222	1	24852192	24852251	-0.513672	-0.0896825
A_16_P15059239	1	24859736	24859795	0.462686	-0.155823
A_16_P15059239	1	24859736	24859795	-0.183843	-0.167853
A_16_P15059239	1	24859736	24859795	0.288313	-0.16506
A_16_P15059239	1	24859736	24859795	0.0665365	-0.172002
A_16_P15059239	1	24859736	24859795	0.199357	-0.178912
A_16_P15059281	1	24875589	24875648	-0.177514	-0.0193592
A_16_P15059314	1	24885461	24885520	0.301768	-0.158047
A_16_P00031185	1	24893052	24893111	-0.186021	-0.0448643
A_16_P35063042	1	24903688	24903747	0.0242941	-0.0990073
A_16_P00031209	1	24911541	24911599	-0.240509	-0.121534
A_16_P15059396	1	24921800	24921859	0.268362	-0.14923
A_14_P125805	1	24936298	24936357	-0.068241	-0.170701
A_16_P15059440	1	24950090	24950149	0.0755688	-0.0836583
A_16_P15059457	1	24961807	24961866	0.0667962	-0.149031
A_14_P121146	1	24972565	24972624	-0.00435442	-0.107951
A_16_P15059518	1	24981600	24981659	-0.139796	-0.154888
A_14_P121494	1	24996383	24996442	0.090846	-0.16523
A_16_P35063297	1	25008129	25008188	-0.100167	-0.163487
A_16_P00031354	1	25031844	25031903	-0.563575	-0.161138
A_16_P00031371	1	25054262	25054321	-0.148462	-0.182802
A_16_P00031383	1	25068888	25068947	-0.146778	-0.0364724
A_14_P118307	1	25079602	25079661	-0.287342	-0.0774127
A_16_P15059748	1	25090223	25090282	0	-0.166441
A_16_P00031433	1	25105353	25105412	0	-0.160108
A_16_P15059807	1	25113003	25113062	0	-0.168046
A_16_P15059831	1	25129726	25129785	-0.121586	-0.051845
A_16_P00031471	1	25138330	25138388	0.0433576	-0.0983758
A_16_P35063570	1	25145744	25145803	-0.391179	-0.124522
A_16_P35063605	1	25156385	25156444	0.408516	-0.105389
A_14_P109561	1	25168965	25169024	-0.160727	-0.0608727
A_16_P15059945	1	25180034	25180093	0.237906	-0.081244
A_16_P00031545	1	25192974	25193033	-0.310551	-0.209515
A_16_P15060014	1	25220984	25221043	0.0336929	-0.0807223
A_14_P101216	1	25235732	25235791	0.26807	-0.104117
A_16_P00031629	1	25254444	25254503	0.113584	-0.0106973
A_16_P00031647	1	25262909	25262968	0.117879	0.0463826
A_16_P00031677	1	25281518	25281573	-0.348291	-0.0683748
A_14_P116572	1	25291355	25291411	0.0481986	-0.13079
A_16_P00031711	1	25306411	25306467	0.365867	-0.142356
A_16_P00031730	1	25320307	25320364	0.356665	-0.115634
A_14_P117709	1	25384480	25384539	-0.233952	0.148192
A_16_P00031866	1	25410899	25410958	0.257483	-0.172805
A_16_P00031902	1	25427596	25427655	0.107531	-0.0927695
A_16_P35064359	1	25440686	25440745	-0.231311	-0.16874
A_16_P15060665	1	25454732	25454791	0.42534	-0.14341
A_16_P15060691	1	25463334	25463388	-0.0387606	-0.0781293
A_16_P15060748	1	25500804	25500863	0.0488199	-0.136493
A_16_P00032024	1	25532093	25532152	0.0421763	-0.195792
A_16_P15060840	1	25541817	25541876	0.080869	-0.055022
A_16_P00032045	1	25549664	25549723	-0.137523	-0.243292
A_14_P101825	1	25557914	25557973	0.121472	-0.133729
A_14_P139004	1	25569014	25569073	0.00014482	-0.0854013
A_14_P101869	1	25570060	25570112	0.0715262	-0.0921024
A_16_P15060937	1	25584597	25584656	-0.015319	-0.0587102
A_16_P15060982	1	25609449	25609508	-0.459963	-0.156647
A_16_P00032116	1	25675212	25675271	-0.130532	-0.161333
A_16_P00032131	1	25683255	25683314	-0.085541	-0.16736
A_16_P00032143	1	25695702	25695752	-0.0202947	-0.0125744
A_16_P00032150	1	25719561	25719620	-0.307605	-0.165617
A_18_P10059679	1	25736801	25736860	-0.27192	-0.18465
A_14_P201458	1	25755043	25755102	-0.237652	-0.187572
A_14_P108897	1	25760376	25760435	-0.326117	-0.109772
A_16_P35065153	1	25777452	25777511	0.290667	-0.161343
A_18_P10061055	1	25790231	25790290	-0.759452	-0.145153
A_18_P10060081	1	25799822	25799881	-0.0245459	-0.167249
A_16_P30082539	1	25815793	25815852	-0.0460301	-0.153632
A_18_P10060841	1	25827105	25827164	0.0672354	-0.137838
A_18_P10060669	1	25840137	25840196	-0.145506	-0.0924788
A_18_P10057587	1	25858717	25858774	-0.0477022	0.0790783
A_18_P17494411	1	25877822	25877881	-0.135686	-0.178955
A_14_P138746	1	25891210	25891265	-0.0937438	-0.134941
A_14_P127708	1	25893646	25893705	-0.543112	-0.012727
A_16_P00032230	1	25905983	25906042	0.146519	-0.0838858
A_16_P15061440	1	25913486	25913540	-0.233668	-0.0173679
A_16_P00032251	1	25926921	25926980	0.15547	-0.113293
A_16_P15061480	1	25939557	25939616	0.0502962	-0.0369546
A_14_P104303	1	25950993	25951052	0.208587	-0.125243
A_16_P35065310	1	25967258	25967317	0.140748	-0.130361
A_14_P134302	1	25980754	25980810	-0.246192	-0.132255
A_16_P15061587	1	25988277	25988336	0.133593	-0.147846
A_16_P15061613	1	25996863	25996922	-0.133124	-0.104711
A_16_P00032348	1	26004914	26004973	-0.177659	-0.19482
A_14_P112254	1	26012954	26013007	-0.257434	-0.101602
A_16_P00032378	1	26026640	26026699	0.048473	-0.131769
A_16_P35065514	1	26041102	26041161	-1.6949	-0.180075
A_14_P130690	1	26056427	26056486	0.0561956	-0.0252124
A_16_P00032435	1	26071235	26071292	0.106032	0.00104435
A_16_P00032467	1	26091555	26091614	0.328448	-0.0610292
A_14_P129712	1	26101410	26101469	0.181543	-0.109461
A_16_P35065694	1	26110784	26110842	-0.881612	-0.0998582
A_16_P15061928	1	26118919	26118978	0.318345	-0.0784929
A_16_P00032527	1	26129295	26129354	0.0628315	-0.179219
A_16_P00032561	1	26144678	26144737	0.0271313	-0.0640748
A_14_P125986	1	26156060	26156116	0.954585	-0.144404
A_14_P129309	1	26175575	26175634	0.0408796	-0.0801883
A_14_P107178	1	26193852	26193911	-0.00745609	-0.0379202
A_16_P15062134	1	26203473	26203532	-0.0745059	-0.129884
A_14_P137415	1	26211420	26211479	0.188935	-0.174501
A_14_P123514	1	26226749	26226808	-1.60472	-0.109684
A_14_P133966	1	26228538	26228597	0.111178	-0.0393186
A_14_P129783	1	26231197	26231256	-0.143196	-0.0561852
A_16_P00032687	1	26241504	26241563	-0.587201	-0.16842
A_16_P00032693	1	26250129	26250188	-0.0139369	-0.125781
A_14_P117640	1	26259826	26259885	-0.130389	-0.109569
A_16_P00032716	1	26275077	26275136	0.0198818	-0.15556
A_14_P120564	1	26287908	26287967	0.361274	-0.203142
A_16_P00032747	1	26301017	26301076	0.133894	-0.16432
A_16_P15062368	1	26310585	26310644	0.0467145	-0.0222827
A_16_P35066233	1	26321481	26321540	-0.264967	-0.171142
A_16_P15062414	1	26329198	26329257	0.0464591	-0.0251655
A_16_P15062439	1	26342222	26342281	0.0788923	-0.031467
A_16_P00032806	1	26350405	26350464	0	-0.0899344
A_14_P105172	1	26358405	26358464	-0.310378	0.0577522
A_14_P110541	1	26367040	26367099	-0.00987248	-0.0422434
A_16_P15062553	1	26382796	26382855	-0.282546	-0.185648
A_16_P00032873	1	26390378	26390437	-0.104138	-0.10045
A_16_P15062599	1	26402353	26402411	0.127156	-0.101245
A_14_P114079	1	26410479	26410538	0.0553938	-0.0405035
A_16_P00032912	1	26431648	26431707	-0.166252	-0.153755
A_14_P133596	1	26450938	26450997	-0.252169	-0.111413
A_16_P35066567	1	26465356	26465415	0.286334	-0.153972
A_16_P35066584	1	26472769	26472825	-0.304651	-0.0618268
A_14_P136037	1	26485866	26485925	0.0612487	0.189328
A_14_P111506	1	26486488	26486542	-0.0676849	-0.0627002
A_16_P15062782	1	26500408	26500467	-0.0926599	-0.114217
A_14_P114390	1	26508490	26508540	-0.275132	-0.0680263
A_14_P103606	1	26516312	26516371	0.336566	-0.0798827
A_16_P15062887	1	26537857	26537916	-0.446514	-0.149324
A_16_P15062937	1	26556472	26556531	0	-0.134534
A_16_P15062964	1	26566202	26566261	-0.0625298	-0.0945262
A_14_P124930	1	26581883	26581941	-0.191245	-0.134508
A_16_P35066928	1	26595241	26595300	0.0494068	-0.0372112
A_16_P00033156	1	26603963	26604022	0	-0.10843
A_16_P15063094	1	26614289	26614348	-0.37302	-0.0664226
A_16_P00033199	1	26628928	26628987	-0.0219229	-0.132204
A_16_P15063162	1	26638280	26638339	-0.0557302	-0.150412
A_14_P123406	1	26646724	26646772	-0.190735	-0.00633627
A_14_P101266	1	26656547	26656606	-0.00499067	0.0658753
A_16_P00033247	1	26667005	26667064	-0.176669	-0.139392
A_16_P00033262	1	26674586	26674638	-0.117778	-0.113365
A_14_P108791	1	26690587	26690641	-0.372985	-0.0194912
A_16_P00033305	1	26703142	26703201	-0.157059	-0.151696
A_16_P00033318	1	26717815	26717874	-0.0575808	-0.181845
A_16_P00033327	1	26730808	26730867	0.0909133	-0.177448
A_16_P00033348	1	26742915	26742974	-0.108715	-0.151023
A_14_P103918	1	26750642	26750701	-0.0129215	-0.0586216
A_14_P123708	1	26759521	26759580	-0.288627	-0.0604877
A_16_P35067411	1	26769623	26769682	0.0131517	-0.0975796
A_16_P15063496	1	26787039	26787098	-0.0836032	-0.0996155
A_14_P139782	1	26796023	26796080	-0.519356	-0.161053
A_14_P101569	1	26800658	26800716	0.0700617	-0.0653235
A_16_P15063557	1	26816621	26816680	0.0347482	-0.155924
A_16_P35067549	1	26833555	26833614	-0.355501	-0.18642
A_16_P00033457	1	26849337	26849396	-0.0705362	-0.16817
A_14_P100082	1	26864740	26864796	0.19917	-0.0561868
A_16_P00033505	1	26880254	26880313	-1.12204	-0.250447
A_14_P110008	1	26891109	26891168	-0.131292	-0.131811
A_14_P138281	1	26900902	26900961	-0.141907	-0.0560293
A_16_P15063751	1	26917016	26917075	-0.00691228	-0.0801528
A_16_P35067755	1	26930197	26930256	0	-0.264803
A_14_P122972	1	26941157	26941216	0.0899606	-0.0648316
A_16_P15063826	1	26955857	26955916	-0.208589	-0.0930223
A_16_P35067816	1	26968251	26968310	-1.24348	-0.146667
A_16_P35067830	1	26978354	26978413	0.0311996	-0.118595
A_16_P00033594	1	26986973	26987032	-1.00182	-0.131501
A_16_P15063868	1	27001256	27001315	-0.849916	-0.16029
A_16_P15063888	1	27010332	27010391	0.0689345	-0.175737
A_14_P114927	1	27026667	27026726	0.359252	-0.0210729
A_16_P00033659	1	27038094	27038153	-0.0873093	-0.132044
A_14_P117107	1	27053693	27053752	-0.159236	-0.0694837
A_14_P120735	1	27073935	27073994	0.0623711	0.0387673
A_16_P00033734	1	27085242	27085301	-0.0552659	-0.193648
A_16_P00033749	1	27094254	27094313	0.0181153	-0.0899986
A_16_P15064166	1	27102399	27102458	0.201083	-0.161668
A_16_P00033794	1	27115657	27115716	-0.254826	-0.114128
A_14_P138024	1	27123177	27123236	0.109606	-0.222017
A_16_P00033812	1	27133503	27133562	0.0149614	-0.121365
A_16_P15064242	1	27143675	27143734	-0.179821	-0.1049
A_16_P00033817	1	27151223	27151282	0.0423054	-0.102526
A_16_P15064276	1	27161804	27161863	0.0386899	-0.052772
A_14_P130392	1	27169185	27169244	0.237638	0.0106647
A_16_P15064313	1	27181127	27181186	-0.370393	-0.000529934
A_14_P133833	1	27190888	27190935	0.13472	0.0473576
A_14_P132631	1	27210792	27210851	-0.0889656	-0.124452
A_14_P125993	1	27213962	27214021	0.0455243	-0.014195
A_14_P104730	1	27225537	27225596	-0.271048	-0.0815213
A_14_P117463	1	27237958	27238017	-0.105	0.0145037
A_14_P200011	1	27238360	27238405	-0.198987	-0.0504494
A_14_P117899	1	27251672	27251731	0.00404908	-0.00431319
A_16_P15064493	1	27262221	27262280	0.0894615	-0.133087
A_14_P114313	1	27276064	27276120	-0.123503	-0.0537135
A_16_P15064552	1	27289536	27289595	-0.0369679	-0.0889615
A_16_P15064575	1	27302030	27302086	-0.0489285	-0.132092
A_16_P15064587	1	27310565	27310624	0.00962557	-0.224336
A_16_P00034019	1	27326679	27326738	-0.651384	-0.11266
A_14_P132383	1	27336827	27336877	0.178291	-0.0548146
A_14_P101728	1	27359814	27359873	-0.114833	-0.11442
A_16_P15064721	1	27372967	27373026	0.0399729	0.0428431
A_16_P00034097	1	27398693	27398752	-0.00422583	-0.107307
A_16_P15064774	1	27410179	27410237	-0.058834	-0.160092
A_14_P101060	1	27426023	27426081	0.132203	-0.172073
A_14_P105890	1	27432288	27432332	0.0725423	0.0101736
A_16_P35068913	1	27443021	27443080	-0.364456	-0.103784
A_16_P15064862	1	27450815	27450874	-0.0618669	-0.156815
A_16_P00034159	1	27458764	27458815	0.0543291	-0.0168494
A_16_P00034178	1	27469646	27469705	-0.0546776	-0.176645
A_14_P130277	1	27480922	27480980	0	-0.0838922
A_16_P00034207	1	27492064	27492119	0	-0.0909163
A_16_P00034209	1	27504257	27504306	0.0812446	-0.0420612
A_16_P00034214	1	27520047	27520106	0.112266	-0.118143
A_16_P00034220	1	27533292	27533351	-0.0425863	-0.103816
A_16_P15065007	1	27542397	27542456	0.195164	-0.0506642
A_16_P35069118	1	27562683	27562742	-0.284673	-0.1866
A_16_P35069118	1	27562683	27562742	-0.21194	-0.186128
A_16_P35069118	1	27562683	27562742	-0.22351	-0.144878
A_16_P35069118	1	27562683	27562742	-0.223252	-0.101333
A_16_P35069118	1	27562683	27562742	-0.245678	-0.137485
A_16_P00034246	1	27576428	27576487	0.0773061	-0.171675
A_14_P130103	1	27587518	27587577	-0.105662	-0.151522
A_16_P00034274	1	27607490	27607549	-0.170642	-0.152726
A_14_P100857	1	27623380	27623432	-0.112578	-0.0522618
A_16_P00034324	1	27640947	27641006	-0.441383	-0.0319315
A_14_P124447	1	27650835	27650892	0.0362137	-0.133814
A_14_P101435	1	27673275	27673334	0	-0.168907
A_14_P104241	1	27685326	27685374	-0.0292566	-0.0369117
A_14_P109809	1	27699070	27699123	-0.101678	-0.011274
A_16_P35069538	1	27710878	27710930	0.00479985	-0.0281116
A_14_P118501	1	27720163	27720208	-0.328433	0.0385084
A_16_P00034464	1	27730669	27730728	-0.63727	-0.0776189
A_16_P15065471	1	27739228	27739287	0.138741	-0.039276
A_14_P104253	1	27750155	27750214	-0.136716	-0.0849714
A_16_P15065546	1	27764118	27764177	-0.65606	-0.168645
A_14_P137367	1	27773330	27773389	-0.107078	-0.115575
A_16_P15065596	1	27786398	27786457	-0.159254	-0.226615
A_16_P00034558	1	27797306	27797365	0.194833	-0.0384892
A_16_P35069796	1	27812973	27813032	-0.127197	-0.0610532
A_16_P00034581	1	27821651	27821710	0	-0.146281
A_16_P00034591	1	27836465	27836524	-0.144309	-0.130641
A_16_P00034606	1	27851030	27851089	0.257022	-0.108451
A_14_P107106	1	27872811	27872870	-0.0180744	-0.0836793
A_16_P00034675	1	27892145	27892204	0.0792634	-0.0506889
A_14_P130523	1	27913034	27913093	-0.0273822	-0.00867679
A_16_P00034747	1	27932582	27932641	-0.786977	-0.0615404
A_14_P116018	1	27947583	27947642	0	-0.11026
A_14_P136466	1	27952910	27952963	-0.0826174	-0.0577766
A_16_P00034806	1	27972281	27972340	-0.339298	-0.122213
A_16_P15066092	1	27984639	27984698	-0.180562	-0.0683253
A_14_P105990	1	27992554	27992612	-0.21327	-0.0847541
A_14_P200012	1	27997584	27997643	-0.318473	0.025218
A_16_P15066134	1	28011650	28011702	0.0116069	-0.0142169
A_16_P15066146	1	28026016	28026075	-0.00986629	-0.126231
A_16_P15066150	1	28039369	28039428	-0.105822	-0.144004
A_14_P120923	1	28054738	28054797	0.0382295	-0.133158
A_16_P00034871	1	28071526	28071585	0.251135	-0.0323221
A_14_P107298	1	28088103	28088162	-0.0127326	0.0823284
A_16_P00034910	1	28098260	28098319	0.0283158	-0.0607964
A_16_P15066297	1	28109431	28109490	-0.0410886	-0.0765349
A_14_P136266	1	28119663	28119722	-0.00246124	-0.158506
A_16_P15066345	1	28128133	28128192	-0.0885753	-0.174049
A_14_P102302	1	28142155	28142214	0.0113969	-0.066199
A_16_P00034984	1	28150304	28150363	0.0225043	-0.104006
A_16_P15066426	1	28162802	28162861	-0.404257	-0.105644
A_14_P114015	1	28177740	28177799	-0.0145398	-0.132133
A_16_P00035047	1	28198485	28198544	-0.0253944	-0.0745594
A_14_P130550	1	28210324	28210374	-0.0663035	0.0116844
A_14_P138206	1	28212916	28212975	0	-0.108371
A_14_P113939	1	28228440	28228499	0.0446093	0.00482891
A_14_P128313	1	28233567	28233626	-0.0925285	0.0227341
A_14_P138868	1	28240509	28240568	0.373338	-0.131626
A_14_P138868	1	28240509	28240568	0.371373	-0.11632
A_14_P138868	1	28240509	28240568	0.320007	-0.117847
A_14_P138868	1	28240509	28240568	0.329263	-0.0879823
A_14_P138868	1	28240509	28240568	0.332784	-0.123476
A_16_P15066629	1	28251862	28251921	-0.160295	-0.141963
A_16_P15066651	1	28266522	28266581	-0.604747	-0.12751
A_14_P111666	1	28276418	28276477	-0.0422261	-0.123744
A_14_P130345	1	28288055	28288109	0.105203	-0.135866
A_14_P138197	1	28293640	28293684	0.288424	-0.0203235
A_16_P00035176	1	28302531	28302590	-0.90052	-0.11049
A_14_P128181	1	28316232	28316291	0	-0.153091
A_16_P15066798	1	28326492	28326551	0.0801137	-0.052975
A_16_P00035230	1	28351280	28351339	-0.219618	-0.168419
A_16_P35071124	1	28362005	28362064	0.153209	-0.120652
A_14_P122715	1	28374871	28374930	-0.0978181	0.0102097
A_16_P00035286	1	28384534	28384593	-0.503819	-0.123434
A_16_P15066955	1	28394079	28394138	-0.0148506	-0.105459
A_16_P15067001	1	28412451	28412510	-0.373819	-0.0515333
A_14_P117096	1	28420867	28420926	-0.0014846	-0.0994646
A_16_P15067035	1	28428226	28428285	-0.18506	-0.100721
A_16_P00035362	1	28439902	28439961	0.022595	-0.0901507
A_16_P00035368	1	28450398	28450457	0	-0.108491
A_16_P15067093	1	28460737	28460796	0	-0.136902
A_14_P139545	1	28476241	28476296	0.246216	-0.102137
A_16_P00035395	1	28487436	28487491	-0.0539929	-0.182584
A_16_P00035400	1	28495749	28495808	0.0214267	-0.164932
A_16_P00035415	1	28505072	28505128	0.117367	-0.139087
A_16_P15067174	1	28517903	28517962	-0.225316	-0.186626
A_16_P15067200	1	28529620	28529679	-0.223211	-0.153929
A_14_P103472	1	28541794	28541853	-0.425615	-0.00912654
A_16_P15067265	1	28555899	28555958	0.576812	-0.0678032
A_14_P135342	1	28564148	28564207	1.39131	-0.0964022
A_14_P134178	1	28564524	28564583	0.0421479	-0.119799
A_16_P00035500	1	28582931	28582990	-0.00479989	-0.14911
A_14_P132098	1	28596961	28597020	-0.162541	-0.110132
A_16_P35071687	1	28614159	28614214	0.464278	-0.0683262
A_16_P15067407	1	28625168	28625227	-0.248081	-0.151611
A_16_P00035549	1	28637029	28637088	0.0366121	-0.13729
A_16_P00035557	1	28648104	28648163	0.0228316	-0.169572
A_14_P120255	1	28655666	28655718	-0.496581	-0.107824
A_14_P200893	1	28662349	28662408	0.0549802	-0.0697218
A_16_P00035571	1	28672814	28672873	-0.0509297	-0.111078
A_16_P15067485	1	28687194	28687251	-0.0692274	-0.0875467
A_16_P15067502	1	28700536	28700595	0.435116	-0.138331
A_16_P15067513	1	28713234	28713293	-0.656491	-0.166939
A_16_P15067523	1	28722489	28722548	-0.0600197	-0.12957
A_16_P15067565	1	28743173	28743230	0.0289504	-0.104979
A_18_P10065510	1	28754712	28754771	-0.256099	-0.174425
A_18_P10063463	1	28764377	28764436	0.112949	-0.0829421
A_18_P17500628	1	28774139	28774198	0.0724638	-0.0943393
A_18_P10066449	1	28783692	28783751	-0.0933287	-0.0632387
A_18_P10067447	1	28795395	28795454	-0.350943	-0.187212
A_16_P00035619	1	28807056	28807105	0.169805	-0.10292
A_14_P108200	1	28815665	28815723	-0.222117	-0.169862
A_14_P113587	1	28835332	28835391	-0.554638	-0.0954374
A_16_P35071935	1	28843647	28843700	0.651212	0.200355
A_16_P15067655	1	28851362	28851421	0.058397	-0.0233406
A_14_P126831	1	28859626	28859685	-0.157876	-0.0193497
A_14_P120765	1	28865084	28865136	-0.0884828	-0.0570627
A_16_P00035688	1	28875434	28875493	-0.0181528	-0.0675892
A_14_P139591	1	28887835	28887892	0.00179492	-0.0911964
A_16_P35072040	1	28895627	28895686	0.0204849	-0.0481361
A_14_P105789	1	28904254	28904313	-0.096232	-0.0229233
A_14_P112459	1	28905091	28905150	0.00321695	0.139747
A_16_P15067774	1	28922628	28922687	0.0788052	-0.0157297
A_16_P00035734	1	28933679	28933738	-0.059588	0.146994
A_14_P100167	1	28947613	28947672	-0.0300898	-0.115636
A_16_P15067840	1	28961015	28961074	-0.305307	-0.204296
A_14_P133263	1	28968825	28968884	-0.0789984	-0.0877796
A_16_P00035773	1	28991984	28992043	0.0658289	-0.0618242
A_14_P109187	1	29002400	29002459	0.033454	-0.219614
A_16_P35072247	1	29016545	29016604	-0.223748	-0.140063
A_14_P102790	1	29029048	29029105	-0.000566066	-0.123835
A_16_P00035812	1	29037014	29037073	-0.197033	-0.0613306
A_16_P15067982	1	29047498	29047557	-0.107371	-0.13048
A_14_P129609	1	29064091	29064140	0.0381099	-0.0468013
A_16_P15068047	1	29075084	29075143	-0.0234838	-0.15274
A_14_P119596	1	29089699	29089758	0	-0.10768
A_16_P15068099	1	29100951	29101010	-0.069744	-0.0898422
A_16_P00035892	1	29108834	29108893	-0.705385	-0.106993
A_16_P15068126	1	29119516	29119575	0.112526	-0.14692
A_16_P00035914	1	29131212	29131271	-0.0573169	-0.114717
A_16_P00035927	1	29140389	29140447	0	-0.0776597
A_16_P15068215	1	29159511	29159569	-0.112377	-0.105562
A_14_P104137	1	29167522	29167581	0.134378	-0.0760136
A_16_P15068251	1	29184930	29184989	0.0573903	-0.107852
A_16_P15068273	1	29193351	29193408	0.0277754	-0.0682895
A_14_P123692	1	29205448	29205507	0.111143	-0.0334038
A_16_P15068331	1	29220840	29220899	0.0787346	-0.164189
A_16_P15068351	1	29230703	29230762	-0.701552	-0.157265
A_16_P00036034	1	29242433	29242492	-0.721956	-0.165979
A_14_P139234	1	29253834	29253893	-0.121053	-0.0926293
A_16_P00036063	1	29267927	29267985	0.00650386	-0.0767987
A_14_P119468	1	29277238	29277297	0.00243801	-0.0277068
A_16_P15068476	1	29288097	29288155	-0.404083	-0.117297
A_16_P15068494	1	29297305	29297364	-0.0352186	-0.130989
A_16_P15068516	1	29309786	29309845	-0.209348	-0.225081
A_14_P137246	1	29319903	29319962	0.125312	-0.0794569
A_16_P15068572	1	29332319	29332378	-0.0494936	-0.180095
A_16_P15068591	1	29341653	29341712	0.292083	-0.128208
A_16_P35072959	1	29351670	29351729	0	-0.0894928
A_14_P105732	1	29361166	29361225	-0.147246	-0.129046
A_16_P15068659	1	29370855	29370914	-0.206731	-0.147059
[truncated: 172,184 more rows]

## Sheet: lowpass
CNAs of Mel-39
Chr	Start	End	Mel-53-CL-Mel-DCC-11
1	1	500000
1	500001	1000000
1	1000001	1500000	0.174
1	1500001	2000000
1	2000001	2500000	-0.5635
1	2500001	3000000
1	3000001	3500000	-0.9599
1	3500001	4000000
1	4000001	4500000
1	4500001	5000000	-0.1513
1	5000001	5500000	-0.2117
1	5500001	6000000
1	6000001	6500000	-0.5921
1	6500001	7000000	-0.4711
1	7000001	7500000	-0.4948
1	7500001	8000000	-0.6572
1	8000001	8500000	-0.4747
1	8500001	9000000	-0.3326
1	9000001	9500000	-0.4182
1	9500001	10000000	-0.421
1	10000001	10500000	-0.4748
1	10500001	11000000	-0.7464
1	11000001	11500000	-0.2242
1	11500001	12000000	-0.2951
1	12000001	12500000	-0.3522
1	12500001	13000000	-0.3902
1	13000001	13500000
1	13500001	14000000
1	14000001	14500000	-0.1894
1	14500001	15000000	-0.2805
1	15000001	15500000	-0.0784
1	15500001	16000000	-0.2864
1	16000001	16500000
1	16500001	17000000
1	17000001	17500000	-0.3736
1	17500001	18000000
1	18000001	18500000	-0.3917
1	18500001	19000000	-0.2859
1	19000001	19500000	-0.0708
1	19500001	20000000	-0.2046
1	20000001	20500000	-0.322
1	20500001	21000000	-0.3279
1	21000001	21500000	-0.5911
1	21500001	22000000	-0.3607
1	22000001	22500000	-0.5585
1	22500001	23000000
1	23000001	23500000	-0.3762
1	23500001	24000000	-0.6088
1	24000001	24500000
1	24500001	25000000	-0.5009
1	25000001	25500000
1	25500001	26000000	-0.5186
1	26000001	26500000	-0.4283
1	26500001	27000000	-0.6048
1	27000001	27500000	-0.4006
1	27500001	28000000	-0.44
1	28000001	28500000
1	28500001	29000000	-0.3752
1	29000001	29500000	-0.4602
1	29500001	30000000	-0.4413
1	30000001	30500000	-0.5557
1	30500001	31000000
1	31000001	31500000
1	31500001	32000000	-0.4725
1	32000001	32500000	-0.4958
1	32500001	33000000
1	33000001	33500000	-0.4962
1	33500001	34000000	-0.4578
1	34000001	34500000	-0.3416
1	34500001	35000000	-0.4278
1	35000001	35500000	-0.496
1	35500001	36000000	-0.3317
1	36000001	36500000	-0.5367
1	36500001	37000000	-0.5032
1	37000001	37500000
1	37500001	38000000	-0.5044
1	38000001	38500000
1	38500001	39000000	-0.4218
1	39000001	39500000
1	39500001	40000000	-0.1951
1	40000001	40500000	-0.4458
1	40500001	41000000	-0.3425
1	41000001	41500000	-0.3358
1	41500001	42000000	-0.8001
1	42000001	42500000	-0.5213
1	42500001	43000000
1	43000001	43500000
1	43500001	44000000	-0.5923
1	44000001	44500000	-0.4914
1	44500001	45000000	-0.0771
1	45000001	45500000	-0.467
1	45500001	46000000	-0.5585
1	46000001	46500000	-0.336
1	46500001	47000000
1	47000001	47500000	-0.1101
1	47500001	48000000	-0.5656
1	48000001	48500000	-0.2881
1	48500001	49000000	-0.5714
1	49000001	49500000	-0.3896
1	49500001	50000000	-0.1893
1	50000001	50500000	-0.5178
1	50500001	51000000	-0.4475
1	51000001	51500000	-0.3772
1	51500001	52000000	-0.5598
1	52000001	52500000	-0.5479
1	52500001	53000000	-0.3855
1	53000001	53500000	-0.5939
1	53500001	54000000	-0.4904
1	54000001	54500000	-0.6064
1	54500001	55000000	-0.4283
1	55000001	55500000	-0.3553
1	55500001	56000000	-0.3899
1	56000001	56500000	-0.1918
1	56500001	57000000	-0.4536
1	57000001	57500000	-0.245
1	57500001	58000000	-0.055
1	58000001	58500000
1	58500001	59000000	-0.2931
1	59000001	59500000	-0.3492
1	59500001	60000000	-0.3141
1	60000001	60500000	-0.1473
1	60500001	61000000	-0.0425
1	61000001	61500000	-0.3782
1	61500001	62000000	-0.5557
1	62000001	62500000	-0.501
1	62500001	63000000	-0.4187
1	63000001	63500000	-0.5009
1	63500001	64000000	-0.6903
1	64000001	64500000	-0.248
1	64500001	65000000	-0.2571
1	65000001	65500000	-0.521
1	65500001	66000000
1	66000001	66500000	-0.4805
1	66500001	67000000
1	67000001	67500000	-0.5417
1	67500001	68000000	-0.5843
1	68000001	68500000
1	68500001	69000000	-0.2944
1	69000001	69500000	-0.4056
1	69500001	70000000	-0.4317
1	70000001	70500000	-0.2237
1	70500001	71000000	-0.7292
1	71000001	71500000	-0.5215
1	71500001	72000000	-0.513
1	72000001	72500000	-0.4169
1	72500001	73000000	-0.4539
1	73000001	73500000	-0.5609
1	73500001	74000000	-0.4005
1	74000001	74500000	-0.4673
1	74500001	75000000	-0.5051
1	75000001	75500000	-0.3662
1	75500001	76000000	-0.4237
1	76000001	76500000
1	76500001	77000000	-0.4391
1	77000001	77500000	-0.4609
1	77500001	78000000	-0.3393
1	78000001	78500000	-0.741
1	78500001	79000000	-0.202
1	79000001	79500000	-0.5906
1	79500001	80000000	-0.3911
1	80000001	80500000	-0.7051
1	80500001	81000000	-0.2821
1	81000001	81500000	-0.3789
1	81500001	82000000	-0.4652
1	82000001	82500000	-0.6048
1	82500001	83000000
1	83000001	83500000	-0.4906
1	83500001	84000000
1	84000001	84500000	-0.3548
1	84500001	85000000	-0.3586
1	85000001	85500000	-0.2896
1	85500001	86000000	-0.3854
1	86000001	86500000	-0.4471
1	86500001	87000000	-0.5955
1	87000001	87500000	-0.4529
1	87500001	88000000	-0.2941
1	88000001	88500000	-0.5399
1	88500001	89000000	-0.3541
1	89000001	89500000	-0.4405
1	89500001	90000000	-0.2881
1	90000001	90500000	-0.4017
1	90500001	91000000	-0.1996
1	91000001	91500000	-0.4984
1	91500001	92000000
1	92000001	92500000	-0.7109
1	92500001	93000000
1	93000001	93500000	-0.412
1	93500001	94000000	-0.4832
1	94000001	94500000	-0.3529
1	94500001	95000000	-0.2587
1	95000001	95500000	-0.4632
1	95500001	96000000	-0.4369
1	96000001	96500000	-0.7029
1	96500001	97000000	-0.3091
1	97000001	97500000	-0.4645
1	97500001	98000000	-0.1783
1	98000001	98500000	-0.0777
1	98500001	99000000	-0.4979
1	99000001	99500000	-0.4122
1	99500001	100000000	-0.4147
1	100000001	100500000
1	100500001	101000000	-0.5524
1	101000001	101500000	-0.3275
1	101500001	102000000	-0.1631
1	102000001	102500000
1	102500001	103000000	-0.1911
1	103000001	103500000
1	103500001	104000000
1	104000001	104500000
1	104500001	105000000	-0.324
1	105000001	105500000	-0.4928
1	105500001	106000000	-0.2691
1	106000001	106500000	-0.4205
1	106500001	107000000	-0.2821
1	107000001	107500000	-0.4397
1	107500001	108000000	-0.4053
1	108000001	108500000
1	108500001	109000000
1	109000001	109500000	-0.542
1	109500001	110000000
1	110000001	110500000	-0.5799
1	110500001	111000000
1	111000001	111500000	-0.512
1	111500001	112000000	-0.6768
1	112000001	112500000	-0.3643
1	112500001	113000000	-0.2036
1	113000001	113500000	-0.3092
1	113500001	114000000	-0.5666
1	114000001	114500000	-0.7711
1	114500001	115000000	-0.3234
1	115000001	115500000	-0.4814
1	115500001	116000000	-0.2301
1	116000001	116500000	-0.4132
1	116500001	117000000	-0.3559
1	117000001	117500000	-0.3527
1	117500001	118000000	-0.139
1	118000001	118500000	-0.4103
1	118500001	119000000	-0.4358
1	119000001	119500000	-0.2797
1	119500001	120000000	-0.1451
1	120000001	120500000	-0.1922
1	120500001	121000000
1	121000001	121500000
1	121500001	122000000
1	122000001	122500000
1	122500001	123000000
1	123000001	123500000
1	123500001	124000000
1	124000001	124500000
1	124500001	125000000
1	125000001	125500000
1	125500001	126000000
1	126000001	126500000
1	126500001	127000000
1	127000001	127500000
1	127500001	128000000
1	128000001	128500000
1	128500001	129000000
1	129000001	129500000
1	129500001	130000000
1	130000001	130500000
1	130500001	131000000
1	131000001	131500000
1	131500001	132000000
1	132000001	132500000
1	132500001	133000000
1	133000001	133500000
1	133500001	134000000
1	134000001	134500000
1	134500001	135000000
1	135000001	135500000
1	135500001	136000000
1	136000001	136500000
1	136500001	137000000
1	137000001	137500000
1	137500001	138000000
1	138000001	138500000
1	138500001	139000000
1	139000001	139500000
1	139500001	140000000
1	140000001	140500000
1	140500001	141000000
1	141000001	141500000
1	141500001	142000000
1	142000001	142500000
1	142500001	143000000
1	143000001	143500000
1	143500001	144000000
1	144000001	144500000
1	144500001	145000000
1	145000001	145500000
1	145500001	146000000
1	146000001	146500000
1	146500001	147000000	0.134
1	147000001	147500000
1	147500001	148000000
1	148000001	148500000
1	148500001	149000000
1	149000001	149500000
1	149500001	150000000
1	150000001	150500000
1	150500001	151000000	-0.2778
1	151000001	151500000	0.0283
1	151500001	152000000	-0.0625
1	152000001	152500000	0.1896
1	152500001	153000000	-0.2017
1	153000001	153500000	0.0212
1	153500001	154000000	-0.061
1	154000001	154500000	0.069
1	154500001	155000000	0.1406
1	155000001	155500000	-0.3829
1	155500001	156000000	-0.0182
1	156000001	156500000
1	156500001	157000000	-0.0872
1	157000001	157500000
1	157500001	158000000	-0.0599
1	158000001	158500000	0.0417
1	158500001	159000000	0.1449
1	159000001	159500000	0.1065
1	159500001	160000000	0.0656
1	160000001	160500000	-0.042
1	160500001	161000000	0.0599
1	161000001	161500000	-0.2126
1	161500001	162000000	-0.3792
1	162000001	162500000	-0.0052
1	162500001	163000000	0.0525
1	163000001	163500000	-0.0431
1	163500001	164000000	0.2101
1	164000001	164500000	0.1797
1	164500001	165000000	0.0523
1	165000001	165500000	0.0615
1	165500001	166000000	0.0923
1	166000001	166500000	0.2999
1	166500001	167000000
1	167000001	167500000	-0.0794
1	167500001	168000000	0.0457
1	168000001	168500000	-0.0066
1	168500001	169000000
1	169000001	169500000	0.2227
1	169500001	170000000
1	170000001	170500000	0.046
1	170500001	171000000	0.19
1	171000001	171500000	-0.094
1	171500001	172000000	-0.0032
1	172000001	172500000	0.1622
1	172500001	173000000	-0.097
1	173000001	173500000	0.2501
1	173500001	174000000
1	174000001	174500000	-0.0001
1	174500001	175000000	0.1538
1	175000001	175500000	0.1922
1	175500001	176000000	-0.0149
1	176000001	176500000	-0.0189
1	176500001	177000000	0.202
1	177000001	177500000	0.1368
1	177500001	178000000	0.1644
1	178000001	178500000	-0.2443
1	178500001	179000000	-0.1234
1	179000001	179500000	0.0865
1	179500001	180000000	-0.1012
1	180000001	180500000	-0.2768
1	180500001	181000000	-0.3203
1	181000001	181500000	0.0432
1	181500001	182000000	0.0409
1	182000001	182500000
1	182500001	183000000	-0.1289
1	183000001	183500000	0.1362
1	183500001	184000000	0.0689
1	184000001	184500000	0.0059
1	184500001	185000000	0.1103
1	185000001	185500000	-0.1087
1	185500001	186000000	-0.042
1	186000001	186500000	-0.1171
1	186500001	187000000	0.051
1	187000001	187500000	0.057
1	187500001	188000000	-0.0454
1	188000001	188500000	0.2291
1	188500001	189000000	0.1333
1	189000001	189500000	0.0826
1	189500001	190000000	0.054
1	190000001	190500000	0.1461
1	190500001	191000000	0.0454
1	191000001	191500000	-0.0253
1	191500001	192000000	-0.0029
1	192000001	192500000	-0.169
1	192500001	193000000	0.005
1	193000001	193500000	-0.0955
1	193500001	194000000	0.299
1	194000001	194500000	-0.1611
1	194500001	195000000	0.0131
1	195000001	195500000	0.253
1	195500001	196000000	0.1575
1	196000001	196500000	0.1914
1	196500001	197000000
1	197000001	197500000	0.0063
1	197500001	198000000	-0.035
1	198000001	198500000	-0.0148
1	198500001	199000000
1	199000001	199500000	0.2857
1	199500001	200000000	-0.0214
1	200000001	200500000
1	200500001	201000000	-0.2799
1	201000001	201500000
1	201500001	202000000	-0.0543
1	202000001	202500000	-0.3328
1	202500001	203000000	-0.0967
1	203000001	203500000	0.0172
1	203500001	204000000	-0.1308
1	204000001	204500000	0.2072
1	204500001	205000000	0.0461
1	205000001	205500000	-0.1448
1	205500001	206000000	-0.2389
1	206000001	206500000	-0.073
1	206500001	207000000	0.0663
1	207000001	207500000	-0.1558
1	207500001	208000000	0.0008
1	208000001	208500000	0.3115
1	208500001	209000000	0.1702
1	209000001	209500000
1	209500001	210000000	0.2064
1	210000001	210500000	-0.2639
1	210500001	211000000
1	211000001	211500000	0.2469
1	211500001	212000000
1	212000001	212500000	0.0975
1	212500001	213000000	-0.1378
1	213000001	213500000	-0.0273
1	213500001	214000000	0.2709
1	214000001	214500000	0.1259
1	214500001	215000000	0.1462
1	215000001	215500000	0.1379
1	215500001	216000000	-0.0399
1	216000001	216500000	-0.1146
1	216500001	217000000	0.0076
1	217000001	217500000	0.1283
1	217500001	218000000	0.0335
1	218000001	218500000	0.0425
1	218500001	219000000	0.13
1	219000001	219500000	0.0567
1	219500001	220000000	0.0025
1	220000001	220500000
1	220500001	221000000	0.043
1	221000001	221500000	0.017
1	221500001	222000000	-0.0333
1	222000001	222500000	0.0969
1	222500001	223000000
1	223000001	223500000
1	223500001	224000000	0.0639
1	224000001	224500000
1	224500001	225000000	0.1179
1	225000001	225500000	0.3431
1	225500001	226000000	0.0009
1	226000001	226500000	-0.2595
1	226500001	227000000	0.2279
1	227000001	227500000	-0.3763
1	227500001	228000000
1	228000001	228500000	-0.4622
1	228500001	229000000	-0.1396
1	229000001	229500000	0.0904
1	229500001	230000000	0.0081
1	230000001	230500000	-0.0236
1	230500001	231000000	0.0225
1	231000001	231500000	-0.0839
1	231500001	232000000
1	232000001	232500000	0.0213
1	232500001	233000000	0.0625
1	233000001	233500000
1	233500001	234000000	-0.0221
1	234000001	234500000	0.0253
1	234500001	235000000	-0.0237
1	235000001	235500000	-0.4158
1	235500001	236000000	-0.2356
1	236000001	236500000
1	236500001	237000000	-0.0117
1	237000001	237500000	-0.0804
1	237500001	238000000
1	238000001	238500000
1	238500001	239000000	0.1111
1	239000001	239500000	-0.2211
1	239500001	240000000	-0.0776
1	240000001	240500000
1	240500001	241000000	0.1374
1	241000001	241500000	-0.0091
1	241500001	242000000	0.0784
1	242000001	242500000
1	242500001	243000000	0.2319
1	243000001	243500000
1	243500001	244000000	-0.1037
1	244000001	244500000	0.064
1	244500001	245000000	-0.0073
1	245000001	245500000	-0.0298
1	245500001	246000000	0.1618
1	246000001	246500000	0.1226
1	246500001	247000000	-0.1461
1	247000001	247500000
1	247500001	248000000	-0.0401
1	248000001	248500000	0.174
1	248500001	249000000
1	249000001	249250621
2	1	500000
2	500001	1000000
2	1000001	1500000	-0.576
2	1500001	2000000	-0.6572
2	2000001	2500000	-0.4317
2	2500001	3000000	-0.4425
2	3000001	3500000	-0.6088
2	3500001	4000000	-0.5337
2	4000001	4500000	-0.4114
2	4500001	5000000	-0.3049
2	5000001	5500000	-0.516
2	5500001	6000000
2	6000001	6500000	-0.5446
2	6500001	7000000	-0.3017
2	7000001	7500000	-0.2968
2	7500001	8000000	-0.4927
2	8000001	8500000	-0.5958
2	8500001	9000000	-0.5576
2	9000001	9500000	-0.561
2	9500001	10000000	-0.4697
2	10000001	10500000	-0.5576
2	10500001	11000000	-0.7052
2	11000001	11500000	-0.7553
2	11500001	12000000	-0.2818
2	12000001	12500000	-0.3257
2	12500001	13000000	-0.5134
2	13000001	13500000	-0.4929
2	13500001	14000000	-0.342
2	14000001	14500000	-0.5961
2	14500001	15000000	-0.2443
2	15000001	15500000	-0.2682
2	15500001	16000000	-0.7471
2	16000001	16500000
2	16500001	17000000	-0.4612
2	17000001	17500000	-0.3666
2	17500001	18000000	-0.5122
2	18000001	18500000	-0.4415
2	18500001	19000000	-0.5043
2	19000001	19500000	-0.375
2	19500001	20000000	-0.49
2	20000001	20500000	-0.7196
2	20500001	21000000	-0.6754
2	21000001	21500000	-0.4141
2	21500001	22000000
2	22000001	22500000	-0.3111
2	22500001	23000000	-0.1543
2	23000001	23500000	-0.382
2	23500001	24000000	-0.4136
2	24000001	24500000	-0.4047
2	24500001	25000000
2	25000001	25500000	-0.4617
2	25500001	26000000	-0.7686
2	26000001	26500000	-0.5524
2	26500001	27000000	-0.5249
2	27000001	27500000	-0.3238
2	27500001	28000000	-0.5306
2	28000001	28500000	-0.3281
2	28500001	29000000	-0.3981
2	29000001	29500000	-0.7761
2	29500001	30000000	-0.2992
2	30000001	30500000	-0.3299
2	30500001	31000000	-0.4317
2	31000001	31500000	-0.1419
2	31500001	32000000	-0.4151
2	32000001	32500000
2	32500001	33000000
2	33000001	33500000
2	33500001	34000000	-0.4337
2	34000001	34500000	-0.545
2	34500001	35000000	-0.5406
2	35000001	35500000	-0.4317
2	35500001	36000000	-0.6596
2	36000001	36500000
2	36500001	37000000	-0.3711
2	37000001	37500000
2	37500001	38000000	-0.0854
2	38000001	38500000	-0.3272
2	38500001	39000000	-0.4384
2	39000001	39500000	-0.6956
2	39500001	40000000	-0.4261
2	40000001	40500000	-0.245
2	40500001	41000000	-0.725
2	41000001	41500000	-0.584
2	41500001	42000000	-0.2661
2	42000001	42500000	-0.4266
2	42500001	43000000	-0.4074
2	43000001	43500000	-0.3773
2	43500001	44000000	-0.3845
2	44000001	44500000	-0.6532
2	44500001	45000000	-0.3991
2	45000001	45500000	-0.4437
2	45500001	46000000	-0.4527
2	46000001	46500000	-0.3746
2	46500001	47000000	-0.28
2	47000001	47500000	-0.539
2	47500001	48000000	-0.3538
2	48000001	48500000	-0.6401
2	48500001	49000000	-0.5757
2	49000001	49500000
2	49500001	50000000	-0.5307
2	50000001	50500000	-0.3983
2	50500001	51000000
2	51000001	51500000	-0.4894
2	51500001	52000000	-0.4753
2	52000001	52500000	-0.5122
2	52500001	53000000	-0.5391
2	53000001	53500000	-0.4103
2	53500001	54000000	-0.4529
2	54000001	54500000
2	54500001	55000000	-0.4077
2	55000001	55500000	-0.5678
2	55500001	56000000	-0.787
2	56000001	56500000	-0.3066
2	56500001	57000000	-0.4331
2	57000001	57500000	-0.5887
2	57500001	58000000	-0.3314
2	58000001	58500000	-0.647
2	58500001	59000000	-0.4016
2	59000001	59500000	-0.3985
2	59500001	60000000
2	60000001	60500000	-0.511
2	60500001	61000000	-0.3584
2	61000001	61500000	-0.5092
2	61500001	62000000
2	62000001	62500000	-0.2987
2	62500001	63000000	-0.5281
2	63000001	63500000
2	63500001	64000000	-0.4039
2	64000001	64500000	-0.6341
2	64500001	65000000	-0.4189
2	65000001	65500000
2	65500001	66000000	-0.4805
2	66000001	66500000	-0.422
2	66500001	67000000	-0.4056
2	67000001	67500000
2	67500001	68000000	-0.3725
2	68000001	68500000	-0.3638
2	68500001	69000000	-0.2737
2	69000001	69500000	-0.2006
2	69500001	70000000	-0.4067
2	70000001	70500000	-0.5709
2	70500001	71000000
2	71000001	71500000	-0.329
2	71500001	72000000	-0.7907
2	72000001	72500000	-0.6387
2	72500001	73000000	-0.4897
2	73000001	73500000	-0.5876
2	73500001	74000000	-0.2844
2	74000001	74500000	-0.3073
2	74500001	75000000	-0.5526
2	75000001	75500000	-0.4633
2	75500001	76000000	-0.3586
2	76000001	76500000	-0.2597
2	76500001	77000000	-0.8166
2	77000001	77500000	-0.4471
2	77500001	78000000	-0.4748
2	78000001	78500000	-0.3368
2	78500001	79000000
2	79000001	79500000	-0.5566
2	79500001	80000000	-0.3527
2	80000001	80500000	-0.4707
2	80500001	81000000	-0.2434
2	81000001	81500000	-0.1949
2	81500001	82000000
2	82000001	82500000	-0.5573
2	82500001	83000000	-0.2591
2	83000001	83500000	-0.4441
2	83500001	84000000
2	84000001	84500000	-0.4088
2	84500001	85000000	-0.4775
2	85000001	85500000	-0.2088
2	85500001	86000000	-0.2782
2	86000001	86500000	-0.1968
2	86500001	87000000	-0.5859
2	87000001	87500000
2	87500001	88000000
2	88000001	88500000
2	88500001	89000000	-0.5709
2	89000001	89500000
2	89500001	90000000
2	90000001	90500000
2	90500001	91000000
2	91000001	91500000
2	91500001	92000000
2	92000001	92500000
2	92500001	93000000
2	93000001	93500000
2	93500001	94000000
2	94000001	94500000
2	94500001	95000000
2	95000001	95500000
2	95500001	96000000
2	96000001	96500000
2	96500001	97000000	-0.5173
2	97000001	97500000	-0.2583
2	97500001	98000000
2	98000001	98500000
2	98500001	99000000
2	99000001	99500000
2	99500001	100000000	-0.3271
2	100000001	100500000	-0.4202
2	100500001	101000000	-0.4098
2	101000001	101500000	-0.3352
2	101500001	102000000	-0.3985
2	102000001	102500000	-0.4519
2	102500001	103000000	-0.3915
2	103000001	103500000	-0.4895
2	103500001	104000000	-0.2867
2	104000001	104500000	-0.4504
2	104500001	105000000	-0.4385
2	105000001	105500000	-0.5098
2	105500001	106000000
2	106000001	106500000	-0.2662
2	106500001	107000000
2	107000001	107500000	-0.358
2	107500001	108000000	-0.3886
2	108000001	108500000	-0.6761
2	108500001	109000000	-0.6422
2	109000001	109500000	-0.3601
2	109500001	110000000
2	110000001	110500000	-0.8112
2	110500001	111000000
2	111000001	111500000
2	111500001	112000000	-0.3908
2	112000001	112500000
2	112500001	113000000	-0.6326
2	113000001	113500000
2	113500001	114000000	-0.3784
2	114000001	114500000
2	114500001	115000000	-0.3625
2	115000001	115500000
2	115500001	116000000
2	116000001	116500000	-0.3919
2	116500001	117000000	-0.3074
2	117000001	117500000	-0.5264
2	117500001	118000000
2	118000001	118500000	-0.379
2	118500001	119000000	-0.5239
2	119000001	119500000	-0.3457
2	119500001	120000000	-0.3688
2	120000001	120500000	-0.4055
2	120500001	121000000	-0.3672
2	121000001	121500000
2	121500001	122000000
2	122000001	122500000	-0.4491
2	122500001	123000000	-0.44
2	123000001	123500000	-0.473
2	123500001	124000000	-0.2784
2	124000001	124500000	-0.385
2	124500001	125000000	-0.437
2	125000001	125500000
2	125500001	126000000	-0.5211
2	126000001	126500000	-0.3501
2	126500001	127000000	-0.3176
2	127000001	127500000	-0.5392
2	127500001	128000000
2	128000001	128500000
2	128500001	129000000	-0.37
2	129000001	129500000	-0.801
2	129500001	130000000	-0.4872
2	130000001	130500000
2	130500001	131000000
2	131000001	131500000
2	131500001	132000000	-0.5857
2	132000001	132500000
2	132500001	133000000
2	133000001	133500000
2	133500001	134000000	-0.3353
2	134000001	134500000	-0.4163
2	134500001	135000000	-0.2707
2	135000001	135500000	-0.279
2	135500001	136000000	-0.9104
2	136000001	136500000	-0.6459
2	136500001	137000000	-0.3776
2	137000001	137500000	-0.2711
2	137500001	138000000	-0.6497
2	138000001	138500000	-0.6123
2	138500001	139000000	-0.3867
2	139000001	139500000	-0.6225
2	139500001	140000000	-0.4486
2	140000001	140500000	-0.6128
2	140500001	141000000	-0.4275
2	141000001	141500000	-0.2085
2	141500001	142000000	-0.6808
2	142000001	142500000	-0.2891
2	142500001	143000000	-0.211
2	143000001	143500000	-0.3856
2	143500001	144000000
2	144000001	144500000
2	144500001	145000000	-0.4147
2	145000001	145500000	-0.8016
2	145500001	146000000	-0.5186
2	146000001	146500000	-0.3271
2	146500001	147000000
2	147000001	147500000	-0.4558
2	147500001	148000000	-0.4663
2	148000001	148500000
2	148500001	149000000	-0.719
2	149000001	149500000	-0.7009
2	149500001	150000000
2	150000001	150500000	-0.4209
2	150500001	151000000	-0.3247
2	151000001	151500000	-0.5695
2	151500001	152000000	-0.3985
2	152000001	152500000	-0.5154
2	152500001	153000000	-0.422
2	153000001	153500000
2	153500001	154000000	-0.6394
2	154000001	154500000	-0.6337
2	154500001	155000000	-0.4949
2	155000001	155500000	-0.3792
2	155500001	156000000	-0.4886
2	156000001	156500000
2	156500001	157000000
2	157000001	157500000	-0.8818
2	157500001	158000000	-0.2871
2	158000001	158500000	-0.5396
2	158500001	159000000	-0.4772
2	159000001	159500000
2	159500001	160000000	-0.6504
2	160000001	160500000	-0.6635
2	160500001	161000000	-0.3973
2	161000001	161500000	-0.3294
2	161500001	162000000	-0.5122
2	162000001	162500000
2	162500001	163000000	-0.5514
2	163000001	163500000	-0.4999
2	163500001	164000000	-0.5475
2	164000001	164500000	-0.4007
2	164500001	165000000	-0.2535
2	165000001	165500000	-0.4007
2	165500001	166000000	-0.608
2	166000001	166500000	-0.4177
2	166500001	167000000	-0.5012
2	167000001	167500000	-0.49
2	167500001	168000000
2	168000001	168500000	-0.5683
2	168500001	169000000	-0.5312
2	169000001	169500000
2	169500001	170000000	-0.2725
2	170000001	170500000
2	170500001	171000000	-0.7615
2	171000001	171500000
2	171500001	172000000	-0.5588
2	172000001	172500000	-0.4656
2	172500001	173000000	-0.8564
2	173000001	173500000	-0.562
2	173500001	174000000	-0.4032
2	174000001	174500000	-0.497
2	174500001	175000000	-0.5202
2	175000001	175500000	-0.6675
2	175500001	176000000	-0.7091
2	176000001	176500000	-0.413
2	176500001	177000000
2	177000001	177500000	-0.3017
2	177500001	178000000
2	178000001	178500000	-0.6138
2	178500001	179000000	-0.3741
2	179000001	179500000	-0.4787
2	179500001	180000000	-0.5498
2	180000001	180500000	-0.5556
2	180500001	181000000	-0.3972
2	181000001	181500000	-0.5155
2	181500001	182000000	-0.6408
2	182000001	182500000
2	182500001	183000000	-0.3015
2	183000001	183500000	-0.6838
2	183500001	184000000	-0.6071
2	184000001	184500000
2	184500001	185000000	-0.6106
2	185000001	185500000	-0.8732
2	185500001	186000000	-0.3394
2	186000001	186500000	-0.3262
2	186500001	187000000	-0.5573
2	187000001	187500000	-0.4611
2	187500001	188000000	-0.7957
2	188000001	188500000	-0.6319
2	188500001	189000000	-0.8585
2	189000001	189500000	-0.6048
2	189500001	190000000	-0.4005
2	190000001	190500000
2	190500001	191000000	-0.4897
2	191000001	191500000
2	191500001	192000000	-0.5229
2	192000001	192500000	-0.6101
2	192500001	193000000	-0.4065
2	193000001	193500000	-0.7833
2	193500001	194000000
2	194000001	194500000	-0.6184
2	194500001	195000000	-0.7015
2	195000001	195500000	-0.5892
2	195500001	196000000	-0.4408
2	196000001	196500000	-0.6372
2	196500001	197000000	-0.4859
2	197000001	197500000	-0.4346
2	197500001	198000000	-0.4832
2	198000001	198500000	-0.3812
2	198500001	199000000	-0.6469
2	199000001	199500000	-0.4307
2	199500001	200000000	-0.521
2	200000001	200500000	-0.4981
2	200500001	201000000	-0.365
2	201000001	201500000
2	201500001	202000000	-0.6011
2	202000001	202500000	-0.4953
2	202500001	203000000	-0.5535
2	203000001	203500000
2	203500001	204000000	-0.6785
2	204000001	204500000	-0.7002
2	204500001	205000000	-0.3445
2	205000001	205500000	-0.2979
2	205500001	206000000	-0.5991
2	206000001	206500000	-0.4083
2	206500001	207000000	-0.2497
2	207000001	207500000	-0.7145
2	207500001	208000000	-0.3265
2	208000001	208500000	-0.2812
2	208500001	209000000	-0.5623
2	209000001	209500000
2	209500001	210000000	-0.3919
2	210000001	210500000
2	210500001	211000000	-0.5391
2	211000001	211500000	-0.3176
2	211500001	212000000	-0.4908
2	212000001	212500000
2	212500001	213000000	-0.5731
2	213000001	213500000	-0.2896
2	213500001	214000000	-0.3842
2	214000001	214500000	-0.3711
2	214500001	215000000	-0.5687
2	215000001	215500000	-0.2209
2	215500001	216000000	-0.3199
2	216000001	216500000	-0.415
2	216500001	217000000	-0.4077
2	217000001	217500000	-0.2293
2	217500001	218000000	-0.55
2	218000001	218500000	-0.3614
2	218500001	219000000	-0.688
2	219000001	219500000	-0.6997
2	219500001	220000000	-0.5353
2	220000001	220500000	-0.6448
2	220500001	221000000	-0.3494
2	221000001	221500000	-0.4007
2	221500001	222000000	-0.3666
2	222000001	222500000	-0.571
2	222500001	223000000	-0.6396
2	223000001	223500000
2	223500001	224000000	-0.3341
2	224000001	224500000	-0.4449
2	224500001	225000000	-0.5137
2	225000001	225500000	-0.3194
2	225500001	226000000
2	226000001	226500000	-0.4668
2	226500001	227000000	-0.4396
2	227000001	227500000	-0.473
2	227500001	228000000	-0.5553
2	228000001	228500000	-0.508
2	228500001	229000000	-0.5427
2	229000001	229500000	-0.4801
2	229500001	230000000	-0.6306
2	230000001	230500000
2	230500001	231000000	-0.7272
2	231000001	231500000	-0.6022
2	231500001	232000000	-0.4536
2	232000001	232500000
2	232500001	233000000	-0.5771
2	233000001	233500000	-0.5428
2	233500001	234000000	-0.5409
2	234000001	234500000	-0.6516
2	234500001	235000000	-0.383
2	235000001	235500000	-0.5102
2	235500001	236000000	-0.4987
2	236000001	236500000	-0.3746
2	236500001	237000000	-0.1735
2	237000001	237500000	-0.5837
2	237500001	238000000
2	238000001	238500000	-0.7479
2	238500001	239000000
2	239000001	239500000
2	239500001	240000000	-0.844
2	240000001	240500000	-1.0399
2	240500001	241000000	-0.7744
2	241000001	241500000	-0.8456
2	241500001	242000000
2	242000001	242500000	-0.6817
2	242500001	243000000	-0.4659
2	243000001	243199373
3	1	500000	0.6063
3	500001	1000000	0.2856
3	1000001	1500000	0.5985
3	1500001	2000000	0.2588
3	2000001	2500000	0.2067
3	2500001	3000000	0.064
3	3000001	3500000	-0.0085
3	3500001	4000000	0.1903
3	4000001	4500000	0.2841
3	4500001	5000000
3	5000001	5500000
3	5500001	6000000	0.1641
3	6000001	6500000	0.105
3	6500001	7000000	0.3306
3	7000001	7500000	0.6848
3	7500001	8000000	0.5725
3	8000001	8500000	0.5853
3	8500001	9000000	0.4077
3	9000001	9500000
3	9500001	10000000	0.5961
3	10000001	10500000	0.4067
3	10500001	11000000	0.7282
3	11000001	11500000	0.4965
3	11500001	12000000	0.5232
3	12000001	12500000	0.4949
3	12500001	13000000	0.5843
3	13000001	13500000	0.6106
3	13500001	14000000	0.3229
3	14000001	14500000	0.548
3	14500001	15000000	0.4683
3	15000001	15500000
3	15500001	16000000	0.597
3	16000001	16500000	0.6078
3	16500001	17000000	0.6709
3	17000001	17500000	0.5606
3	17500001	18000000	0.4641
3	18000001	18500000
3	18500001	19000000	0.7955
3	19000001	19500000	0.1748
3	19500001	20000000	0.1738
3	20000001	20500000	-0.1337
3	20500001	21000000	0.051
3	21000001	21500000	-0.0203
3	21500001	22000000	-0.0911
3	22000001	22500000	-0.0075
3	22500001	23000000
3	23000001	23500000	0.081
3	23500001	24000000
3	24000001	24500000
3	24500001	25000000	0.3164
3	25000001	25500000	0.0508
3	25500001	26000000
3	26000001	26500000	0.0896
3	26500001	27000000	0.0944
3	27000001	27500000	0.0423
3	27500001	28000000
3	28000001	28500000	0.0847
3	28500001	29000000	0.0719
3	29000001	29500000	-0.0885
3	29500001	30000000	-0.0726
3	30000001	30500000	0.127
3	30500001	31000000	0.0634
3	31000001	31500000	0.1699
3	31500001	32000000	0.2121
3	32000001	32500000	0.3539
3	32500001	33000000	0.429
3	33000001	33500000	0.3583
3	33500001	34000000	0.1395
3	34000001	34500000	0.6618
3	34500001	35000000	0.7299
3	35000001	35500000	0.6102
3	35500001	36000000	0.6081
3	36000001	36500000	0.6364
3	36500001	37000000	0.4443
3	37000001	37500000	0.2238
3	37500001	38000000	0.4203
3	38000001	38500000	0.0985
3	38500001	39000000	0.1184
3	39000001	39500000	0.1183
3	39500001	40000000	0.3482
3	40000001	40500000	0.46
3	40500001	41000000
3	41000001	41500000	0.2463
3	41500001	42000000	0.3858
3	42000001	42500000	0.4069
3	42500001	43000000	-0.1681
3	43000001	43500000	0.2091
3	43500001	44000000	0.2708
3	44000001	44500000	0.2666
3	44500001	45000000	0.2164
3	45000001	45500000
3	45500001	46000000	0.1278
3	46000001	46500000	0.3419
3	46500001	47000000	-0.0224
3	47000001	47500000	0.137
3	47500001	48000000	0.0438
3	48000001	48500000	0.1095
3	48500001	49000000	0.0781
3	49000001	49500000
3	49500001	50000000
3	50000001	50500000	0.158
3	50500001	51000000	-0.0782
3	51000001	51500000	0.328
3	51500001	52000000	0.2393
3	52000001	52500000	0.0236
3	52500001	53000000	-0.0718
3	53000001	53500000	0.3022
3	53500001	54000000	0.2998
3	54000001	54500000	0.4628
3	54500001	55000000	0.5201
3	55000001	55500000	0.3705
3	55500001	56000000	0.484
3	56000001	56500000	0.4204
3	56500001	57000000	0.2278
3	57000001	57500000	0.0002
3	57500001	58000000
3	58000001	58500000	0.5357
3	58500001	59000000	0.2251
3	59000001	59500000	0.3001
3	59500001	60000000	0.3327
3	60000001	60500000	0.4747
3	60500001	61000000	0.5543
3	61000001	61500000	0.4599
3	61500001	62000000	0.4949
3	62000001	62500000	0.5485
3	62500001	63000000	0.3571
3	63000001	63500000	0.2857
3	63500001	64000000	0.3837
3	64000001	64500000	0.484
3	64500001	65000000	0.3442
3	65000001	65500000	0.1825
3	65500001	66000000	0.0775
3	66000001	66500000	0.4238
3	66500001	67000000	0.3663
3	67000001	67500000	0.5117
3	67500001	68000000
3	68000001	68500000	0.3271
3	68500001	69000000	0.7683
3	69000001	69500000	0.6129
3	69500001	70000000	0.5577
3	70000001	70500000	0.4512
3	70500001	71000000	0.589
3	71000001	71500000	0.704
3	71500001	72000000	0.5741
3	72000001	72500000	0.6157
3	72500001	73000000	0.6273
3	73000001	73500000
3	73500001	74000000	0.784
3	74000001	74500000	0.5102
3	74500001	75000000	0.5401
3	75000001	75500000	0.5706
3	75500001	76000000
3	76000001	76500000	0.8241
3	76500001	77000000	0.535
3	77000001	77500000	0.6128
3	77500001	78000000	0.5676
3	78000001	78500000	0.5021
3	78500001	79000000	0.4999
3	79000001	79500000
3	79500001	80000000	0.3594
3	80000001	80500000	0.3785
3	80500001	81000000
3	81000001	81500000
3	81500001	82000000	0.7104
3	82000001	82500000	0.5561
3	82500001	83000000	0.433
3	83000001	83500000	0.4487
3	83500001	84000000	0.6788
3	84000001	84500000
3	84500001	85000000	0.6915
3	85000001	85500000	0.6821
3	85500001	86000000	0.5723
3	86000001	86500000	0.4608
3	86500001	87000000	0.4868
3	87000001	87500000	0.3418
3	87500001	88000000	0.005
3	88000001	88500000	-0.0332
3	88500001	89000000	0.3129
3	89000001	89500000	0.0902
3	89500001	90000000	0.4391
3	90000001	90500000
3	90500001	91000000
3	91000001	91500000
3	91500001	92000000
3	92000001	92500000
3	92500001	93000000
3	93000001	93500000
3	93500001	94000000
3	94000001	94500000	0.4421
3	94500001	95000000	0.3654
3	95000001	95500000	0.5627
3	95500001	96000000	0.4464
3	96000001	96500000
3	96500001	97000000
3	97000001	97500000	0.3363
3	97500001	98000000	0.6044
3	98000001	98500000	0.5196
3	98500001	99000000	0.4693
3	99000001	99500000	0.6683
3	99500001	100000000
3	100000001	100500000	0.4419
3	100500001	101000000	0.6837
3	101000001	101500000	0.1496
3	101500001	102000000	0.3429
3	102000001	102500000	0.2971
3	102500001	103000000	0.2144
3	103000001	103500000	0.2516
3	103500001	104000000	0.5461
3	104000001	104500000	0.3997
3	104500001	105000000	0.5168
3	105000001	105500000	0.3817
3	105500001	106000000	0.3142
3	106000001	106500000	0.5304
3	106500001	107000000	0.3738
3	107000001	107500000	0.1549
3	107500001	108000000	0.4525
3	108000001	108500000
3	108500001	109000000	0.2227
3	109000001	109500000	0.2482
3	109500001	110000000	0.1553
3	110000001	110500000	-0.0848
3	110500001	111000000	0.0269
3	111000001	111500000	0.2661
3	111500001	112000000	0.2512
3	112000001	112500000	0.3376
3	112500001	113000000	0.3788
3	113000001	113500000	0.3284
3	113500001	114000000	0.1667
3	114000001	114500000
3	114500001	115000000	0.425
3	115000001	115500000	0.7065
3	115500001	116000000	0.4169
3	116000001	116500000	0.5519
3	116500001	117000000	0.6017
3	117000001	117500000	0.6501
3	117500001	118000000
3	118000001	118500000	0.401
3	118500001	119000000	0.3708
3	119000001	119500000
3	119500001	120000000	0.2655
3	120000001	120500000	0.2963
3	120500001	121000000	0.4766
3	121000001	121500000	0.0203
3	121500001	122000000	0.3809
3	122000001	122500000	0.2369
3	122500001	123000000
3	123000001	123500000	0.2128
3	123500001	124000000	0.3125
3	124000001	124500000	0.4983
3	124500001	125000000	0.5247
3	125000001	125500000
3	125500001	126000000	0.4713
3	126000001	126500000	0.4322
3	126500001	127000000	0.3152
3	127000001	127500000	0.4654
3	127500001	128000000	0.4646
3	128000001	128500000	0.4057
3	128500001	129000000	0.5307
3	129000001	129500000	0.2472
3	129500001	130000000
3	130000001	130500000	0.5778
3	130500001	131000000	0.5769
3	131000001	131500000
3	131500001	132000000	0.675
3	132000001	132500000	0.4705
3	132500001	133000000	0.4134
3	133000001	133500000	0.4012
3	133500001	134000000	0.1495
3	134000001	134500000	0.1829
3	134500001	135000000	0.3251
3	135000001	135500000	0.6343
3	135500001	136000000	0.2666
3	136000001	136500000	0.0853
3	136500001	137000000
3	137000001	137500000	0.4769
3	137500001	138000000	0.384
3	138000001	138500000
3	138500001	139000000
3	139000001	139500000	0.4723
3	139500001	140000000	0.5245
3	140000001	140500000	0.7451
3	140500001	141000000	0.4824
3	141000001	141500000	0.415
3	141500001	142000000
3	142000001	142500000
3	142500001	143000000	0.3184
3	143000001	143500000	0.3195
3	143500001	144000000	0.3789
3	144000001	144500000	0.4028
3	144500001	145000000	0.4121
3	145000001	145500000	0.3785
3	145500001	146000000	0.2949
3	146000001	146500000	0.3583
3	146500001	147000000	0.3681
3	147000001	147500000	0.1952
3	147500001	148000000	0.1994
3	148000001	148500000
3	148500001	149000000	-0.0748
3	149000001	149500000	-0.0212
3	149500001	150000000	0.0056
3	150000001	150500000	-0.093
3	150500001	151000000	-0.0103
3	151000001	151500000	0.2299
3	151500001	152000000	0.1339
3	152000001	152500000	0.234
3	152500001	153000000	-0.1065
3	153000001	153500000	-0.0603
3	153500001	154000000	0.0636
3	154000001	154500000	0.2627
3	154500001	155000000	0.1079
3	155000001	155500000	0.04
3	155500001	156000000	-0.0054
3	156000001	156500000	0.0211
3	156500001	157000000	-0.2228
3	157000001	157500000	0.0141
3	157500001	158000000	-0.0291
3	158000001	158500000	-0.032
3	158500001	159000000
3	159000001	159500000	0.0656
3	159500001	160000000	0.0873
3	160000001	160500000
3	160500001	161000000
3	161000001	161500000	0.075
3	161500001	162000000	0.1453
3	162000001	162500000	0.03
3	162500001	163000000
3	163000001	163500000	-0.0124
3	163500001	164000000
3	164000001	164500000	-0.1301
3	164500001	165000000	0.1615
3	165000001	165500000	0.0649
3	165500001	166000000	-0.0156
3	166000001	166500000	0.0478
3	166500001	167000000	0.0749
3	167000001	167500000	0.0054
3	167500001	168000000	-0.0911
3	168000001	168500000	-0.1465
3	168500001	169000000	0.0282
3	169000001	169500000	-0.081
3	169500001	170000000	-0.1782
3	170000001	170500000	-0.0229
3	170500001	171000000	-0.0895
3	171000001	171500000	0.252
3	171500001	172000000	-0.031
3	172000001	172500000	-0.0401
3	172500001	173000000
3	173000001	173500000	0.0632
3	173500001	174000000
3	174000001	174500000	-0.0001
3	174500001	175000000	0.1231
3	175000001	175500000	-0.0281
3	175500001	176000000	0.1005
3	176000001	176500000	-0.18
3	176500001	177000000	-0.0156
3	177000001	177500000	0.2573
3	177500001	178000000	0.0522
3	178000001	178500000	0.1729
3	178500001	179000000	0.3805
3	179000001	179500000
3	179500001	180000000	0.4161
3	180000001	180500000	0.2415
3	180500001	181000000	0.3879
3	181000001	181500000	0.1848
3	181500001	182000000	0.0609
3	182000001	182500000	0.3775
3	182500001	183000000	0.2823
3	183000001	183500000	0.4768
3	183500001	184000000	0.2907
3	184000001	184500000	0.0928
3	184500001	185000000	0.2169
3	185000001	185500000	0.3742
3	185500001	186000000	0.4272
3	186000001	186500000	0.3097
3	186500001	187000000
3	187000001	187500000
3	187500001	188000000	0.4194
3	188000001	188500000	0.4752
3	188500001	189000000	0.5149
3	189000001	189500000	0.2253
3	189500001	190000000	-0.0143
3	190000001	190500000	0.1069
3	190500001	191000000	-0.042
3	191000001	191500000	-0.0399
3	191500001	192000000	-0.1171
3	192000001	192500000	-0.0058
3	192500001	193000000	0.0327
3	193000001	193500000	0.0617
3	193500001	194000000	0.1909
3	194000001	194500000	0.0167
3	194500001	195000000	-0.0383
3	195000001	195500000
3	195500001	196000000
3	196000001	196500000	-0.1067
3	196500001	197000000
3	197000001	197500000	0.0031
3	197500001	198000000
3	198000001	198022430
4	1	500000
4	500001	1000000	-0.0732
4	1000001	1500000	-0.1766
4	1500001	2000000	-0.2339
4	2000001	2500000	-0.3689
4	2500001	3000000	-0.1649
4	3000001	3500000	-0.1516
4	3500001	4000000
4	4000001	4500000
4	4500001	5000000	0.2422
4	5000001	5500000	0.021
4	5500001	6000000	0.2837
4	6000001	6500000	-0.0423
4	6500001	7000000	-0.0982
4	7000001	7500000	0.1497
4	7500001	8000000
4	8000001	8500000
4	8500001	9000000	-0.2351
4	9000001	9500000
4	9500001	10000000
4	10000001	10500000	0.1748
4	10500001	11000000
4	11000001	11500000	0.2321
4	11500001	12000000	0.0514
4	12000001	12500000
4	12500001	13000000
4	13000001	13500000	0.0452
4	13500001	14000000	0.0943
4	14000001	14500000	0.0997
4	14500001	15000000	0.0759
4	15000001	15500000	0.0056
4	15500001	16000000	0.2011
4	16000001	16500000	-0.0756
4	16500001	17000000
4	17000001	17500000
4	17500001	18000000	-0.0966
4	18000001	18500000	0.2703
4	18500001	19000000	0.106
4	19000001	19500000	0.1704
4	19500001	20000000	0.2043
4	20000001	20500000	0.024
4	20500001	21000000	-0.0193
4	21000001	21500000	0.0544
4	21500001	22000000
4	22000001	22500000	0.118
4	22500001	23000000	-0.0992
4	23000001	23500000	0.082
4	23500001	24000000	0.1439
4	24000001	24500000	0.1368
4	24500001	25000000	0.1741
4	25000001	25500000	0.02
4	25500001	26000000	-0.0521
4	26000001	26500000	0.0305
4	26500001	27000000	-0.0653
4	27000001	27500000	-0.0277
4	27500001	28000000
4	28000001	28500000	0.1649
4	28500001	29000000	-0.1636
4	29000001	29500000	0.2261
4	29500001	30000000	0.0149
4	30000001	30500000	-0.0227
4	30500001	31000000	0.024
4	31000001	31500000	0.0311
4	31500001	32000000	0.0685
4	32000001	32500000	-0.0653
4	32500001	33000000	0.3345
4	33000001	33500000	0.1456
4	33500001	34000000	-0.0592
4	34000001	34500000	0.1227
4	34500001	35000000	0.1702
4	35000001	35500000	0.0834
4	35500001	36000000	0.0848
4	36000001	36500000
4	36500001	37000000	0.0194
4	37000001	37500000	0.1749
4	37500001	38000000	0.0284
4	38000001	38500000	0.02
4	38500001	39000000	-0.0002
4	39000001	39500000	-0.2031
4	39500001	40000000	-0.523
4	40000001	40500000	-0.0251
4	40500001	41000000
4	41000001	41500000	0.1444
4	41500001	42000000	-0.0649
4	42000001	42500000	0.0159
4	42500001	43000000
4	43000001	43500000	0.2379
4	43500001	44000000	-0.0134
4	44000001	44500000	0.0287
4	44500001	45000000	-0.0093
4	45000001	45500000	0.0478
4	45500001	46000000	0.0704
4	46000001	46500000	0.0793
4	46500001	47000000	0.1209
4	47000001	47500000	0.1243
4	47500001	48000000
4	48000001	48500000	-0.0163
4	48500001	49000000	-0.22
4	49000001	49500000
4	49500001	50000000
4	50000001	50500000
4	50500001	51000000
4	51000001	51500000
4	51500001	52000000
4	52000001	52500000
4	52500001	53000000
4	53000001	53500000	0.2044
4	53500001	54000000	0.1132
4	54000001	54500000	0.0789
4	54500001	55000000
4	55000001	55500000	0.2265
4	55500001	56000000	0.1429
4	56000001	56500000
4	56500001	57000000	-0.0034
4	57000001	57500000	-0.1742
4	57500001	58000000	-0.0204
4	58000001	58500000
4	58500001	59000000	0.0126
4	59000001	59500000	0.0533
4	59500001	60000000
4	60000001	60500000	-0.2132
4	60500001	61000000	0.0511
4	61000001	61500000	0.0557
4	61500001	62000000	-0.0371
4	62000001	62500000	-0.0384
4	62500001	63000000	-0.2424
4	63000001	63500000	0.0865
4	63500001	64000000	-0.0544
4	64000001	64500000
4	64500001	65000000	0.1268
4	65000001	65500000
4	65500001	66000000	-0.2231
4	66000001	66500000	-0.0851
4	66500001	67000000	-0.1627
4	67000001	67500000	-0.1122
4	67500001	68000000	-0.13
4	68000001	68500000
4	68500001	69000000	0.0127
4	69000001	69500000
4	69500001	70000000	-0.0089
4	70000001	70500000
4	70500001	71000000	0.0547
4	71000001	71500000
4	71500001	72000000	0.0008
4	72000001	72500000	0.0021
4	72500001	73000000	-0.0632
4	73000001	73500000	0.1005
4	73500001	74000000	0.0588
4	74000001	74500000	-0.0965
4	74500001	75000000	-0.1426
4	75000001	75500000	-0.0993
4	75500001	76000000	0.1563
4	76000001	76500000	0.1813
4	76500001	77000000
4	77000001	77500000
4	77500001	78000000	-0.0869
4	78000001	78500000
4	78500001	79000000
4	79000001	79500000	0.0668
4	79500001	80000000	-0.137
4	80000001	80500000	0.1242
4	80500001	81000000
4	81000001	81500000	0.1303
4	81500001	82000000	-0.122
4	82000001	82500000	0.1909
4	82500001	83000000	0.0947
4	83000001	83500000	0.1449
4	83500001	84000000	-0.0528
4	84000001	84500000	-0.1066
4	84500001	85000000	0.0245
4	85000001	85500000	0.1224
4	85500001	86000000	-0.1103
4	86000001	86500000	0.1225
4	86500001	87000000
4	87000001	87500000	0.1047
4	87500001	88000000	-0.1568
4	88000001	88500000	0.0034
4	88500001	89000000	-0.0515
4	89000001	89500000	-0.2517
4	89500001	90000000	-0.0621
4	90000001	90500000	-0.0205
4	90500001	91000000	-0.2032
4	91000001	91500000	-0.157
4	91500001	92000000	0.1102
4	92000001	92500000	0.0545
4	92500001	93000000	0.0201
4	93000001	93500000	-0.042
4	93500001	94000000
4	94000001	94500000	0.1804
4	94500001	95000000	-0.0133
4	95000001	95500000	-0.1415
4	95500001	96000000	0.0782
4	96000001	96500000	-0.1052
4	96500001	97000000	-0.0466
4	97000001	97500000	0.3204
4	97500001	98000000	0.1231
4	98000001	98500000	0.1339
4	98500001	99000000	-0.0657
4	99000001	99500000	0.1514
4	99500001	100000000	-0.066
4	100000001	100500000	0.0552
4	100500001	101000000	-0.0266
4	101000001	101500000	0.1424
4	101500001	102000000	-0.1027
4	102000001	102500000	0.038
4	102500001	103000000	-0.196
4	103000001	103500000	0.0957
4	103500001	104000000	0.2531
4	104000001	104500000
4	104500001	105000000	-0.0251
4	105000001	105500000	0.0165
4	105500001	106000000	0.1944
4	106000001	106500000	0.1702
4	106500001	107000000	-0.0844
4	107000001	107500000	-0.0629
4	107500001	108000000
4	108000001	108500000	-0.0152
4	108500001	109000000	0.0788
4	109000001	109500000	0.0404
4	109500001	110000000	-0.1408
4	110000001	110500000	-0.129
4	110500001	111000000	0.1823
4	111000001	111500000	0.0204
4	111500001	112000000	-0.2211
4	112000001	112500000
4	112500001	113000000	0.05
4	113000001	113500000	-0.0572
4	113500001	114000000	-0.2113
4	114000001	114500000	-0.077
4	114500001	115000000	-0.033
4	115000001	115500000	-0.0315
4	115500001	116000000	0.0105
4	116000001	116500000	0.3198
4	116500001	117000000	0.1245
4	117000001	117500000
4	117500001	118000000	-0.0422
4	118000001	118500000	0.1443
4	118500001	119000000	0.1849
4	119000001	119500000	-0.4755
4	119500001	120000000	0.0948
4	120000001	120500000
4	120500001	121000000	0.0592
4	121000001	121500000	0.0372
4	121500001	122000000	-0.0068
4	122000001	122500000	-0.0105
4	122500001	123000000	-0.0268
4	123000001	123500000	-0.216
4	123500001	124000000	-0.0648
4	124000001	124500000
4	124500001	125000000	0.0719
4	125000001	125500000	-0.0903
4	125500001	126000000	-0.0156
4	126000001	126500000	0.1381
4	126500001	127000000	0.0756
4	127000001	127500000	0.1193
4	127500001	128000000	-0.1242
4	128000001	128500000	0.2415
4	128500001	129000000	-0.1605
4	129000001	129500000	-0.0567
4	129500001	130000000	-0.1893
4	130000001	130500000	-0.0265
4	130500001	131000000	-0.0491
4	131000001	131500000	0.0509
4	131500001	132000000	0.0523
4	132000001	132500000	-0.0652
4	132500001	133000000
4	133000001	133500000	0.0328
4	133500001	134000000	-0.0379
4	134000001	134500000
4	134500001	135000000
4	135000001	135500000	0.036
4	135500001	136000000	0.0869
4	136000001	136500000
4	136500001	137000000	-0.0116
4	137000001	137500000	-0.0928
4	137500001	138000000	-0.05
4	138000001	138500000	-0.0807
4	138500001	139000000	-0.0445
4	139000001	139500000	0.157
4	139500001	140000000	0.1241
4	140000001	140500000	-0.1759
4	140500001	141000000	0.0096
4	141000001	141500000	-0.1199
4	141500001	142000000	0.0894
4	142000001	142500000
4	142500001	143000000	0.0974
4	143000001	143500000	0.1641
4	143500001	144000000	-0.0008
4	144000001	144500000	-0.2186
4	144500001	145000000	0.0906
4	145000001	145500000	0.0446
4	145500001	146000000	0.244
4	146000001	146500000	-0.1161
4	146500001	147000000	-0.1464
4	147000001	147500000	-0.0895
4	147500001	148000000	0.1182
4	148000001	148500000	0.0258
4	148500001	149000000	-0.0402
4	149000001	149500000	0.2063
4	149500001	150000000	0.1574
4	150000001	150500000
4	150500001	151000000
4	151000001	151500000	-0.0841
4	151500001	152000000	-0.495
4	152000001	152500000	-0.113
4	152500001	153000000	0.2205
4	153000001	153500000	-0.184
4	153500001	154000000	-0.0403
4	154000001	154500000
4	154500001	155000000	0.0199
4	155000001	155500000
4	155500001	156000000	-0.0187
4	156000001	156500000
4	156500001	157000000	-0.1123
4	157000001	157500000	0.0834
4	157500001	158000000	0.1148
4	158000001	158500000	0.0756
4	158500001	159000000	0.0009
4	159000001	159500000	-0.1562
4	159500001	160000000	0.0724
4	160000001	160500000	-0.056
4	160500001	161000000	0.068
4	161000001	161500000	-0.0608
4	161500001	162000000	0.0511
4	162000001	162500000
4	162500001	163000000	0.0598
4	163000001	163500000
4	163500001	164000000	0.0009
4	164000001	164500000	-0.0576
4	164500001	165000000	-0.0848
4	165000001	165500000	-0.0961
4	165500001	166000000	-0.1866
4	166000001	166500000	-0.1468
4	166500001	167000000	-0.1068
4	167000001	167500000
4	167500001	168000000	-0.2335
4	168000001	168500000	0.0624
4	168500001	169000000	0.1073
4	169000001	169500000	-0.0675
4	169500001	170000000	-0.109
4	170000001	170500000	-0.3632
4	170500001	171000000	-0.2845
4	171000001	171500000	-0.0232
4	171500001	172000000	0.1102
4	172000001	172500000	0.0588
4	172500001	173000000	-0.0834
4	173000001	173500000	-0.4641
4	173500001	174000000	0.1327
4	174000001	174500000	-0.2173
4	174500001	175000000	0.0524
4	175000001	175500000	-0.0223
4	175500001	176000000	-0.0541
4	176000001	176500000	-0.0296
4	176500001	177000000	0.0839
4	177000001	177500000	-0.0955
4	177500001	178000000	-0.1097
4	178000001	178500000	-0.1306
4	178500001	179000000	0.0216
4	179000001	179500000	0.1292
4	179500001	180000000	-0.1033
4	180000001	180500000	-0.0529
4	180500001	181000000	-0.0848
4	181000001	181500000	-0.1677
4	181500001	182000000	-0.0825
4	182000001	182500000	0.0065
4	182500001	183000000	0.1215
4	183000001	183500000	-0.1188
4	183500001	184000000	-0.2535
4	184000001	184500000	-0.0242
4	184500001	185000000	-0.0041
4	185000001	185500000	0.2222
4	185500001	186000000	-0.0189
4	186000001	186500000
4	186500001	187000000	-0.0813
4	187000001	187500000	-0.307
4	187500001	188000000	0.0792
4	188000001	188500000	-0.1188
4	188500001	189000000
4	189000001	189500000	-0.0686
4	189500001	190000000	-0.2123
4	190000001	190500000
4	190500001	191000000
4	191000001	191154276
5	1	500000
5	500001	1000000	-0.624
5	1000001	1500000
5	1500001	2000000	0.0593
5	2000001	2500000	-0.0179
5	2500001	3000000	-0.0837
5	3000001	3500000
5	3500001	4000000
5	4000001	4500000	-0.0006
5	4500001	5000000	-0.1302
5	5000001	5500000	0.1521
5	5500001	6000000	0.0516
5	6000001	6500000	0.024
5	6500001	7000000	0.0583
5	7000001	7500000	0.0379
5	7500001	8000000	-0.1351
5	8000001	8500000	-0.1631
5	8500001	9000000	0.2352
5	9000001	9500000	0.2163
5	9500001	10000000	0.0893
5	10000001	10500000
5	10500001	11000000	0.0953
5	11000001	11500000	0.0103
5	11500001	12000000	0.0661
5	12000001	12500000
5	12500001	13000000	-0.0365
5	13000001	13500000	0.0368
5	13500001	14000000	0.0649
5	14000001	14500000	0.0753
5	14500001	15000000	0.0274
5	15000001	15500000	0.216
5	15500001	16000000	0.2404
5	16000001	16500000	0.1776
5	16500001	17000000	0.1966
5	17000001	17500000	0.0229
5	17500001	18000000
5	18000001	18500000	0.1107
5	18500001	19000000	-0.0045
5	19000001	19500000	0.0398
5	19500001	20000000	0.0119
5	20000001	20500000	0.1773
5	20500001	21000000
5	21000001	21500000
5	21500001	22000000
5	22000001	22500000
5	22500001	23000000	-0.0143
5	23000001	23500000	0.0908
5	23500001	24000000
5	24000001	24500000	0.1193
5	24500001	25000000	0.0375
5	25000001	25500000	-0.082
5	25500001	26000000	0.2377
5	26000001	26500000
5	26500001	27000000	0.2209
5	27000001	27500000	0.2039
5	27500001	28000000	-0.0807
5	28000001	28500000	-0.1159
5	28500001	29000000	0.0624
5	29000001	29500000	-0.1483
5	29500001	30000000	0.0132
5	30000001	30500000	0.1019
5	30500001	31000000	0.1052
5	31000001	31500000	0.1574
5	31500001	32000000	0.225
5	32000001	32500000	0.0324
5	32500001	33000000	0.1354
5	33000001	33500000	0.0006
5	33500001	34000000	0.1918
5	34000001	34500000
5	34500001	35000000
5	35000001	35500000	0.1239
5	35500001	36000000	0.0776
5	36000001	36500000	0.0138
5	36500001	37000000	0.0537
5	37000001	37500000	-0.2144
5	37500001	38000000	0.1131
5	38000001	38500000	0.0318
5	38500001	39000000	-0.1152
5	39000001	39500000	-0.0063
5	39500001	40000000	0.0845
5	40000001	40500000	0.0327
5	40500001	41000000	0.0326
5	41000001	41500000
5	41500001	42000000	0.1188
5	42000001	42500000	-0.315
5	42500001	43000000	0.0656
5	43000001	43500000	0.1158
5	43500001	44000000	0.1247
5	44000001	44500000	0.1549
5	44500001	45000000	-0.0181
5	45000001	45500000	0.365
5	45500001	46000000
5	46000001	46500000
5	46500001	47000000
5	47000001	47500000
5	47500001	48000000
5	48000001	48500000
5	48500001	49000000
5	49000001	49500000
5	49500001	50000000
5	50000001	50500000	-0.7029
5	50500001	51000000	-0.4441
5	51000001	51500000	-0.4753
5	51500001	52000000
5	52000001	52500000	-0.5217
5	52500001	53000000
5	53000001	53500000	-0.3953
5	53500001	54000000	-0.3236
5	54000001	54500000	-0.1025
5	54500001	55000000	-0.6768
5	55000001	55500000	-0.7137
5	55500001	56000000	-0.2461
5	56000001	56500000	-0.4796
5	56500001	57000000	-0.2739
5	57000001	57500000	-0.293
5	57500001	58000000	-0.5156
5	58000001	58500000
5	58500001	59000000	-0.4668
5	59000001	59500000	-0.2602
5	59500001	60000000	-0.1117
5	60000001	60500000	-0.5062
5	60500001	61000000	-0.3546
5	61000001	61500000	-0.2747
5	61500001	62000000	-0.6176
5	62000001	62500000	-0.3031
5	62500001	63000000
5	63000001	63500000	-0.3576
5	63500001	64000000	-0.3341
5	64000001	64500000	-0.2263
5	64500001	65000000	-0.6
5	65000001	65500000
5	65500001	66000000	-0.1974
5	66000001	66500000	-0.4176
5	66500001	67000000	-0.3082
5	67000001	67500000	-0.3276
5	67500001	68000000	-0.1265
5	68000001	68500000	-0.2678
5	68500001	69000000
5	69000001	69500000
5	69500001	70000000
5	70000001	70500000
5	70500001	71000000
5	71000001	71500000
5	71500001	72000000
5	72000001	72500000	-0.7205
5	72500001	73000000	-0.4675
5	73000001	73500000	-0.1508
5	73500001	74000000	-0.3513
5	74000001	74500000	-0.28
5	74500001	75000000	-0.8256
5	75000001	75500000	-0.2096
5	75500001	76000000	-0.4346
5	76000001	76500000	-0.5048
5	76500001	77000000	-0.6875
5	77000001	77500000	-0.4853
5	77500001	78000000	-0.4691
5	78000001	78500000	-0.5404
5	78500001	79000000	-0.8033
5	79000001	79500000	-0.2474
5	79500001	80000000
5	80000001	80500000	-0.1845
5	80500001	81000000	-0.5214
5	81000001	81500000	-0.6719
5	81500001	82000000	-0.3523
5	82000001	82500000	-0.4005
5	82500001	83000000	-0.4396
5	83000001	83500000	-0.4596
5	83500001	84000000	-0.5016
5	84000001	84500000	-0.3892
5	84500001	85000000	-0.2363
5	85000001	85500000	-0.2691
5	85500001	86000000	-0.6291
5	86000001	86500000	-0.4417
5	86500001	87000000	-0.4707
5	87000001	87500000	-0.2679
5	87500001	88000000	-0.4944
5	88000001	88500000	-0.3441
5	88500001	89000000	-0.3084
5	89000001	89500000	-0.5231
5	89500001	90000000	-0.4925
5	90000001	90500000	-0.3236
5	90500001	91000000	-0.5305
5	91000001	91500000	-0.2758
5	91500001	92000000	-0.1139
5	92000001	92500000	-0.4007
5	92500001	93000000	-0.6435
5	93000001	93500000	-0.3738
5	93500001	94000000
5	94000001	94500000	-0.5891
5	94500001	95000000	-0.4491
5	95000001	95500000	-0.5193
5	95500001	96000000	-0.292
5	96000001	96500000	-0.65
5	96500001	97000000
5	97000001	97500000	-0.3007
5	97500001	98000000
5	98000001	98500000	-0.54
5	98500001	99000000	-0.4438
5	99000001	99500000
5	99500001	100000000	-0.3225
5	100000001	100500000	-0.4017
5	100500001	101000000	-0.4356
5	101000001	101500000	-0.6342
5	101500001	102000000	-0.3554
5	102000001	102500000	-0.7127
5	102500001	103000000	-0.2864
5	103000001	103500000
5	103500001	104000000	-0.4364
5	104000001	104500000	-0.3125
5	104500001	105000000	-0.2806
5	105000001	105500000	-0.5301
5	105500001	106000000
5	106000001	106500000	-0.743
5	106500001	107000000	-0.4196
5	107000001	107500000	-0.4141
5	107500001	108000000	-0.8147
5	108000001	108500000	-0.624
5	108500001	109000000	-0.6619
5	109000001	109500000	-0.2384
5	109500001	110000000	-0.4743
5	110000001	110500000	-0.3059
5	110500001	111000000	-0.2512
5	111000001	111500000	-0.0641
5	111500001	112000000	-0.4451
5	112000001	112500000	-0.5124
5	112500001	113000000	-0.6077
5	113000001	113500000	-0.4925
5	113500001	114000000	-0.4738
5	114000001	114500000	-0.215
5	114500001	115000000	-0.5111
5	115000001	115500000	-0.5396
5	115500001	116000000	-0.4948
[truncated: 3,778 more rows]
