# Supplementary material for: Micrometastasis-derived models enable drug testing for early-stage, high-risk melanoma patients
Source: EMBO Mol Med. 2025 Dec 5;18(1):297–324. doi: 10.1038/s44321-025-00339-8 (PMC12808144; doi:10.1038/s44321-025-00339-8)
Supplement: Supplementary file 5 — Source data Fig. 2 [file 44321_2025_339_MOESM5_ESM.zip › Figure 2/2D/Mel-09.xlsx]

## Sheet: Mel-09_log2
CNAs of Mel-09
Probe	Chr	start	stop	Mel-09-DCC	Mel-09-PDX	Mel-09-Met
A_16_P15000916	chr1	564424	564483	-0.266095	0.827555	-0.101271
A_18_P10001325	chr1	746608	746667	0.254061	1.95318	0.586764
A_18_P10001390	chr1	759762	759821	-1.33844	-0.709082	-0.297017
A_18_P10001457	chr1	780996	781055	0.783959	0.627443	-0.271809
A_18_P10001545	chr1	801556	801609	1.84264	0.15072	0.382862
A_16_P15001543	chr1	837386	837445	0.221041	-1.24678	-0.0748093
A_16_P15001594	chr1	852863	852922	0.426275	-1.66014	0.0297548
A_16_P00000099	chr1	867543	867602	0.766415	1.26886	-0.581763
A_18_P10001772	chr1	880237	880296	3.35708	-0.339409	-0.695128
A_16_P00000136	chr1	890945	891004	0.255851	-0.45081	0.720921
A_16_P15001756	chr1	899172	899220	-0.969359	0.610069	-0.679238
A_16_P00000179	chr1	913631	913683	-0.379826	-0.371185	-0.353418
A_16_P00000195	chr1	931484	931543	-0.490376	-0.743215	0.467486
A_16_P15001886	chr1	948461	948519	0.00532244	-0.0451819	0.0111689
A_16_P00000237	chr1	964697	964752	-0.352266	-0.398724	-0.429254
A_16_P15001967	chr1	974841	974900	-1.07231	-1.08926	0.703788
A_16_P00000285	chr1	991429	991488	0.953224	-0.780202	-0.735747
A_16_P00000311	chr1	1008286	1008337	0.208978	-0.162263	0.149497
A_16_P15002151	chr1	1028699	1028758	0.0546552	-0.231218	-0.022437
A_18_P17422640	chr1	1035288	1035347	-1.06119	1.7202	-0.257742
A_16_P00000357	chr1	1054735	1054794	-0.300486	-0.280349	-0.189481
A_16_P00000376	chr1	1065123	1065182	-2.67813	0.997724	-0.344129
A_16_P15002243	chr1	1072080	1072124	-0.957467	-0.0896798	-0.869691
A_16_P35002469	chr1	1078522	1078566	-0.881556	0.305064	-0.154566
A_18_P17422728	chr1	1084501	1084560	-0.589119	0.108076	1.12693
A_18_P17422742	chr1	1091161	1091215	-1.22781	0.656	-0.186496
A_16_P00000422	chr1	1097279	1097326	-0.8558	0.407194	-0.398553
A_16_P00000434	chr1	1102515	1102562	-0.302568	0.297674	-0.324012
A_16_P00000440	chr1	1105657	1105716	-1.54029	0.416934	0.894206
A_16_P35002575	chr1	1109858	1109917	-0.29263	-1.50087	-0.51158
A_16_P15002388	chr1	1117227	1117273	-0.314145	-0.295987	-0.417957
A_18_P17422795	chr1	1121155	1121199	1.30537	0.59555	0.140309
A_16_P00000465	chr1	1132047	1132098	2.44001	0.122241	-0.0273483
A_16_P00000486	chr1	1145909	1145960	0.994963	0.196414	-0.551118
A_16_P15002493	chr1	1157375	1157434	-0.500359	0.60263	-0.526704
A_16_P00000525	chr1	1166476	1166535	0.134989	-1.50337	0.319375
A_14_P100766	chr1	1189360	1189419	-0.25326	-0.226279	-0.292201
A_16_P00000587	chr1	1206884	1206938	-0.4374	-0.0402476	-0.19645
A_14_P118104	chr1	1217984	1218032	0.226495	0.277634	-0.255458
A_16_P30004577	chr1	1228154	1228200	-0.684612	-0.179318	1.45048
A_14_P103811	chr1	1249160	1249207	3.7164	-0.448843	0.187308
A_16_P30005920	chr1	1284278	1284323	3.08268	-2.5463	-0.515953
A_14_P100799	chr1	1446819	1446873	1.20619	-0.212303	0.12545
A_18_P17423492	chr1	1473604	1473662	-0.286483	-0.348445	1.09776
A_18_P10003105	chr1	1482736	1482795	-0.257183	-0.230771	0.278007
A_16_P15003383	chr1	1492371	1492430	1.25205	0.633889	-0.6415
A_16_P35003874	chr1	1509085	1509144	1.3752	-0.120304	0.161996
A_16_P03808081	chr1	1525493	1525540	1.13212	0.169712	0.674643
A_16_P21686622	chr1	1544168	1544227	-0.399309	-0.178038	-0.862173
A_16_P03808101	chr1	1552665	1552724	-0.289152	-0.267372	-0.0713789
A_16_P03808132	chr1	1567149	1567195	0.809585	-0.616536	-0.19662
A_16_P21686737	chr1	1587442	1587501	-0.129018	0.904719	-0.328985
A_16_P21686779	chr1	1603192	1603251	-1.88853	0.636041	-0.27781
A_18_P10003392	chr1	1613750	1613809	-1.25234	-0.492722	-0.343243
A_16_P30009023	chr1	1647911	1647970	-0.299029	0.672333	0.261642
A_18_P10003497	chr1	1664166	1664221	2.88732	0.217259	1.38707
A_18_P10003523	chr1	1680138	1680187	-1.75093	-1.39816	-0.364558
A_18_P10003549	chr1	1687740	1687799	-1.75249	1.52467	0.141877
A_16_P15003630	chr1	1706133	1706192	-0.0523574	0.821513	-0.311149
A_16_P00000766	chr1	1714152	1714211	-0.738372	1.51083	-0.105168
A_16_P00000784	chr1	1723651	1723710	1.2929	-1.61646	-0.204095
A_16_P35004233	chr1	1736020	1736079	-0.348616	-0.766335	0.690411
A_18_P10003694	chr1	1745834	1745893	-1.22916	0.912924	0.443551
A_16_P35004289	chr1	1756767	1756826	-0.233155	0.134463	0.0107539
A_18_P10003754	chr1	1770754	1770813	-0.0306279	-1.33009	-0.408957
A_14_P100165	chr1	1786789	1786848	0.0686337	0.365362	-0.372288
A_16_P15003856	chr1	1800246	1800305	0.0565537	-0.0355238	-0.410964
A_16_P00000889	chr1	1812767	1812825	-2.01867	1.19067	-0.18693
A_16_P00000917	chr1	1826419	1826478	-0.286972	0.708124	0.154939
A_16_P00000933	chr1	1843349	1843408	0.257185	0.00626349	-0.265994
A_16_P00000964	chr1	1860942	1861001	2.87147	-0.221954	-0.779815
A_16_P35004599	chr1	1879040	1879084	-0.795154	0.0380429	0.186831
A_16_P00000987	chr1	1886946	1887005	-2.25239	0.675786	0.217342
A_16_P00001003	chr1	1898177	1898236	-0.247655	-0.0915229	-0.824914
A_16_P15004152	chr1	1916589	1916648	-1.64174	0.122333	-0.25182
A_18_P10004066	chr1	1934860	1934919	2.21116	0.279882	-0.204363
A_16_P35004752	chr1	1946119	1946178	1.56678	-0.765974	0.265532
A_16_P15004237	chr1	1958765	1958822	-0.310512	-0.241743	0.110269
A_16_P15004272	chr1	1970825	1970884	0.994967	-1.97893	-0.181706
A_16_P00001120	chr1	1988955	1989014	2.77307	0.321193	-0.929937
A_18_P17424692	chr1	1998782	1998828	1.48586	0.580047	-0.802432
A_16_P00001153	chr1	2013419	2013478	1.71358	0.397843	-0.47814
A_18_P10004279	chr1	2022219	2022278	-0.130862	-1.85798	0.219368
A_16_P15004447	chr1	2032263	2032322	-1.67426	0.869683	-0.00849547
A_18_P17424751	chr1	2043445	2043494	3.32278	1.39452	0.48656
A_16_P00001211	chr1	2051566	2051622	-0.381907	0.00169241	0.31816
A_16_P00001235	chr1	2065724	2065783	0.168918	-0.0213223	0.265161
A_14_P107151	chr1	2080309	2080358	-0.602107	1.26445	0.588264
A_16_P00001278	chr1	2093347	2093406	-0.203592	-0.129257	-0.139782
A_16_P00001302	chr1	2108414	2108473	-1.86662	-0.71152	-0.408747
A_18_P10005642	chr1	2123342	2123401	-1.84122	0.0614081	0.234071
A_16_P00001352	chr1	2140271	2140330	-1.27009	0.521721	-0.348082
A_16_P15004785	chr1	2155561	2155620	-0.629549	0.0476584	-0.16193
A_16_P00001394	chr1	2172623	2172682	-1.37986	-0.668733	-0.744611
A_16_P00001417	chr1	2186770	2186829	-1.4392	1.37541	0.234423
A_16_P00001437	chr1	2203738	2203797	-1.27806	-1.79027	0.0104482
A_16_P15004963	chr1	2216416	2216475	2.86532	-0.799597	-0.622971
A_16_P15004992	chr1	2225723	2225782	-0.952923	1.23733	0.4299
A_16_P15005041	chr1	2239438	2239497	-1.26148	2.37007	0.0380479
A_16_P00001521	chr1	2253652	2253711	-0.586158	-0.75003	0.279883
A_16_P00001546	chr1	2266241	2266293	0.498869	-1.20456	0.114202
A_18_P10005500	chr1	2273820	2273879	-0.480656	-0.0332066	0.137369
A_16_P15005189	chr1	2281640	2281699	0.402609	-0.659883	-0.622488
A_16_P30012315	chr1	2289962	2290021	-0.00149697	-0.733867	0.223087
A_16_P00001613	chr1	2310742	2310801	0.746666	-1.30359	0.880506
A_16_P00001630	chr1	2321395	2321454	2.3579	-0.211306	0.458787
A_16_P00001649	chr1	2332067	2332126	0.699691	-0.506194	0.802297
A_16_P35005982	chr1	2339690	2339749	-0.288716	-0.266873	-0.00375003
A_16_P15005395	chr1	2352202	2352253	1.41999	-0.186259	-0.94695
A_16_P00001706	chr1	2365892	2365949	-0.327659	-0.487735	-0.820582
A_16_P00001726	chr1	2377238	2377297	0.568733	-0.0677062	0.261593
A_16_P00001761	chr1	2394396	2394455	-0.343498	0.690308	-0.126259
A_16_P00001782	chr1	2404483	2404536	0.0414218	0.20506	0.452391
A_16_P15005598	chr1	2413396	2413454	1.06908	0.299091	-0.21913
A_16_P00001827	chr1	2425970	2426027	-0.11583	-1.70254	0.23482
A_16_P00001872	chr1	2449765	2449824	-0.438952	0.215313	0.351011
A_14_P132328	chr1	2455937	2455996	2.36716	0.822654	0.929352
A_18_P10007631	chr1	2467674	2467733	0.0544125	0.755672	0.461329
A_16_P35006495	chr1	2477199	2477243	0.216676	0.108517	1.17685
A_14_P130946	chr1	2495137	2495194	-0.622441	0.811925	0.0287084
A_16_P00001952	chr1	2501716	2501771	0.511726	0.352168	0.968577
A_16_P00001961	chr1	2512941	2513000	-0.785477	-0.303285	0.187962
A_16_P30014521	chr1	2530192	2530247	0.852664	-0.719741	1.06366
A_16_P00002003	chr1	2548180	2548239	0.687979	0.0619713	-0.0552759
A_16_P00002022	chr1	2567773	2567832	-0.0588221	-0.0649247	0.35974
A_18_P17426995	chr1	2575457	2575503	-0.588927	-1.07194	0.708323
A_16_P00002053	chr1	2694731	2694783	0.198091	-1.78536	0.460423
A_18_P10009381	chr1	2704715	2704774	-0.485013	0.380172	-0.260555
A_16_P00002070	chr1	2712385	2712444	0.333596	-1.1215	-0.542433
A_16_P15006398	chr1	2728545	2728604	-0.952009	0.616689	-0.348098
A_18_P10007698	chr1	2745893	2745952	-0.0606392	-1.61125	-0.164369
A_16_P15006474	chr1	2761325	2761384	1.13451	-0.353107	-0.429303
A_16_P15006504	chr1	2771708	2771767	0.272489	0.559226	-0.565243
A_16_P00002165	chr1	2780509	2780565	1.54912	0.0172071	-0.0272529
A_16_P15006575	chr1	2791814	2791873	-2.37853	0.643085	-0.789608
A_18_P17428618	chr1	2808944	2809003	-0.279416	2.14324	-0.956181
A_16_P15006675	chr1	2822585	2822644	-0.359673	-0.289045	-0.614653
A_16_P00002266	chr1	2834888	2834946	0.438137	-0.20534	-0.100913
A_18_P10008773	chr1	2842398	2842457	1.79724	-0.100663	-0.578545
A_18_P10009303	chr1	2850593	2850650	2.08762	0.729519	0.11918
A_18_P10007326	chr1	2860191	2860250	-0.161112	-0.677839	-0.386004
A_16_P15006833	chr1	2870920	2870979	-0.856008	0.397162	-0.135525
A_18_P10008813	chr1	2879904	2879963	-0.324835	-0.429432	0.285492
A_16_P15006889	chr1	2892628	2892687	-0.307205	-0.297817	-0.420621
A_16_P15006922	chr1	2903148	2903207	2.82636	-0.126441	-0.53839
A_18_P17427202	chr1	2912001	2912060	-1.71382	0.463443	-0.359612
A_16_P15006962	chr1	2922757	2922816	-1.12277	0.905836	-0.496428
A_14_P122615	chr1	2937987	2938033	0.0499087	1.69309	-0.604194
A_16_P00002448	chr1	2952317	2952376	-1.8036	0.613255	-0.762729
A_16_P00002469	chr1	2970968	2971027	0.371963	-1.20281	0.0998459
A_16_P15007150	chr1	2989895	2989954	-0.527755	0.356177	-0.605245
A_16_P00002539	chr1	3006125	3006184	-0.258055	0.81835	-0.735015
A_16_P00002571	chr1	3019501	3019560	-0.499066	0.609329	-0.391623
A_16_P00002590	chr1	3028954	3029013	-0.258782	-0.232601	-0.0865832
A_16_P15007346	chr1	3044896	3044955	0.361198	-0.201715	-0.0441501
A_16_P00002649	chr1	3056765	3056824	1.19565	-0.355804	-0.290822
A_16_P15007436	chr1	3070450	3070509	1.10235	0.360117	-0.707721
A_16_P35008202	chr1	3080835	3080894	0.701749	0.111662	-1.02097
A_16_P00002723	chr1	3096497	3096552	-1.58654	1.02526	-0.118613
A_16_P15007577	chr1	3111905	3111964	-2.00522	0.677789	-0.162769
A_16_P15007634	chr1	3126491	3126550	2.97442	-0.181527	-0.370308
A_16_P00002805	chr1	3134825	3134884	2.92423	-0.196316	0.258287
A_16_P15007723	chr1	3149613	3149672	0.149354	-1.2086	-0.760916
A_18_P10007352	chr1	3167597	3167656	-1.38928	-0.157404	0.204485
A_16_P00002891	chr1	3177862	3177921	-1.11136	0.851746	-0.355686
A_16_P00002917	chr1	3190862	3190921	0.0165676	-0.235263	-0.647935
A_18_P10007694	chr1	3202598	3202657	-0.289878	-0.268204	-0.832312
A_16_P15007955	chr1	3217966	3218025	-0.275267	-0.203665	0.19007
A_16_P00003007	chr1	3235900	3235959	0.306802	0.145654	1.21054
A_16_P15008049	chr1	3246875	3246934	0.526129	-1.59828	-0.687114
A_16_P00003054	chr1	3258786	3258845	-0.0544434	-1.10031	0.425122
A_16_P00003075	chr1	3270620	3270679	-1.78986	0.315881	-0.091396
A_16_P15008171	chr1	3285258	3285317	0.188152	0.00773947	-0.681227
A_16_P35008934	chr1	3294009	3294068	-0.230027	-1.76622	0.564388
A_16_P15008268	chr1	3314899	3314958	1.14351	-0.943694	-0.642752
A_16_P00003190	chr1	3324504	3324561	0.691285	0.132503	0.0175616
A_16_P15008334	chr1	3333882	3333941	-0.269535	-1.35353	-0.499447
A_16_P15008404	chr1	3354713	3354772	-0.306343	1.35779	-0.51857
A_16_P00003269	chr1	3376575	3376634	-0.846815	0.491068	-0.000987709
A_18_P10006605	chr1	3397635	3397694	-0.318359	-0.300812	-0.875313
A_16_P00003327	chr1	3408097	3408152	-0.317522	0.0687482	1.35472
A_16_P00003357	chr1	3424105	3424155	1.18454	0.301188	1.19707
A_16_P00003400	chr1	3444787	3444846	0.271988	0.582857	0.0650639
A_16_P00003416	chr1	3452815	3452871	4.1745	-0.289998	-0.81022
A_16_P15008729	chr1	3458908	3458955	2.5918	1.01656	-0.0275378
A_16_P00003439	chr1	3465012	3465059	-0.821725	0.987608	-0.0985388
A_16_P00003452	chr1	3472908	3472959	0.796977	-1.35976	-0.767438
A_16_P00003464	chr1	3479133	3479191	0.567469	0.751275	0.348891
A_16_P00003478	chr1	3486397	3486455	3.00487	-0.150943	0.211241
A_18_P10011223	chr1	3493004	3493063	0.96474	-0.0130174	-0.0756569
A_16_P00003499	chr1	3498188	3498236	0.728851	1.83633	-0.0452948
A_18_P17428420	chr1	3502809	3502862	-0.188859	0.272179	0.413905
A_16_P00003531	chr1	3518608	3518664	-1.30023	0.793588	0.0868973
A_16_P00003554	chr1	3530992	3531051	0.942902	-1.27287	-0.226764
A_16_P15009007	chr1	3543533	3543592	0.712876	0.301558	-0.700789
A_16_P00003595	chr1	3554662	3554721	-0.258161	1.53926	-0.688082
A_16_P15009106	chr1	3572139	3572198	0.386847	-0.684339	-0.882574
A_14_P108865	chr1	3582025	3582084	0.0529672	-0.0829527	0.0758124
A_16_P35009970	chr1	3594755	3594814	-2.07541	-0.134591	0.554262
A_16_P00003685	chr1	3609770	3609829	0.632206	-2.12326	-0.377049
A_18_P10011860	chr1	3617394	3617453	0.592444	-0.798006	-0.57159
A_16_P00003721	chr1	3628652	3628711	-1.35114	-0.200737	-0.503903
A_16_P35010136	chr1	3643522	3643572	-0.116578	-0.53751	0.480459
A_16_P00003777	chr1	3660051	3660110	1.06127	-0.17481	0.203059
A_16_P15009425	chr1	3676143	3676202	-0.758967	-1.38425	-0.145164
A_18_P10013573	chr1	3684966	3685025	-0.206625	0.781243	0.007568
A_16_P00003835	chr1	3697059	3697118	-1.70492	0.415446	-0.891694
A_14_P107069	chr1	3709310	3709369	0.453659	-0.672478	0.0117189
A_16_P30017789	chr1	3729031	3729090	0.246979	-0.0549563	0.065574
A_16_P00003886	chr1	3739423	3739482	-0.63448	-1.13044	0.273307
A_18_P10009073	chr1	3753484	3753543	0.794833	0.472452	-0.291281
A_16_P30018204	chr1	3764185	3764244	-1.13865	-0.0457743	-0.485855
A_16_P00003959	chr1	3776399	3776454	-1.10572	0.66923	-0.0878321
A_18_P10013462	chr1	3789824	3789883	3.52695	-0.191086	-0.939152
A_16_P35010609	chr1	3800029	3800088	0.933475	-1.32979	-0.0743172
A_16_P15009776	chr1	3809893	3809952	0.57143	0.331099	-0.491668
A_16_P15009795	chr1	3819073	3819132	1.71889	0.231616	0.28012
A_18_P10011854	chr1	3844859	3844918	-0.160551	-0.120137	0.798795
A_16_P00004032	chr1	4004253	4004312	-0.990303	1.19278	0.241482
A_16_P15009889	chr1	4028528	4028587	2.03876	-1.60127	-0.450399
A_16_P15009940	chr1	4049301	4049360	-0.275585	-1.07054	-0.29713
A_16_P00004115	chr1	4061450	4061509	-0.898601	0.37305	-0.119999
A_16_P15010004	chr1	4078518	4078577	0.641721	0.515249	-0.436863
A_16_P15010062	chr1	4110665	4110724	-1.15587	0.391318	-0.523371
A_16_P15010110	chr1	4128515	4128574	-0.693232	0.453504	0.150021
A_16_P00004223	chr1	4144683	4144742	-1.32397	1.04575	0.257263
A_18_P10008638	chr1	4172902	4172961	-0.0774294	-0.710837	-0.223394
A_16_P15010309	chr1	4203450	4203509	-0.852843	-1.00044	-0.335405
A_16_P00004332	chr1	4215675	4215734	0.00911157	-0.443317	-1.12001
A_16_P00004351	chr1	4226185	4226244	1.48266	-1.96581	0.0480926
A_16_P00004371	chr1	4239140	4239197	-0.254174	0.904148	0.276214
A_16_P35011293	chr1	4263499	4263558	1.7203	1.05951	0.174296
A_16_P00004406	chr1	4285145	4285204	0.993989	-1.56303	-0.605442
A_14_P103698	chr1	4316908	4316967	-0.353055	-1.56017	-0.413951
A_18_P10010791	chr1	4338410	4338469	-0.789664	1.19488	-0.0499715
A_16_P15010576	chr1	4353121	4353180	-1.26617	-0.300277	-0.0105884
A_18_P10010972	chr1	4367164	4367223	0.343649	0.612026	-0.172522
A_18_P10015243	chr1	4389794	4389853	-1.39855	0.0424029	-0.127955
A_16_P15010701	chr1	4401691	4401750	-0.34994	1.19478	0.443389
A_16_P00004571	chr1	4420000	4420059	-0.364212	1.37104	0.297592
A_16_P15010809	chr1	4444450	4444509	0.296409	0.0949336	0.441442
A_16_P15010845	chr1	4458123	4458182	0.336845	-1.26107	0.208966
A_16_P15010877	chr1	4470448	4470507	0.0794595	0.204657	-0.409152
A_16_P15010956	chr1	4503313	4503372	1.56625	-0.810828	0.442532
A_18_P10009469	chr1	4519653	4519712	0.16481	-1.49259	0.238799
A_16_P00004729	chr1	4533688	4533747	0.365432	0.0310352	-0.0641795
A_18_P10014641	chr1	4558588	4558647	0.598889	-1.34201	-0.634232
A_16_P15011175	chr1	4583396	4583455	1.82035	0.120944	0.338828
A_16_P35012086	chr1	4595849	4595908	-0.776276	0.368426	0.199059
A_16_P35012117	chr1	4609950	4610009	-0.976726	0.719748	-0.659731
A_14_P113580	chr1	4629201	4629260	1.77071	1.06299	0.00593184
A_16_P15011325	chr1	4645133	4645192	-0.149747	0.448891	-0.0555241
A_16_P15011355	chr1	4658392	4658451	4.26747	-0.0694968	-0.849826
A_16_P15011399	chr1	4673132	4673191	0.730587	0.605396	-0.303927
A_16_P00005009	chr1	4700148	4700207	2.23625	-1.17468	-0.895724
A_16_P15011493	chr1	4710445	4710504	0.23384	1.31537	-0.704553
A_16_P00005050	chr1	4725296	4725355	2.25385	0.606847	0.0690281
A_16_P35012484	chr1	4745294	4745353	-0.705197	0.873368	-0.430656
A_16_P00005112	chr1	4759468	4759527	-1.69744	0.604894	0.366624
A_16_P00005129	chr1	4770782	4770841	-0.137521	0.19372	-0.29717
A_16_P15011708	chr1	4779098	4779157	1.45599	-1.06106	-0.643489
A_16_P00005164	chr1	4789122	4789181	-1.6902	0.539728	-0.02753
A_16_P00005184	chr1	4798383	4798442	-1.91498	1.23426	0.558107
A_16_P15011812	chr1	4812851	4812910	0.745947	1.86235	-0.00361267
A_16_P00005220	chr1	4820747	4820806	-1.61217	-0.0834112	-0.283581
A_16_P00005233	chr1	4828490	4828549	-0.148345	-0.106163	-0.172888
A_14_P127161	chr1	4843323	4843370	1.61675	-1.72894	-0.444915
A_16_P15011968	chr1	4859379	4859438	2.60929	0.668605	-0.103418
A_16_P00005318	chr1	4876326	4876385	-0.182542	-0.994497	-0.226802
A_16_P15012014	chr1	4890587	4890646	2.44189	1.71524	0.223511
A_16_P00005347	chr1	4910567	4910626	-0.124546	-1.18635	0.161905
A_16_P00005382	chr1	4941244	4941303	2.35654	1.23014	-0.334115
A_16_P15012136	chr1	4958499	4958558	-0.63832	0.740308	-0.514304
A_16_P35013088	chr1	4987923	4987982	0.160123	-0.293322	0.338947
A_16_P15012270	chr1	5007727	5007786	1.87343	1.59362	0.263698
A_16_P35013229	chr1	5034222	5034281	2.69065	1.8066	-0.813048
A_16_P15012404	chr1	5053721	5053780	-0.704607	-0.897836	-0.210559
A_16_P00005608	chr1	5080632	5080691	-0.569568	0.165384	-0.168166
A_16_P00005632	chr1	5094261	5094320	0.406121	0.712502	-0.615063
A_16_P35013420	chr1	5127241	5127300	-0.572439	0.485073	-0.299895
A_16_P15012591	chr1	5159991	5160050	0.45322	-0.587641	0.293496
A_16_P00005728	chr1	5200142	5200201	0.0781161	-0.288707	-0.127488
A_14_P124386	chr1	5252926	5252985	-0.0586877	1.09975	-0.733618
A_16_P15012909	chr1	5299644	5299703	-0.177371	0.495826	-0.35187
A_16_P15012994	chr1	5334068	5334127	-0.145293	0.869997	-0.450084
A_16_P00005983	chr1	5374913	5374972	-1.59929	0.678364	-0.319367
A_16_P35014084	chr1	5407042	5407101	-0.775938	-1.80684	0.0199487
A_16_P15013319	chr1	5491640	5491699	-0.148005	0.672795	-0.377137
A_16_P00006186	chr1	5540264	5540323	-4.50334	0.0621622	0.290786
A_16_P15013573	chr1	5578090	5578149	-0.325477	-0.392206	0.604468
A_16_P35014502	chr1	5614166	5614224	0.370753	-0.315495	0.538664
A_18_P10012686	chr1	5631361	5631420	0.656307	-0.592932	-0.120241
A_16_P00006322	chr1	5654979	5655038	-0.579214	0.191069	-0.359784
A_16_P15013735	chr1	5673949	5674008	-0.202074	-0.298327	-0.34358
A_16_P15013792	chr1	5696546	5696605	-0.552393	1.66904	-0.268113
A_16_P00006397	chr1	5710280	5710339	-0.957843	0.0223363	-0.00475585
A_18_P10014788	chr1	5736340	5736399	-0.720946	0.163288	-0.414096
A_16_P00006486	chr1	5768221	5768280	-1.48897	0.801371	-0.443792
A_16_P15014044	chr1	5794993	5795052	0.639724	-1.49941	-0.0793114
A_16_P00006583	chr1	5831589	5831645	-0.791389	0.581032	-0.192003
A_18_P10013962	chr1	5865358	5865417	-1.39007	1.01926	0.495464
A_16_P00006663	chr1	5887063	5887122	-0.676554	0.355724	0.103713
A_16_P00006684	chr1	5898605	5898664	-0.174823	0.533251	-0.433342
A_16_P00006708	chr1	5910853	5910912	0.014889	0.310403	0.226203
A_18_P10016219	chr1	5932508	5932567	2.21022	1.17299	0.824523
A_16_P15014450	chr1	5940301	5940360	2.87781	0.915625	0.0791623
A_16_P15014485	chr1	5951258	5951317	0.58232	-0.187112	-0.488507
A_16_P00006794	chr1	5958728	5958787	-1.33285	1.0924	-0.402379
A_14_P101383	chr1	5966623	5966682	2.57137	1.1073	0.0408174
A_16_P00006828	chr1	5979290	5979349	3.82468	1.18013	-0.252771
A_16_P00006838	chr1	5987558	5987617	1.22519	0.0512202	0.262769
A_16_P15014624	chr1	6009186	6009245	-0.430964	0.413516	-0.297329
A_18_P17438436	chr1	6020395	6020454	-1.50043	-1.41875	0.727299
A_16_P15014675	chr1	6029886	6029945	-0.484469	1.18087	-0.134879
A_16_P00006923	chr1	6038009	6038065	2.54691	-1.44609	-0.270383
A_16_P00006934	chr1	6047307	6047366	-1.38068	0.749177	0.851082
A_18_P10019045	chr1	6063558	6063615	-0.762376	1.06071	-0.074225
A_16_P15014804	chr1	6076081	6076140	-1.4124	-1.05728	-0.461438
A_16_P15014844	chr1	6093613	6093672	0.275861	0.594014	0.550859
A_16_P00007019	chr1	6103720	6103778	1.00532	-1.796	0.35737
A_16_P00007037	chr1	6113099	6113158	3.40979	1.08393	0.42548
A_18_P17437417	chr1	6121951	6122010	-1.68805	-0.180873	-0.414405
A_16_P00007064	chr1	6130376	6130435	-1.38402	0.489006	-0.224386
A_16_P15014996	chr1	6146351	6146410	0.529776	0.527674	0.00272067
A_16_P35015945	chr1	6154235	6154294	-2.24494	0.716569	-0.206271
A_16_P00007121	chr1	6165142	6165201	0.195604	0.970847	-0.0611003
A_16_P15015090	chr1	6181814	6181858	0.245332	0.815706	0.401518
A_16_P00007151	chr1	6192762	6192821	0.191855	0.135481	-0.872352
A_16_P00007169	chr1	6204948	6205007	-0.0612677	-0.00415261	-0.476931
A_14_P138100	chr1	6212532	6212582	-0.382324	0.25747	-0.0225114
A_16_P15015222	chr1	6228595	6228652	-0.484253	0.521436	-0.787616
A_16_P00007227	chr1	6236105	6236164	-0.0483527	0.572457	-0.626248
A_16_P15015270	chr1	6244493	6244552	-0.996551	-1.67391	0.429413
A_16_P15015291	chr1	6253107	6253166	1.48059	-0.382381	-0.0624985
A_16_P00007281	chr1	6276331	6276390	-0.775481	0.621236	-0.325623
A_14_P131305	chr1	6282504	6282562	0.553076	-0.367161	-0.327951
A_16_P30021602	chr1	6291928	6291987	2.07079	0.035865	-0.209602
A_16_P00007328	chr1	6307604	6307656	-0.334489	1.85304	0.142116
A_16_P00007357	chr1	6326230	6326289	-0.574447	0.0204207	-0.0900722
A_16_P15015569	chr1	6348018	6348077	0.501626	-0.228051	-0.274337
A_16_P15015616	chr1	6363701	6363760	-0.222599	-0.306736	0.0839472
A_16_P00007443	chr1	6373270	6373329	-1.73841	0.763953	0.2184
A_16_P15015678	chr1	6384536	6384595	3.89749	1.90721	0.246757
A_16_P00007490	chr1	6396045	6396104	0.438052	-1.89354	-0.164105
A_16_P15015761	chr1	6411511	6411570	0.0131831	-0.182861	-0.0632291
A_16_P35016819	chr1	6420108	6420167	-0.19096	-0.497114	0.244116
A_16_P15015800	chr1	6437650	6437707	1.07858	-0.720456	0.101328
A_16_P15015812	chr1	6447011	6447070	0.368736	-0.562178	-0.0214656
A_16_P15015837	chr1	6457716	6457775	-0.315389	-0.265992	-0.489835
A_16_P00007573	chr1	6478000	6478059	-0.512777	0.812537	-0.524685
A_16_P00007588	chr1	6487447	6487492	-0.278644	0.420915	0.891886
A_16_P30022672	chr1	6520438	6520497	-0.174135	0.914307	-0.348878
A_16_P00007626	chr1	6529842	6529901	4.30539	-0.916361	-0.349388
A_16_P15016054	chr1	6537437	6537496	-0.632422	0.126289	-0.0914142
A_18_P17439050	chr1	6547477	6547535	-1.6039	0.0855812	-0.0912394
A_16_P00007681	chr1	6567123	6567175	3.19802	0.199844	0.141448
A_16_P30023357	chr1	6586913	6586972	-0.122142	-0.00130048	-0.431659
A_18_P17438883	chr1	6601633	6601692	-0.957287	-0.71701	0.0634118
A_16_P00007730	chr1	6614950	6615009	-0.131168	0.582074	0.631503
A_16_P15016268	chr1	6636237	6636293	0.330044	0.00470836	-0.266315
A_16_P15016317	chr1	6652283	6652342	-0.231463	-0.147674	0.244794
A_16_P00007795	chr1	6664248	6664307	2.20427	0.266158	1.08561
A_16_P00007806	chr1	6671946	6672005	0.31177	-1.34672	-0.214452
A_18_P17438000	chr1	6688912	6688971	-0.212939	0.0249409	0.483722
A_16_P00007848	chr1	6699705	6699764	0.0238636	0.287759	-0.116285
A_16_P35017621	chr1	6714502	6714561	-0.0402513	-1.18279	-0.25589
A_16_P00007895	chr1	6734208	6734267	-0.613454	-0.468802	-0.123709
A_16_P15016559	chr1	6747017	6747076	0.972181	-1.12733	-0.0970986
A_16_P15016606	chr1	6767022	6767081	0.388228	0.623573	0.256697
A_16_P15016650	chr1	6794817	6794876	-1.2772	0.589222	-0.56895
A_16_P35017844	chr1	6823203	6823262	-0.646548	0.892437	-0.824135
A_16_P15016755	chr1	6847636	6847695	0.0234224	1.49638	0.641629
A_16_P00008050	chr1	6859553	6859611	-0.632928	-0.162294	-0.270643
A_16_P00008066	chr1	6869951	6870010	0.150416	0.303027	1.2543
A_16_P15016856	chr1	6882372	6882431	-0.823817	1.40476	0.115771
A_16_P00008108	chr1	6891323	6891382	1.52989	0.557061	-0.335902
A_16_P00008131	chr1	6905717	6905776	1.40953	-0.563637	-0.313655
A_16_P15016944	chr1	6921434	6921493	0.187398	0.661302	-0.14429
A_16_P15016968	chr1	6931553	6931612	-0.226859	-0.563777	0.460604
A_14_P131783	chr1	6939147	6939206	-0.89829	2.78549	-0.00889865
A_16_P15017029	chr1	6952455	6952514	-0.532326	1.10218	0.62254
A_18_P17440379	chr1	6963722	6963781	0.608158	-1.26682	-0.187573
A_16_P15017101	chr1	6976588	6976647	-0.775953	0.623486	0.554608
A_18_P10014517	chr1	6990481	6990540	1.92055	0.661666	0.277019
A_16_P15017156	chr1	6999378	6999437	-0.295689	0.564697	-0.326882
A_16_P35018316	chr1	7009152	7009211	2.88176	1.91668	-0.25059
A_16_P35018348	chr1	7019181	7019240	-1.43505	-0.0235094	-0.172244
A_16_P15017255	chr1	7035016	7035075	-1.37146	-0.0953977	-0.440521
A_18_P10016741	chr1	7045870	7045929	0.735265	-0.742685	0.114731
A_16_P00008368	chr1	7060839	7060898	-0.10484	-0.0644804	-0.0873247
A_16_P00008411	chr1	7084628	7084687	0.833635	-1.32749	0.00300849
A_16_P00008424	chr1	7097545	7097604	0.351547	-1.62424	-0.381184
A_18_P17438785	chr1	7109445	7109504	-0.16911	0.179232	-0.909772
A_16_P00008465	chr1	7119268	7119327	-0.344294	-0.509868	-0.0447257
A_18_P10019450	chr1	7132212	7132271	-0.3393	0.488509	0.534096
A_16_P15017530	chr1	7143878	7143937	0.0104413	0.333685	-0.39881
A_16_P15017571	chr1	7156165	7156224	-1.88271	0.337419	-0.356467
A_16_P15017597	chr1	7166029	7166088	0.813831	-0.590991	-0.75733
A_16_P00008572	chr1	7181374	7181433	-1.10436	-0.745017	0.15426
A_18_P17440928	chr1	7200290	7200349	0.158782	-0.533927	0.17258
A_16_P00008605	chr1	7211132	7211189	-0.163928	-1.7456	-0.394264
A_16_P35018871	chr1	7224886	7224945	1.62124	-0.866337	-0.294911
A_16_P15017757	chr1	7238559	7238618	-0.461152	-0.746321	-0.309884
A_16_P15017772	chr1	7251556	7251615	0.029902	1.51481	-0.229487
A_18_P10021222	chr1	7268013	7268072	-1.1272	0.600803	-0.0481898
A_14_P101558	chr1	7279126	7279185	2.19658	-0.00867176	-0.130093
A_16_P35019006	chr1	7292484	7292543	-0.188305	0.0713782	-0.312784
A_16_P15017912	chr1	7314736	7314795	-0.104897	0.329697	-0.597732
A_16_P00008748	chr1	7322146	7322205	-0.0703126	2.54001	-1.0121
A_16_P35019103	chr1	7337735	7337794	-0.739409	-0.0117399	-0.175894
A_16_P00008785	chr1	7350829	7350888	-1.46603	1.46153	-0.183145
A_18_P17441692	chr1	7361046	7361105	2.26347	0.31184	0.0281993
A_16_P00008815	chr1	7375010	7375069	3.41294	0.583958	0.318407
A_16_P35019226	chr1	7392629	7392688	-0.686951	-0.491818	-0.483808
A_16_P15018116	chr1	7403474	7403533	0.60524	-2.30628	-0.46529
A_16_P00008870	chr1	7411845	7411904	-2.85188	0.805371	-0.247841
A_16_P35019311	chr1	7422056	7422115	1.36465	1.51035	-0.0677736
A_16_P15018190	chr1	7430365	7430424	-1.07157	0.237608	-0.377414
A_16_P15018222	chr1	7440018	7440077	0.134539	0.26015	-0.0686785
A_16_P00008932	chr1	7447787	7447846	-1.76582	1.48793	-0.265473
A_14_P116327	chr1	7469804	7469863	-0.126257	-0.0123053	0.209275
A_16_P35019452	chr1	7483647	7483706	-0.737808	0.521739	-0.390254
A_16_P35019475	chr1	7491077	7491136	-0.166654	2.1353	-0.72434
A_16_P00009000	chr1	7502275	7502334	0.533685	-0.179936	-0.360018
A_16_P00009022	chr1	7513023	7513080	-1.58209	1.09501	-0.281538
A_16_P00009054	chr1	7527447	7527506	1.78211	0.452333	-0.442453
A_16_P00009079	chr1	7538957	7539016	-0.790803	-1.30181	0.0194237
A_16_P15018532	chr1	7555776	7555834	0.125903	0.870772	-0.60878
A_16_P35019740	chr1	7570660	7570719	1.64758	-0.41304	-0.393027
A_16_P00009150	chr1	7579156	7579215	-0.148926	0.92356	0.31471
A_16_P15018626	chr1	7588265	7588320	-2.2451	0.648532	-0.707542
A_16_P00009182	chr1	7599695	7599754	3.10741	1.76928	-0.202771
A_18_P10022583	chr1	7614959	7615018	-1.54624	0.511826	0.0155945
A_16_P15018747	chr1	7630342	7630401	3.18824	0.226018	-0.280469
A_16_P00009236	chr1	7638223	7638282	0.147677	0.660287	0.00219148
A_16_P00009256	chr1	7648843	7648902	-2.31532	0.115241	-0.824462
A_16_P15018830	chr1	7669379	7669437	1.54024	-0.00750197	-0.236475
A_14_P126340	chr1	7684025	7684084	-0.598967	1.39514	-0.381608
A_16_P15018924	chr1	7697941	7697999	-1.93342	0.625951	-0.174179
A_16_P00009371	chr1	7717740	7717799	0.631888	-0.725801	0.418346
A_16_P00009401	chr1	7731654	7731713	-0.487027	-1.06896	0.244394
A_16_P15019062	chr1	7743397	7743456	-1.02103	0.68128	-0.896829
A_16_P15019087	chr1	7754470	7754529	3.69361	0.113882	-0.0915846
A_16_P15019143	chr1	7773369	7773428	-0.633327	-1.03208	-0.199733
A_16_P00009505	chr1	7792875	7792934	-0.0803391	-0.028303	-0.43891
A_16_P15019227	chr1	7802723	7802782	0.146185	0.706066	-0.473568
A_16_P15019284	chr1	7819801	7819860	-0.147046	-0.648232	0.0298656
A_16_P30025559	chr1	7828876	7828935	0.471167	-0.415149	0.747409
A_14_P201873	chr1	7836776	7836835	0.504409	0.223034	-0.15144
A_16_P00009618	chr1	7853668	7853727	-1.50516	-0.341955	0.120752
A_16_P00009637	chr1	7863871	7863928	-0.843823	0.276372	-0.448537
A_16_P15019443	chr1	7871307	7871366	0.161392	0.238291	0.225534
A_16_P35020655	chr1	7887860	7887919	1.64653	1.45531	0.288712
A_16_P35020682	chr1	7902948	7903007	0.00873685	1.45227	0.0424575
A_14_P200004	chr1	7912032	7912091	1.71571	0.520786	0.262395
A_16_P00009721	chr1	7929940	7929999	-0.757847	-1.11589	0.13349
A_16_P00009727	chr1	7946655	7946714	-0.0672545	0.769317	-0.604321
A_16_P15019616	chr1	7966927	7966986	0.183903	0.307763	0.691452
A_16_P15019637	chr1	7976614	7976671	-1.33811	-0.677291	0.142885
A_16_P00009775	chr1	7997771	7997830	0.375635	-0.0136628	-0.0329712
A_16_P00009791	chr1	8009450	8009509	0.0610218	0.107789	0.271527
A_16_P35020923	chr1	8022639	8022698	0.204668	-0.00451261	1.19781
A_16_P00009821	chr1	8032090	8032149	0.506185	0.092589	-0.505826
A_16_P15019788	chr1	8049531	8049590	0.779891	1.23446	0.0122545
A_16_P00009866	chr1	8067941	8068000	-0.929865	-0.13052	-0.651852
A_16_P15019868	chr1	8080483	8080542	-0.319811	1.02265	-0.013209
A_16_P15019895	chr1	8088220	8088279	-1.12945	0.73033	0.149304
A_16_P15019930	chr1	8104612	8104671	-0.00824136	0.48171	-0.718012
A_16_P15019957	chr1	8116178	8116237	-0.460645	0.25707	-0.666555
A_18_P10018456	chr1	8125192	8125251	-0.19901	-0.00867823	-0.646883
A_16_P00009969	chr1	8137761	8137820	0.040878	-0.0416682	0.106662
A_16_P15020059	chr1	8157926	8157985	0.180643	-0.689576	0.41889
A_14_P120934	chr1	8180983	8181042	-0.975508	0.537679	0.46699
A_16_P00010058	chr1	8212145	8212204	-0.447828	0.0607316	-0.539096
A_16_P15020218	chr1	8231915	8231974	0.0398514	0.584118	-0.260164
A_18_P10021661	chr1	8246013	8246072	2.36857	1.48878	0.107493
A_16_P15020264	chr1	8255222	8255281	-1.26407	0.347056	-0.385869
A_16_P00010144	chr1	8278749	8278808	2.63497	1.97583	0.322539
A_18_P10018867	chr1	8308170	8308229	-1.29739	0.842403	-0.716773
A_16_P00010205	chr1	8343754	8343813	0.554581	1.09999	0.509942
A_16_P00010216	chr1	8355051	8355110	-1.55466	0.520815	0.297855
A_16_P15020475	chr1	8365916	8365975	0.662825	0.300927	-0.215703
A_16_P15020504	chr1	8380151	8380210	-1.57276	0.267594	-0.829406
A_18_P10021465	chr1	8394154	8394210	0.555857	0.539251	-0.376271
A_16_P00010279	chr1	8403606	8403665	-0.978278	0.145583	0.663531
A_18_P10019723	chr1	8413280	8413339	0.406302	0.620595	0.558869
A_16_P00010327	chr1	8427574	8427633	3.22067	-0.702282	0.153323
A_16_P00010345	chr1	8436488	8436547	0.528903	1.56814	0.476687
A_16_P15020698	chr1	8444047	8444106	-0.631094	0.524082	-0.0776991
A_16_P15020722	chr1	8452997	8453056	0.858051	1.24398	0.757551
A_16_P15020769	chr1	8472420	8472479	-0.199969	-0.665966	1.06352
A_16_P15020802	chr1	8481786	8481845	1.03572	0.803389	1.25501
A_16_P15020847	chr1	8497132	8497191	-0.253091	0.745378	0.144799
A_16_P15020870	chr1	8509888	8509947	-1.7583	-1.47531	-0.117482
A_14_P125973	chr1	8518072	8518131	1.54954	0.367418	0.410034
A_16_P15020941	chr1	8532296	8532355	1.0447	0.694742	-0.221953
A_16_P15020999	chr1	8557388	8557447	1.72477	-1.38339	0.692325
A_16_P35022258	chr1	8566041	8566100	-0.761602	0.0149487	-0.401702
A_16_P15021032	chr1	8576792	8576851	-0.735794	1.89158	0.49624
A_16_P15021059	chr1	8586393	8586452	-0.0917095	1.00233	1.11699
A_16_P00010597	chr1	8601272	8601331	1.13306	-0.77359	0.374251
A_16_P00010639	chr1	8623758	8623817	1.20673	-0.656303	-0.0744408
A_16_P35022445	chr1	8631738	8631797	-0.499039	-0.106371	0.612991
A_16_P35022496	chr1	8653009	8653068	0.233083	-0.122892	0.102689
A_16_P35022550	chr1	8670200	8670259	-1.55314	0.635173	-0.663735
A_16_P35022639	chr1	8695249	8695308	-0.455933	-0.575148	-0.512064
A_16_P00010779	chr1	8712458	8712517	0.37343	-0.29633	0.18204
A_18_P10022805	chr1	8728202	8728261	-0.343859	0.589531	0.242033
A_16_P15021490	chr1	8736187	8736246	-0.237004	-1.51232	0.172974
A_16_P15021527	chr1	8749438	8749497	-0.408073	1.08794	0.417729
A_16_P35022817	chr1	8759587	8759646	-0.0690956	-0.326373	0.0546539
A_16_P15021605	chr1	8779410	8779469	-0.149781	-1.0053	0.151102
A_16_P35022894	chr1	8788292	8788351	-0.031971	-0.454167	-0.182512
A_16_P35022909	chr1	8797211	8797270	0.293185	0.90943	0.112077
A_16_P15021681	chr1	8811553	8811612	1.97174	-1.69376	0.271641
A_16_P15021733	chr1	8830202	8830261	-0.714715	0.295997	-0.0285723
A_16_P35023032	chr1	8845190	8845249	-0.281424	0.94704	0.339413
A_16_P15021819	chr1	8864303	8864362	-0.777691	-0.746512	-0.0295404
A_18_P10023601	chr1	8873186	8873245	-0.170043	1.68779	0.0391168
A_14_P139236	chr1	8883573	8883632	0.441844	0.308029	0.078774
A_16_P00011049	chr1	8905193	8905252	-0.0321393	0.339901	0.343105
A_16_P15021923	chr1	8914133	8914192	2.2255	0.59969	-0.322709
A_16_P00011084	chr1	8927970	8928027	-1.31426	0.862142	-0.33922
A_16_P00011109	chr1	8940057	8940116	0.284218	1.58688	0.87756
A_16_P35023299	chr1	8950067	8950126	0.251793	0.49161	0.522314
A_18_P17446211	chr1	8963961	8964005	0.359753	0.226021	-0.0135533
A_16_P00011128	chr1	8971760	8971819	2.62453	0.606257	0.299042
A_16_P15022069	chr1	8990045	8990104	-1.03107	0.759394	0.419158
A_18_P10024895	chr1	9002758	9002817	-0.937693	0.174107	0.539892
A_16_P15022123	chr1	9019086	9019145	0.610444	-1.37247	-0.0621563
A_16_P15022134	chr1	9026685	9026744	-0.499256	0.00133234	-0.39018
A_14_P129614	chr1	9035049	9035108	1.51127	0.364659	-0.280541
A_16_P15022174	chr1	9046166	9046225	-0.797897	-0.22082	0.285413
A_16_P00011212	chr1	9054060	9054119	-2.24896	-0.517927	-0.623382
A_16_P00011232	chr1	9069346	9069405	-0.85037	-1.45535	0.117683
A_16_P00011259	chr1	9087907	9087966	-0.540288	-1.37473	-0.664269
A_16_P15022299	chr1	9096995	9097054	0.730814	1.07087	-0.386505
A_16_P00011281	chr1	9105472	9105531	0.855346	0.65723	-0.629576
A_16_P00011290	chr1	9118376	9118435	-0.584083	0.2935	-0.0618631
A_16_P15022383	chr1	9136434	9136493	-0.63487	0.281523	0.396206
A_18_P17447811	chr1	9146115	9146171	0.757077	0.136877	0.928676
A_14_P129110	chr1	9161915	9161974	-0.735385	0.622465	-0.433582
A_16_P00011343	chr1	9173343	9173402	-0.955043	0.0477201	0.0611515
A_16_P00011351	chr1	9180916	9180975	3.24614	1.08558	0.199091
A_16_P35023778	chr1	9186613	9186672	0.822859	-0.873273	-0.0560647
A_16_P00011366	chr1	9197556	9197615	-0.0798073	-0.0401439	-0.128081
A_16_P15022487	chr1	9201716	9201775	0.326056	0.352255	-0.6376
A_16_P00011385	chr1	9212359	9212415	-0.633016	0.267025	0.636264
A_16_P00011400	chr1	9221821	9221880	-1.67442	1.14082	0.122518
A_16_P15022562	chr1	9228472	9228531	-0.0790289	0.485602	-0.54614
A_16_P00011426	chr1	9239758	9239817	-0.465755	0.373027	-0.100586
A_16_P15022626	chr1	9251877	9251936	-0.117103	-0.395604	-0.285751
A_16_P00011493	chr1	9280487	9280546	-0.576392	0.00546168	0.161763
A_16_P00011513	chr1	9302463	9302522	-1.46332	0.867319	0.952045
A_16_P15022785	chr1	9314524	9314583	0.00720555	0.0704097	-0.467768
A_16_P00011572	chr1	9332851	9332910	-0.726253	0.704538	0.0645369
A_16_P15022887	chr1	9349021	9349080	-0.440794	-0.853727	-0.0349957
A_18_P10025749	chr1	9371010	9371069	-0.823952	0.269286	-0.183376
A_16_P00011648	chr1	9382453	9382508	0.142558	-1.62635	0.900801
A_16_P00011664	chr1	9389926	9389984	-0.509333	1.15903	-0.1063
A_16_P15023043	chr1	9404173	9404232	-0.189904	0.231266	-0.154899
A_16_P35024418	chr1	9416712	9416771	-0.563982	1.50288	0.22796
A_18_P10024715	chr1	9430134	9430193	0.073721	0.936313	0.89473
A_18_P10024350	chr1	9466795	9466854	0.237074	-0.0449913	-0.122286
A_16_P00011821	chr1	9488597	9488655	-0.539998	0.776985	0.662722
A_14_P133115	chr1	9503521	9503580	-1.09604	0.0260129	0.350724
A_16_P15023325	chr1	9513323	9513382	-0.465564	0.205425	-0.00543007
A_18_P10027908	chr1	9527063	9527122	0.999029	0.354213	0.160149
A_16_P35024736	chr1	9554493	9554552	-0.115504	0.624472	-0.589966
A_16_P00011916	chr1	9586907	9586962	-0.0407961	-0.0737529	-0.202609
A_14_P126413	chr1	9604625	9604684	-0.209183	0.192599	0.183987
A_16_P15023518	chr1	9620841	9620900	-0.045319	0.0117913	-0.363253
A_16_P15023552	chr1	9633085	9633144	-0.0836964	1.51295	-0.28851
A_14_P202076	chr1	9642791	9642850	-0.0791766	-0.0269721	-0.797511
A_16_P00011997	chr1	9651692	9651742	-0.729118	-0.202531	-0.221171
A_16_P00012026	chr1	9665180	9665239	-1.05215	0.940997	-0.151196
A_18_P17449150	chr1	9675950	9676009	2.10313	-1.08567	-0.407444
A_16_P15023721	chr1	9694690	9694749	-0.156192	-0.115146	-0.00647964
A_16_P35025095	chr1	9711507	9711566	3.77613	-0.135942	0.417081
A_16_P00012098	chr1	9729812	9729871	0.378337	1.62316	-0.250947
A_16_P15023799	chr1	9738816	9738875	-0.391547	-1.17742	-0.131277
A_16_P15023836	chr1	9753120	9753179	-1.89412	0.410932	-0.633973
A_16_P15023843	chr1	9764266	9764325	-0.100247	0.568687	0.219647
A_16_P00012149	chr1	9778172	9778219	0.893306	-0.444673	0.407764
A_16_P15023933	chr1	9795806	9795865	2.07933	-1.38197	0.584605
A_18_P10025653	chr1	9816708	9816767	-0.996379	-0.879766	-0.108435
A_16_P35025401	chr1	9830193	9830252	-0.707712	0.328984	-0.54789
A_16_P00012252	chr1	9845436	9845495	0.030275	0.592551	0.202466
A_18_P17448803	chr1	9854316	9854375	2.00602	0.447988	0.614675
A_16_P00012267	chr1	9863963	9864022	4.47022	0.781844	-0.510191
A_16_P00012281	chr1	9873747	9873806	-1.18707	0.616145	-0.610811
A_16_P15024146	chr1	9886572	9886631	1.64775	1.3391	0.414147
A_16_P00012311	chr1	9897089	9897148	-0.700609	-0.0167785	-0.164174
A_14_P123852	chr1	9910349	9910408	0.242414	-0.181204	0.294721
A_18_P10022944	chr1	9925863	9925922	-0.333144	0.295682	0.550797
A_16_P00012376	chr1	9937172	9937231	-0.665264	-1.05203	0.910027
A_18_P10023769	chr1	9944662	9944717	2.08192	0.514055	1.1035
A_18_P10024696	chr1	9952971	9953030	-0.139336	-0.83894	0.824535
A_16_P15024324	chr1	9963375	9963434	2.09041	0.6695	0.544768
A_16_P15024344	chr1	9971184	9971243	-0.783897	0.545292	0.631919
A_14_P105463	chr1	9990357	9990416	0.160065	-1.44366	0.540479
A_16_P00012473	chr1	10010696	10010755	-0.221823	0.223118	0.591455
A_16_P00012486	chr1	10022193	10022252	0.358566	0.0439902	-0.117222
A_16_P15024478	chr1	10035816	10035875	0.547117	0.782291	-0.261435
A_16_P15024502	chr1	10048380	10048439	2.59356	-0.346434	-0.708884
A_14_P139912	chr1	10059707	10059761	-0.151832	0.689782	-0.626868
A_16_P15024537	chr1	10071750	10071809	-0.660345	0.0409945	-0.456811
A_16_P15024551	chr1	10087094	10087153	-0.347833	0.121182	-0.657001
A_16_P00012548	chr1	10101040	10101099	-0.234874	0.197721	-0.819576
A_14_P125508	chr1	10115173	10115232	0.211306	-0.185597	-0.465559
A_18_P17448689	chr1	10123395	10123454	-0.179286	0.230795	-0.283265
A_16_P15024654	chr1	10132622	10132681	-0.0563627	1.92513	0.152883
A_16_P00012588	chr1	10143547	10143606	-0.20378	0.4203	0.279997
A_16_P15024708	chr1	10162949	10163008	0.361457	1.54685	-0.1938
A_16_P00012642	chr1	10177621	10177680	1.16378	1.09208	0.720194
A_16_P00012654	chr1	10186902	10186961	-0.562327	0.941634	0.060908
A_14_P113054	chr1	10195115	10195174	-0.564359	-0.621999	-0.0642527
A_16_P15024818	chr1	10204946	10205005	1.45372	-0.776674	-0.104568
A_16_P00012700	chr1	10218429	10218488	-0.271585	-1.0105	-0.0631884
A_16_P15024883	chr1	10231132	10231191	0.983804	-0.394581	-0.175895
A_14_P124250	chr1	10240818	10240877	1.04367	0.541034	1.50488
A_16_P15024944	chr1	10264213	10264272	0.185423	-0.179206	-0.358265
A_16_P15024964	chr1	10272414	10272473	-0.140537	0.715703	0.355778
A_14_P129141	chr1	10282212	10282271	-0.124647	1.53916	-0.0777982
A_16_P15025009	chr1	10292231	10292290	-0.0146583	0.190491	-0.260476
A_14_P126766	chr1	10311327	10311386	1.91256	-0.20815	-0.119135
A_16_P15025084	chr1	10324455	10324514	-1.1589	0.915028	0.190759
A_16_P35026520	chr1	10331887	10331946	-0.191079	-0.304984	0.635192
A_18_P10028205	chr1	10346619	10346678	1.37712	-1.4224	0.0290407
A_14_P112944	chr1	10356926	10356985	0.0452101	0.00435759	0.110807
A_16_P00012913	chr1	10366402	10366461	0.233551	0.691254	-0.144219
A_16_P15025226	chr1	10374259	10374318	0.840028	1.87412	-0.780531
A_16_P35026687	chr1	10384092	10384151	1.82106	1.30734	0.308601
A_14_P127621	chr1	10402129	10402188	-0.19885	0.0543899	0.033716
A_16_P15025356	chr1	10418346	10418405	3.35492	2.75378	0.493578
A_16_P15025386	chr1	10428582	10428641	-0.276003	-0.676409	0.43974
A_14_P134581	chr1	10440983	10441042	-1.03751	0.997151	0.0513606
A_16_P15025453	chr1	10463061	10463120	0.787266	0.373006	-0.356719
A_14_P139581	chr1	10475442	10475501	-1.19215	0.781612	-0.0364617
A_16_P15025513	chr1	10484618	10484674	-0.458574	-1.0502	0.54011
A_14_P121257	chr1	10494714	10494770	-0.16438	0.259156	-0.0443188
A_14_P134446	chr1	10510868	10510927	-0.612117	0.366513	0.581283
A_14_P134388	chr1	10521730	10521778	-1.15556	0.783752	0.654282
A_14_P126703	chr1	10530371	10530430	-0.0132356	-0.232853	-0.316319
A_14_P136321	chr1	10531673	10531732	-1.68772	0.899872	0.14198
A_16_P35027120	chr1	10539646	10539705	-0.240538	0.389848	-0.143394
A_14_P136647	chr1	10560932	10560991	-0.506813	0.390923	-0.357004
A_16_P15025713	chr1	10576305	10576364	0.296393	1.37396	0.715951
A_14_P117037	chr1	10596216	10596275	0.37498	0.0400691	-0.0151692
A_16_P00013299	chr1	10617054	10617113	1.02456	0.033461	0.114123
A_16_P00013307	chr1	10632152	10632211	3.12885	1.04615	-0.0193154
A_16_P15025870	chr1	10642490	10642549	-0.471479	0.450899	0.409336
A_14_P135931	chr1	10662249	10662308	-0.807395	1.4651	0.48747
A_16_P00013354	chr1	10674255	10674314	-0.187329	-0.21442	0.0991053
A_16_P00013373	chr1	10683264	10683323	1.01092	-0.73096	0.10319
A_14_P112528	chr1	10690734	10690793	-1.47885	-2.64701	-0.138276
A_14_P113598	chr1	10715339	10715397	-0.929354	0.38516	0.433192
A_16_P00013459	chr1	10724088	10724147	-0.503413	-0.104671	-0.851834
A_14_P133526	chr1	10732710	10732769	0.180939	-1.0625	-0.710821
A_16_P00013497	chr1	10742169	10742228	0.561102	0.783901	0.313772
A_14_P117331	chr1	10753078	10753137	-0.946083	-0.130315	0.882387
A_14_P201005	chr1	10772501	10772560	-0.584622	0.478105	-0.192068
A_16_P15026328	chr1	10784429	10784488	-0.621709	-1.49825	0.299031
A_16_P00013620	chr1	10804053	10804112	0.709004	-1.07556	-0.312979
A_16_P00013662	chr1	10827712	10827771	-0.182348	-1.30443	-0.256056
A_16_P15026485	chr1	10836327	10836386	-0.161423	0.139937	-0.123395
A_16_P35028073	chr1	10857169	10857228	3.67267	0.847948	-0.393319
A_16_P00013746	chr1	10869096	10869155	1.20845	-0.188504	-0.128426
A_16_P15026667	chr1	10892663	10892722	-0.977536	0.0686162	-0.112618
A_16_P00013830	chr1	10923841	10923900	-1.55298	0.512889	-0.165818
A_18_P17451492	chr1	10944294	10944353	-0.68019	0.642091	0.414159
A_16_P15026797	chr1	10955193	10955252	-1.15359	0.820294	-0.100468
A_16_P35028365	chr1	10976185	10976244	-0.380749	-0.641127	0.507576
A_16_P00013909	chr1	10990431	10990489	-0.666918	0.418811	-1.00048
A_16_P00013925	chr1	11001563	11001622	-0.218385	-0.186351	0.278256
A_14_P133492	chr1	11013332	11013391	0.106871	-0.734453	-0.197041
A_16_P35028485	chr1	11024349	11024408	-1.34652	-1.4007	0.23996
A_14_P114459	chr1	11036167	11036226	0.760977	-0.46737	0.555595
A_16_P00013985	chr1	11046874	11046933	1.10902	0.57259	-0.130387
A_16_P35028544	chr1	11063534	11063593	-0.144651	0.937676	-0.237324
A_14_P109351	chr1	11080361	11080420	-0.47562	1.54429	-0.143983
A_14_P114908	chr1	11085306	11085365	-0.00535834	0.0575421	-0.107256
A_14_P124408	chr1	11097910	11097969	-0.0451315	-0.234264	1.12016
A_14_P104235	chr1	11114627	11114678	0.472867	0.116691	0.401959
A_14_P137318	chr1	11134268	11134326	-1.51398	0.392051	0.437453
A_14_P117525	chr1	11140934	11140993	1.31894	1.04121	0.342729
A_16_P15027208	chr1	11147825	11147884	-0.375367	-0.197348	0.0991937
A_14_P134809	chr1	11167237	11167296	0.802677	-0.882874	0.424793
A_16_P15027271	chr1	11176986	11177045	-0.342529	0.163399	-0.280386
A_16_P15027330	chr1	11199476	11199535	0.851273	0.0639167	0.558469
A_16_P00014195	chr1	11217059	11217118	0.0963618	-1.51565	0.772594
A_16_P00014218	chr1	11235191	11235250	-0.0845669	-0.648115	0.220608
A_14_P117053	chr1	11249468	11249519	-0.243803	0.445429	1.67149
A_14_P135031	chr1	11251270	11251329	-1.0926	0.768745	0.604974
A_14_P122038	chr1	11270844	11270902	-0.714247	1.23625	0.536925
A_16_P15027551	chr1	11281912	11281971	-2.74499	0.366999	-0.37779
A_14_P136185	chr1	11293503	11293562	-0.555913	1.16001	0.452916
A_16_P15027600	chr1	11303393	11303452	0.139641	0.78681	-0.0523647
A_14_P128013	chr1	11318613	11318672	-0.939771	-0.834498	0.198014
A_16_P15027650	chr1	11325971	11326030	0.257452	0.0727338	-1.16644
A_16_P00014365	chr1	11334224	11334283	-0.155521	0.281106	0.288804
A_14_P121354	chr1	11343431	11343490	1.21485	-1.28234	-0.145709
A_16_P00014385	chr1	11353428	11353487	2.27206	0.0281511	-0.150081
A_14_P200799	chr1	11362834	11362893	-1.25367	0.853749	0.583209
A_16_P00014430	chr1	11384931	11384990	-0.184527	1.37302	-0.304079
A_16_P00014496	chr1	11429520	11429579	1.08491	0.0323613	-0.546985
A_16_P00014523	chr1	11460214	11460273	-1.19621	0.391426	-0.2611
A_16_P35029587	chr1	11474182	11474241	1.39164	-1.31849	-0.359745
A_16_P00014538	chr1	11485302	11485361	-0.210593	0.0722216	0.0230317
A_16_P35029639	chr1	11502164	11502223	0.731304	1.28625	-0.716852
A_16_P15028063	chr1	11521662	11521721	0.472538	-1.27876	-0.0822957
A_16_P15028107	chr1	11537224	11537283	0.00566666	-0.912929	0.00466067
A_16_P00014648	chr1	11548777	11548836	-0.932741	0.77762	-0.146878
A_16_P00014669	chr1	11560862	11560921	1.94269	1.48171	-0.486504
A_16_P35029849	chr1	11576346	11576405	-1.98826	0.364279	-0.310021
A_16_P35029944	chr1	11601179	11601238	-0.0764266	0.180554	0.295728
A_16_P00014748	chr1	11614764	11614823	0.36129	-1.58239	0.8162
A_16_P00014777	chr1	11631682	11631741	-0.500002	0.797105	-0.282709
A_16_P00014844	chr1	11688767	11688826	1.1482	0.915104	-0.38158
A_16_P00014871	chr1	11703966	11704025	-0.183278	-0.780195	-0.434885
A_14_P136034	chr1	11718411	11718466	2.9747	1.05659	0.1582
A_14_P102556	chr1	11731302	11731358	0.0301429	-0.347471	0.0251379
A_14_P137142	chr1	11735134	11735181	3.66979	0.644076	-0.105851
A_14_P104249	chr1	11739464	11739523	0.259566	0.520805	-0.194625
A_16_P00014936	chr1	11753062	11753112	-1.13137	-0.0788192	-0.222853
A_14_P123003	chr1	11760548	11760607	-0.945108	0.592288	-0.24758
A_16_P15028721	chr1	11776480	11776539	1.17437	-0.159948	-0.717969
A_16_P00014979	chr1	11785007	11785066	-0.433478	0.559636	0.274761
A_14_P125960	chr1	11804351	11804410	0.262723	0.254446	0.234544
A_16_P15028813	chr1	11815509	11815568	-1.20719	0.870063	-0.228571
A_16_P15028842	chr1	11830438	11830497	0.677707	0.886235	-0.334845
A_16_P15028884	chr1	11846392	11846451	4.23346	0.353632	-0.299338
A_14_P134737	chr1	11854429	11854477	-0.192084	-0.185819	-0.0621544
A_14_P139194	chr1	11865099	11865157	-0.255773	-0.373979	0.636739
A_16_P15028969	chr1	11875870	11875929	-0.245063	0.176412	0.233757
A_16_P00015118	chr1	11886192	11886251	0.409915	-0.262099	-0.383421
A_16_P00015131	chr1	11893582	11893641	-0.161568	0.421234	0.0148141
A_14_P115457	chr1	11900938	11900997	0.2198	0.795459	-0.282937
A_14_P139620	chr1	11905866	11905922	-0.500566	-1.43144	0.367864
A_14_P134055	chr1	11917526	11917585	1.52577	0.50219	-0.197804
A_16_P00015186	chr1	11925140	11925199	1.59534	1.21028	-0.136929
A_16_P15029116	chr1	11933148	11933207	-0.173005	-0.349283	-0.12366
A_16_P15029151	chr1	11945009	11945068	0.357916	-0.715724	-0.386076
A_14_P116760	chr1	11953378	11953437	1.55198	-0.455007	-0.187734
A_16_P15029196	chr1	11968503	11968561	1.29821	0.86999	0.851257
A_14_P114009	chr1	11980367	11980423	-0.244928	0.990857	0.984093
A_14_P110411	chr1	11983648	11983704	-0.264351	0.218088	0.632558
A_16_P00015254	chr1	11992538	11992597	-1.22923	0.272856	-0.337844
A_16_P15029272	chr1	12000645	12000698	0.883979	0.384105	-0.165191
A_16_P00015285	chr1	12017375	12017434	-0.744344	0.513008	-0.230788
A_16_P00015294	chr1	12025077	12025136	-0.361808	-0.197526	-0.127851
A_14_P120977	chr1	12035551	12035607	-0.187434	1.12725	0.313577
A_16_P00015326	chr1	12049497	12049554	-0.867621	-2.09375	0.78873
A_14_P132643	chr1	12073386	12073444	2.81273	0.654488	-0.186243
A_14_P115034	chr1	12080334	12080379	0.449267	-0.578681	0.501178
A_16_P15029492	chr1	12095925	12095984	-0.125623	0.659175	0.416984
A_16_P15029517	chr1	12111975	12112034	0.594386	0.910392	-0.0440422
A_14_P121213	chr1	12127129	12127188	0.205607	0.503151	-0.60946
A_16_P35031404	chr1	12146350	12146409	0.242792	-0.0832381	-0.0881973
A_16_P15029615	chr1	12157425	12157484	-1.0044	0.369529	0.353914
A_14_P104250	chr1	12175939	12175998	-0.666453	0.805214	-0.210099
A_16_P15029680	chr1	12190872	12190931	-1.48177	0.206762	0.937344
A_16_P00015478	chr1	12199694	12199753	-0.0951041	0.374147	0.574013
A_16_P00015497	chr1	12209643	12209702	-0.16462	-0.124796	0.507518
A_16_P00015512	chr1	12219043	12219102	-0.348911	0.244251	0.680541
A_16_P00015526	chr1	12228049	12228108	-0.225505	-0.194503	0.195515
A_14_P130227	chr1	12243971	12244030	-2.02421	-0.356997	-0.3084
A_16_P00015587	chr1	12259941	12259992	-0.527089	0.50932	1.21912
A_16_P00015594	chr1	12268074	12268133	-0.841062	0.103579	0.62479
A_16_P00015600	chr1	12281206	12281255	0.12956	-1.10542	0.376773
A_16_P35031747	chr1	12291544	12291603	-0.121846	-0.855341	0.0687412
A_16_P35031782	chr1	12302568	12302627	-0.172478	0.373857	-0.0885729
A_16_P35031814	chr1	12316978	12317037	2.84299	0.292224	0.0632698
A_16_P00015656	chr1	12327927	12327986	-0.0433802	0.976466	-0.14546
A_16_P00015677	chr1	12339656	12339715	-2.0745	-0.938611	-0.175125
A_16_P15030061	chr1	12353532	12353591	1.36466	-0.253068	-0.0655103
A_16_P35031951	chr1	12364944	12365003	0.469219	-0.627909	0.00428308
A_16_P00015732	chr1	12374160	12374219	0.461947	-1.13417	-0.0156774
A_16_P15030139	chr1	12381814	12381873	0.688429	0.756496	0.294571
A_16_P15030179	chr1	12396101	12396160	5.34619	3.6154	0.247439
A_16_P00015809	chr1	12414024	12414083	1.43137	0.0782331	0.583639
A_16_P00015828	chr1	12423260	12423319	-1.41881	1.19235	0.642081
A_16_P15030309	chr1	12445275	12445334	-0.187057	-0.742637	0.322283
A_16_P35032251	chr1	12467742	12467801	0.986028	0.4934	0.73861
A_16_P35032268	chr1	12476648	12476707	-0.789976	0.206366	-0.0791944
A_16_P00015912	chr1	12484231	12484290	-0.222925	1.11737	0.562622
A_16_P35032343	chr1	12500215	12500274	0.241741	-1.7414	-0.0226475
A_16_P15030492	chr1	12515997	12516056	-0.0438659	-0.839294	-0.222331
A_16_P00015999	chr1	12530129	12530188	1.71241	-0.220407	0.739405
A_16_P00016021	chr1	12540511	12540570	0.797732	-0.748385	0.924064
A_16_P35032524	chr1	12553843	12553902	0.149365	-0.701706	-0.291306
A_16_P15030642	chr1	12561438	12561497	-1.1789	0.707091	-0.520244
A_16_P15030672	chr1	12569726	12569785	-1.37499	-0.170945	0.537921
A_16_P00016093	chr1	12578912	12578971	-0.986675	-1.58051	0.800852
A_16_P15030711	chr1	12589186	12589245	3.67893	0.463899	-0.364034
A_16_P00016108	chr1	12599003	12599062	0.880635	0.867517	-0.255287
A_16_P15030745	chr1	12609838	12609897	-0.654944	0.717882	-0.173697
A_16_P00016138	chr1	12619765	12619824	-1.06595	-0.690936	-0.544586
A_16_P00016149	chr1	12627920	12627979	-1.04512	0.156885	0.724097
A_16_P15030825	chr1	12642174	12642233	1.94106	-1.02198	-0.0425379
A_16_P00016184	chr1	12650023	12650082	0.0137284	-0.0764388	-0.00404115
A_14_P109509	chr1	12663400	12663459	-0.836048	-1.09245	0.345801
A_14_P104034	chr1	12677409	12677466	-0.804854	0.237048	1.43496
A_16_P15030952	chr1	12687421	12687480	0.28919	0.716899	0.622249
A_14_P127931	chr1	12710136	12710195	1.09104	-2.03664	-0.732402
A_16_P00016281	chr1	12726696	12726755	-0.74943	0.575221	0.772763
A_16_P15031040	chr1	12734282	12734339	-1.51189	1.3176	-0.308133
A_16_P15031050	chr1	12743119	12743178	-0.836348	0.569444	0.332435
A_16_P15031072	chr1	12754214	12754273	-0.749549	0.260418	-0.047556
A_16_P00016315	chr1	12775848	12775907	-0.855249	1.00839	-0.118844
A_16_P00016330	chr1	12784752	12784811	-0.0707485	-0.0173228	-0.176697
A_16_P15031125	chr1	12794655	12794713	-0.0715648	0.447411	0.114682
A_14_P137496	chr1	12806331	12806386	0.724421	-0.335477	0.599333
A_16_P00016349	chr1	12816037	12816096	-0.226157	-1.30738	0.634205
A_16_P00016369	chr1	12828748	12828807	-1.67493	0.73156	0.0106533
A_18_P10031886	chr1	12846934	12846993	0.869762	0.33828	-0.17898
A_16_P15031271	chr1	12870767	12870823	-2.32622	0.622556	-0.829191
A_16_P00016422	chr1	12912569	12912625	-0.765789	0.108751	-1.48431
A_16_P00016451	chr1	13178469	13178528	-0.116245	-0.0956791	-0.84775
A_16_P15032593	chr1	13782167	13782226	-0.138472	-1.23193	-0.530457
A_16_P15032613	chr1	13791307	13791366	-0.251018	-0.422549	0.57912
A_16_P15032643	chr1	13804405	13804464	-1.07064	1.00314	-0.234019
A_16_P00016521	chr1	13822926	13822983	-0.330288	0.41485	-0.317222
A_16_P00016528	chr1	13831511	13831570	1.10884	0.860068	-0.464754
A_16_P00016563	chr1	13850671	13850730	1.58648	-1.12077	0.254297
A_14_P123143	chr1	13867257	13867316	-0.124514	0.945806	-0.00324836
A_16_P00016605	chr1	13883395	13883454	2.0094	2.15593	-0.216346
A_16_P15032824	chr1	13901875	13901934	-0.698368	0.455336	-0.613417
A_14_P104143	chr1	13914962	13915021	-0.0180177	-0.34442	0.0592425
A_16_P00016643	chr1	13926546	13926605	0.779233	-1.87582	0.406844
A_14_P130035	chr1	13940920	13940976	-0.567973	0.075962	-0.094373
A_16_P35035000	chr1	13948680	13948739	0.0123076	-0.973621	-1.19276
A_16_P00016709	chr1	13972506	13972565	-0.487182	0.150337	-0.0444239
A_16_P15033030	chr1	13992274	13992333	-0.0789349	0.252402	0.172755
A_16_P15033068	chr1	14012545	14012604	0.0260986	-0.63044	0.160136
A_14_P102840	chr1	14031353	14031412	-1.45194	0.417976	0.235888
A_16_P15033159	chr1	14044870	14044929	0.073476	-1.27308	0.698876
A_14_P132547	chr1	14059280	14059339	-0.809311	0.110613	0.522476
A_16_P35035293	chr1	14068608	14068667	-0.720192	0.274089	0.184
A_16_P15033265	chr1	14079781	14079840	-0.457897	0.799775	0.461078
A_16_P15033307	chr1	14092400	14092459	-0.75447	-0.0376455	-0.478163
A_14_P103022	chr1	14112991	14113050	-0.517761	0.873444	0.251782
A_14_P127263	chr1	14124918	14124977	-0.750971	1.20406	0.876472
A_16_P00016987	chr1	14134620	14134679	-0.704238	-0.187779	-0.356529
A_16_P35035544	chr1	14143854	14143913	-0.750578	0.0927073	-0.386915
A_16_P35035585	chr1	14157551	14157610	-0.607359	-1.02992	-0.112645
A_16_P15033543	chr1	14191203	14191262	-0.841718	1.44796	-0.276766
A_18_P10035071	chr1	14215721	14215780	-0.619096	-1.32444	0.260977
A_16_P00017083	chr1	14226474	14226533	-0.718711	0.104983	-0.585453
A_16_P15033647	chr1	14239578	14239637	-0.0871688	1.19938	-0.148424
A_18_P10036952	chr1	14248520	14248579	-1.29387	0.0589787	0.0244792
A_16_P00017134	chr1	14262143	14262202	0.945698	-1.44154	-0.329051
A_16_P00017146	chr1	14275940	14275999	0.798774	-1.33949	0.419428
A_18_P17460913	chr1	14290193	14290252	0.322539	1.87221	0.00397916
A_14_P110724	chr1	14303202	14303261	-2.14142	1.09504	-0.341065
A_16_P00017199	chr1	14318906	14318965	3.03562	2.63755	0.430473
A_16_P15033830	chr1	14336693	14336752	0.167355	-0.263489	-0.0102494
A_16_P35035973	chr1	14358359	14358418	0.460821	0.54454	0.0453632
A_18_P10033471	chr1	14366452	14366511	0.31404	-0.416216	-0.154546
A_16_P15033940	chr1	14378850	14378909	0.454109	-0.433723	0.2127
A_16_P00017288	chr1	14387182	14387241	0.299212	1.35038	-0.0330253
A_16_P15034002	chr1	14401659	14401718	-0.016457	0.406946	-0.463858
A_16_P15034030	chr1	14419150	14419209	-1.69052	1.91771	-0.308317
A_16_P15034074	chr1	14435795	14435854	-0.972712	0.758328	-0.182783
A_16_P35036177	chr1	14445571	14445630	0.320291	0.404584	0.608309
A_18_P10035484	chr1	14455448	14455507	1.05709	0.0287569	-0.0763105
A_14_P112517	chr1	14466937	14466996	0.718086	-0.290419	-0.375871
A_16_P15034181	chr1	14476446	14476505	0.918482	-0.27311	0.386148
A_16_P35036296	chr1	14498591	14498650	0.601043	0.446076	-0.267261
A_16_P15034254	chr1	14515452	14515511	3.2319	0.0442328	0.573614
A_16_P15034301	chr1	14532924	14532983	-0.687565	-2.05566	-0.0188851
A_14_P102586	chr1	14609757	14609816	2.08648	0.825766	0.316381
A_16_P15034633	chr1	14665759	14665818	-1.59174	0.974593	0.0657387
A_16_P00017737	chr1	14703719	14703778	-0.0188723	0.0420701	-0.155992
A_16_P15034733	chr1	14723330	14723389	0.876938	1.14064	-0.107617
A_16_P00017772	chr1	14744936	14744995	0.366429	-0.0884482	-0.107962
A_16_P35036903	chr1	14772955	14773014	4.62901	1.68187	-0.665401
A_14_P124850	chr1	14808786	14808845	-0.803749	1.44784	0.41783
A_16_P15035089	chr1	14863659	14863718	-0.210107	0.528261	-0.062751
A_16_P15035217	chr1	14914354	14914413	-0.129231	-0.0955254	-0.396587
A_14_P133385	chr1	14933994	14934053	-0.850008	0.98849	0.0819119
A_16_P15035331	chr1	14948751	14948810	0.247676	0.666417	-0.256141
A_16_P00018114	chr1	14960403	14960462	1.2091	-1.04243	0.513235
A_16_P15035397	chr1	14977375	14977434	1.41444	-1.40769	0.339339
A_16_P15035429	chr1	14991858	14991917	0.283515	1.13143	0.0940682
A_16_P00018175	chr1	15002761	15002820	0.54468	0.0453865	0.101632
A_16_P15035496	chr1	15017526	15017585	-0.502346	1.84467	-0.454052
A_16_P00018222	chr1	15030552	15030611	0.32228	0.476258	0.568929
A_16_P00018253	chr1	15051133	15051192	0.378437	-0.425668	0.570845
A_16_P35037665	chr1	15057612	15057671	-0.000205994	1.13093	-0.748019
A_16_P00018291	chr1	15077100	15077159	-0.33967	-1.53778	0.260733
A_14_P114388	chr1	15089459	15089518	-0.656467	0.585126	-0.0918542
A_16_P15035747	chr1	15102981	15103040	-1.34138	-0.092795	0.049395
A_16_P15035774	chr1	15113479	15113538	0.205152	-1.75513	-0.405223
A_16_P00018376	chr1	15124812	15124871	0.322924	-0.0828146	-0.360799
A_16_P35037900	chr1	15137763	15137822	-1.84874	0.914071	-0.416167
A_16_P00018420	chr1	15150914	15150973	2.73146	0.428846	-0.191154
A_16_P15035910	chr1	15161653	15161712	3.01172	-0.540022	-0.118849
A_16_P15035937	chr1	15172797	15172855	-0.965558	-0.193088	0.164945
A_16_P15035977	chr1	15186024	15186083	-0.0844078	1.44329	-0.708865
A_16_P15036019	chr1	15201230	15201289	1.61506	-1.60434	-0.301871
A_16_P15036047	chr1	15211561	15211620	0.558495	-0.235576	-0.147247
A_16_P15036098	chr1	15233154	15233213	-0.938849	0.279848	-0.316151
A_16_P00018577	chr1	15252818	15252877	-0.183557	-1.52173	-0.0365437
A_16_P35038261	chr1	15270740	15270799	0.200601	0.405956	0.214532
A_16_P00018652	chr1	15289602	15289661	2.15152	-0.607187	-0.490485
A_16_P15036311	chr1	15307944	15308001	1.62358	1.04444	-0.202388
A_16_P00018698	chr1	15326175	15326234	-1.03011	0.0480679	0.157589
A_16_P00018710	chr1	15334318	15334377	-1.40709	0.403962	0.094263
A_16_P00018723	chr1	15343907	15343966	0.0307959	0.613028	-0.554322
A_16_P00018750	chr1	15361973	15362028	-0.836611	0.404944	-0.506612
A_16_P00018766	chr1	15369953	15370012	-0.0725961	-0.0725376	-0.337791
A_16_P00018776	chr1	15378543	15378602	-0.321313	-0.414638	0.259302
A_16_P00018792	chr1	15387212	15387271	-0.916064	0.317963	0.076644
A_16_P00018825	chr1	15402756	15402815	-1.84902	0.683443	-0.0771387
A_16_P00018840	chr1	15410553	15410612	-1.45694	0.816081	-0.101014
A_16_P00018854	chr1	15422143	15422202	0.291995	-0.102447	0.364675
A_16_P35038715	chr1	15434564	15434623	-0.551756	0.901618	0.462213
A_14_P200630	chr1	15443521	15443577	1.81794	-0.497628	0.698186
A_14_P122719	chr1	15458959	15459018	0.0140414	0.315299	-0.774099
A_16_P15036741	chr1	15467276	15467335	-0.49856	0.801976	0.0950864
A_16_P15036764	chr1	15476594	15476653	0.444778	0.401439	0.196736
A_16_P00018953	chr1	15484299	15484358	-1.4221	0.942032	0.167325
A_14_P135126	chr1	15494617	15494676	2.13215	0.482903	0.333225
A_16_P15036843	chr1	15509625	15509684	0.0379342	0.0862889	0.0450205
A_16_P00019005	chr1	15520451	15520508	1.05888	-0.127739	-0.331579
A_14_P138872	chr1	15536961	15537020	-1.25355	0.614636	0.209486
A_14_P201855	chr1	15537081	15537140	-0.103444	-1.26408	1.04003
A_16_P15036951	chr1	15549470	15549529	0.180616	0.542594	0.396438
A_16_P15036975	chr1	15556955	15557014	1.73208	1.63818	-0.230855
A_16_P15037015	chr1	15576091	15576150	0.0283755	1.23194	0.00224299
A_16_P15037044	chr1	15585952	15586011	0.714476	-0.377456	0.033594
A_16_P35039162	chr1	15607454	15607513	0.454312	1.14564	-0.0809713
A_16_P15037123	chr1	15626787	15626846	-0.362947	-0.63154	0.471754
A_16_P15037153	chr1	15638153	15638212	-0.304006	0.918166	-0.587605
A_16_P15037178	chr1	15646370	15646429	-0.591852	0.233069	0.0207315
A_16_P00019189	chr1	15655183	15655242	-0.000544846	2.98669	0.705062
A_16_P15037242	chr1	15670762	15670821	1.14906	0.258529	-0.141356
A_16_P00019235	chr1	15683384	15683440	-0.556523	0.197887	-0.630314
A_14_P129474	chr1	15692276	15692335	0.800973	-1.08101	-0.644471
A_16_P35039429	chr1	15702108	15702167	0.370876	0.493277	0.0749554
A_16_P35039461	chr1	15711763	15711822	0.457145	-0.208396	0.323062
A_16_P00019299	chr1	15719254	15719313	-0.0929518	-0.854572	-0.0634516
A_16_P00019310	chr1	15728190	15728249	-1.56309	0.798937	0.297515
A_14_P118439	chr1	15739274	15739333	2.84181	0.593442	0.485797
A_18_P10038825	chr1	15746717	15746776	-0.0686698	0.581082	0.263
A_14_P125729	chr1	15755320	15755378	0.0783858	0.30485	0.815317
A_14_P122085	chr1	15769522	15769581	2.73566	0.657619	-0.275302
A_16_P00019399	chr1	15786153	15786212	-0.182078	-0.776914	0.658897
A_14_P115779	chr1	15794610	15794668	-0.275352	0.138176	0.721699
A_14_P105288	chr1	15808473	15808532	-1.40004	-1.2659	-0.45912
A_14_P121733	chr1	15819458	15819513	2.29439	-0.400085	0.215351
A_14_P125285	chr1	15825928	15825987	-0.631044	0.0297475	-0.33912
A_16_P15037685	chr1	15841626	15841685	-1.01142	-0.993769	-0.211002
A_14_P104914	chr1	15849390	15849449	0.205025	0.137398	0.762219
A_16_P35039905	chr1	15864045	15864104	1.32741	1.816	-0.236204
A_16_P15037770	chr1	15876669	15876728	-0.210394	-0.307675	0.552981
A_16_P15037788	chr1	15890367	15890426	3.79382	1.07175	0.38277
A_14_P104862	chr1	15900050	15900109	1.16933	0.392029	-0.288778
A_16_P15037851	chr1	15913345	15913404	0.728931	-0.977981	0.0579092
A_16_P15037863	chr1	15922645	15922704	0.606963	0.48097	0.181322
A_16_P00019581	chr1	15932537	15932596	0.920404	1.6374	0.371421
A_16_P00019590	chr1	15945222	15945281	0.019686	0.328989	0.446294
A_14_P130540	chr1	15955470	15955529	0.0900431	-0.255138	0.200866
A_16_P15037983	chr1	15970289	15970348	-0.478424	-0.114779	0.40438
A_16_P15037996	chr1	15977809	15977868	0.598085	-0.283745	-0.0835128
A_14_P114362	chr1	15987184	15987243	-0.325305	0.213795	-0.286549
A_16_P00019675	chr1	15997518	15997577	-0.534683	0.833563	-0.582762
A_16_P00019680	chr1	16008307	16008366	1.69801	0.795857	-0.272207
A_16_P00019703	chr1	16023360	16023419	-0.9003	0.398476	0.232192
A_16_P15038138	chr1	16040023	16040082	-0.356155	0.0488832	-0.559333
A_16_P15038166	chr1	16049118	16049177	0.971239	-1.68371	0.420025
A_16_P00019761	chr1	16061221	16061280	-0.314872	-0.296819	-0.11678
A_16_P00019786	chr1	16079454	16079513	0.421515	1.10879	-0.53223
A_14_P108198	chr1	16095233	16095292	0.0895589	-0.151747	-0.721029
A_14_P117986	chr1	16100737	16100796	-0.718917	-0.115894	-0.389615
A_16_P15038325	chr1	16118479	16118538	0.10898	0.39081	-0.244376
A_14_P114586	chr1	16135377	16135436	-0.212781	0.0913491	-0.348431
A_16_P15038382	chr1	16149158	16149217	-1.09295	-0.487828	-0.257365
A_16_P15038400	chr1	16160344	16160403	-0.760271	-0.536329	0.367204
A_16_P15038419	chr1	16167773	16167832	-0.0845531	-0.0331277	-0.449107
A_16_P00019876	chr1	16177338	16177397	-0.1017	-0.052759	0.484031
A_14_P103735	chr1	16189880	16189939	0.417879	0.567328	0.325933
A_16_P35040757	chr1	16208009	16208068	-0.0950894	-0.661935	0.146089
A_16_P00019938	chr1	16220523	16220582	0.836443	-0.0793157	-0.239887
A_14_P120097	chr1	16235608	16235667	0.370394	0.414959	-0.0623408
A_16_P35040867	chr1	16247474	16247533	0.277035	0.705354	0.343894
A_16_P00020001	chr1	16257008	16257067	-0.101119	3.01066	0.26771
A_16_P00020020	chr1	16266669	16266728	-0.143066	-0.346193	0.313199
A_16_P35040982	chr1	16275298	16275357	0.18181	-1.95319	0.733712
A_16_P15038748	chr1	16282887	16282946	0.0951829	-1.74493	0.338497
A_14_P138340	chr1	16294948	16295007	0.329658	-1.99062	0.90553
A_16_P00020083	chr1	16308590	16308649	2.35455	0.226838	-0.162974
A_14_P106770	chr1	16331428	16331487	0.225208	-0.802727	0.314466
A_14_P111191	chr1	16343611	16343658	-1.30616	0.0726174	-0.177598
A_14_P137260	chr1	16345961	16346010	2.27331	0.861885	-0.198583
A_14_P103301	chr1	16348368	16348419	-0.852019	-1.38958	-0.33414
A_14_P110994	chr1	16354638	16354683	1.50578	-0.267039	0.83515
A_16_P00020144	chr1	16364253	16364299	-0.506667	0.182165	-0.24547
A_14_P129204	chr1	16374307	16374366	-0.192435	0.0251926	-0.153907
A_14_P119642	chr1	16392682	16392738	-0.181394	0.269233	-0.854051
A_14_P131697	chr1	16397917	16397974	-1.45817	0.0182201	-0.113665
A_16_P35041430	chr1	16414033	16414092	-0.835123	0.128573	-0.26415
A_16_P15039128	chr1	16424244	16424298	-0.297858	0.370321	-0.1482
A_14_P103457	chr1	16450821	16450880	0.247481	1.81595	-0.40539
A_14_P139200	chr1	16461425	16461483	-1.64158	0.971699	-0.0498436
A_14_P127675	chr1	16467558	16467617	-0.464902	-0.542488	0.160652
A_14_P111296	chr1	16479625	16479679	-0.449045	0.0892174	0.345569
A_16_P00020315	chr1	16496867	16496926	0.528715	0.388266	0.0740616
A_16_P00020335	chr1	16509976	16510035	-2.33379	-0.40578	0.736654
A_16_P00020345	chr1	16518071	16518130	0.690907	1.98448	0.485249
A_14_P123806	chr1	16535942	16536001	1.54802	-1.80808	-0.214861
A_16_P00020382	chr1	16546282	16546341	-0.166073	0.114613	0.356198
A_14_P130925	chr1	16561519	16561578	1.67709	-0.6301	-0.148493
A_16_P35041867	chr1	16570394	16570453	-1.10078	0.29339	-0.060408
A_14_P202312	chr1	16579011	16579070	-0.68924	-0.43062	0.471576
A_16_P15039551	chr1	16594409	16594468	0.604876	0.535073	0.0403243
A_16_P15039568	chr1	16603225	16603284	-0.603366	-0.802211	-0.059682
A_16_P15039599	chr1	16620956	16621015	0.0716106	0.0647025	0.487037
A_16_P00020514	chr1	16640280	16640339	0.839292	-0.310632	0.13109
A_16_P35042066	chr1	16649244	16649303	0.221171	-0.913878	0.39315
A_16_P15039691	chr1	16661196	16661255	0.633516	1.61301	-0.462138
A_16_P15039719	chr1	16677760	16677819	1.46576	-1.21166	0.7944
A_14_P112838	chr1	16694566	16694625	-0.688646	1.1801	0.576361
A_16_P00020582	chr1	16704659	16704718	-0.215487	0.350382	-0.297643
A_16_P15039792	chr1	16714184	16714243	-0.381191	0.0910775	0.747383
A_14_P137612	chr1	16722607	16722659	-0.61765	-0.546347	0.719061
A_16_P00020620	chr1	16732306	16732358	0.047998	0.188433	-0.197967
A_16_P35042275	chr1	16741463	16741522	-0.492674	0.360107	-0.693082
A_16_P00020641	chr1	16755267	16755326	0.0430844	-0.0597278	-0.0945806
A_16_P15039897	chr1	16763491	16763550	-0.472621	0.128358	0.492243
A_14_P125300	chr1	16770846	16770905	-0.156928	-0.184045	0.239183
A_14_P135651	chr1	16776990	16777047	2.04677	0.949453	-0.683814
A_14_P139164	chr1	16786434	16786493	1.24177	1.15518	0.0189237
A_16_P00020688	chr1	16794173	16794232	2.74874	0.843527	0.302847
A_16_P15040033	chr1	16826319	16826368	0.829463	0.152525	-0.0861749
A_18_P10040140	chr1	16840487	16840542	-0.19698	0.974113	1.0305
A_18_P10041328	chr1	16927124	16927179	0.675662	-0.620036	0.576806
A_18_P10043795	chr1	16941463	16941522	0.0984417	-0.547615	0.232581
A_16_P00020739	chr1	16963573	16963632	-0.387729	-0.308564	0.109069
A_18_P17469896	chr1	17015461	17015516	0.468226	-0.574785	0.0440076
A_14_P117976	chr1	17048732	17048791	3.0004	1.94092	-0.14846
A_18_P10040264	chr1	17091225	17091284	-1.04072	1.35159	-0.0292603
A_16_P00020795	chr1	17214111	17214170	1.01663	-0.402192	0.229112
A_16_P15040957	chr1	17221888	17221943	-1.32992	-1.56567	0.166876
A_14_P103664	chr1	17231758	17231817	0.617726	0.893824	0.0726823
A_16_P00020813	chr1	17241750	17241809	1.35341	-0.826809	-0.0136594
A_16_P00020823	chr1	17251967	17252023	0.168239	0.0685853	-0.0057629
A_16_P15041092	chr1	17276005	17276064	-0.228702	-0.198164	-0.890932
A_16_P00020843	chr1	17284828	17284887	-0.187674	-0.550743	-0.178256
A_14_P101297	chr1	17303386	17303445	-0.00457877	0.796793	0.554697
A_16_P00020872	chr1	17311019	17311072	1.1704	0.298316	-0.238944
A_14_P200005	chr1	17325061	17325120	2.02501	-0.194503	-0.639562
A_14_P113439	chr1	17336192	17336249	0.682418	0.135546	0.302689
A_14_P114174	chr1	17345871	17345930	3.53746	1.94689	0.731926
A_14_P119681	chr1	17359608	17359666	-0.3418	-0.759474	-0.0180616
A_14_P118723	chr1	17371233	17371292	2.01796	1.65568	0.197923
A_14_P138434	chr1	17377573	17377632	0.844408	-1.16697	0.269064
A_14_P128226	chr1	17393588	17393647	-1.4187	0.976748	0.231707
A_14_P138205	chr1	17405497	17405556	0.374836	0.346294	-0.646157
A_16_P00021028	chr1	17417358	17417417	-1.67072	0.337421	0.154018
A_16_P15041501	chr1	17432739	17432797	-0.537937	-0.57417	-0.445377
A_14_P107786	chr1	17441531	17441590	-0.566027	-0.678592	0.146136
A_16_P00021090	chr1	17459702	17459761	-2.00836	0.6972	-0.217404
A_16_P15041591	chr1	17475277	17475336	3.54975	1.70324	0.31854
A_16_P15041631	chr1	17497383	17497442	-0.558591	0.629157	-0.285249
A_16_P00021137	chr1	17514060	17514119	0.753879	0.256328	0.150738
A_16_P00021149	chr1	17522939	17522997	-0.561444	0.125173	0.936166
A_14_P105422	chr1	17535628	17535687	0.742012	-0.152413	0.0693561
A_16_P15041734	chr1	17548944	17549000	1.18841	-0.0634743	-0.336143
A_14_P137114	chr1	17572451	17572507	0.637734	0.781002	-0.560726
A_14_P200006	chr1	17584968	17585027	-0.995163	-1.78186	0.0301779
A_16_P15041867	chr1	17594882	17594941	-0.0882451	0.0569583	-0.594828
A_16_P15041884	chr1	17602356	17602415	-1.66699	0.750729	-0.554543
A_14_P124345	chr1	17610691	17610746	-0.0855925	1.00256	0.827931
A_16_P35044543	chr1	17625056	17625115	-0.147532	0.692328	-0.555363
A_14_P101982	chr1	17636264	17636316	0.916013	0.4048	1.45864
A_16_P00021326	chr1	17648168	17648227	0.448145	-1.24042	-0.26276
A_16_P00021348	chr1	17666617	17666674	1.10856	0.293821	0.0405416
A_14_P103829	chr1	17690614	17690672	2.53885	-0.877088	0.15996
A_16_P15042090	chr1	17707789	17707848	-1.67722	0.574057	-0.416496
A_14_P200007	chr1	17721082	17721141	-1.70691	1.12525	-0.40362
A_14_P137516	chr1	17732971	17733025	1.17448	0.537014	0.493467
A_14_P138079	chr1	17745198	17745257	-0.573528	0.030475	-0.579256
A_14_P129720	chr1	17759653	17759712	1.18768	1.53964	-0.675382
A_16_P15042275	chr1	17767792	17767851	0.649213	-1.00114	0.237363
A_16_P00021516	chr1	17782125	17782184	0.632922	0.0219927	-0.235644
A_16_P00021523	chr1	17815790	17815849	1.47473	-1.8676	0.397788
A_16_P00021540	chr1	17840123	17840182	0.773741	1.38899	0.284615
A_16_P00021567	chr1	17865365	17865424	0.500192	-1.3753	0.260152
A_14_P138455	chr1	17874116	17874175	-1.94686	-0.454349	0.483874
A_16_P00021590	chr1	17886051	17886109	0.625512	-0.107053	0.368761
A_14_P124817	chr1	17904529	17904588	-0.779088	0.516931	0.28198
A_16_P00021636	chr1	17915452	17915511	1.63827	-0.200666	-0.316183
A_16_P00021660	chr1	17930632	17930691	0.393022	-1.1915	-0.876464
A_14_P103796	chr1	17939563	17939611	-0.536172	0.982797	1.1654
A_16_P00021698	chr1	17952155	17952214	-0.269191	0.980041	-0.222584
A_16_P35045358	chr1	17962852	17962911	-0.829145	0.610252	0.594096
A_16_P00021739	chr1	17972887	17972946	2.48216	1.26619	0.174844
A_16_P00021759	chr1	17983791	17983850	1.22908	0.305525	0.078577
A_16_P00021771	chr1	17991671	17991730	-1.6751	0.612705	0.286333
A_16_P15042809	chr1	18004822	18004881	-0.0834178	-0.231137	-0.353386
A_14_P129891	chr1	18017651	18017705	2.01655	-0.865532	0.366352
A_14_P118936	chr1	18041667	18041726	-0.157645	-0.11681	-0.60223
A_16_P00021869	chr1	18055458	18055516	-0.498663	0.919827	-0.0524254
A_16_P35045671	chr1	18069385	18069444	-0.844058	0.613854	-0.46886
A_14_P135530	chr1	18083648	18083707	-0.0110956	-0.380128	-0.0291161
A_16_P15043039	chr1	18092972	18093031	1.98197	-1.6725	-0.331316
A_14_P131646	chr1	18110989	18111048	-0.185293	-0.314534	-0.374025
A_16_P35045799	chr1	18119910	18119969	0.562838	0.223428	-0.881649
A_14_P118574	chr1	18134873	18134932	1.8284	-1.39556	-0.0639438
A_14_P102150	chr1	18145397	18145456	-0.42277	0.330022	0.0170339
A_16_P00021996	chr1	18158813	18158872	2.5236	-0.073222	-0.626911
A_16_P00022037	chr1	18183591	18183650	-1.5646	0.0370232	-0.244828
A_16_P00022069	chr1	18206751	18206809	-0.712243	0.075347	0.312785
A_14_P132854	chr1	18219057	18219116	0.686302	-0.476878	-0.427611
A_16_P15043373	chr1	18235889	18235948	0.853479	1.56264	-0.10085
A_16_P00022150	chr1	18261756	18261815	0.394917	-0.54088	0.0115274
A_16_P00022178	chr1	18286668	18286727	-0.112744	2.3511	1.29198
A_16_P00022212	chr1	18307181	18307240	-0.148613	-0.0919998	-0.105797
A_16_P00022240	chr1	18327656	18327715	0.514023	-0.172052	-0.119548
A_16_P00022281	chr1	18353508	18353567	-1.35629	0.576005	-0.260222
A_16_P15043771	chr1	18382401	18382457	0.0315902	-0.337835	-0.538299
A_14_P107614	chr1	18400062	18400121	-0.390362	1.29479	0.430969
A_16_P15043877	chr1	18418493	18418552	-0.228873	-0.932793	-0.606123
A_16_P00022430	chr1	18440446	18440505	-1.35237	0.772347	0.46592
A_14_P139572	chr1	18447932	18447991	0.329135	0.44879	-0.382268
A_16_P00022454	chr1	18455586	18455645	0.381736	-0.29321	0.218588
A_16_P15044008	chr1	18464132	18464191	-0.921062	-1.01039	0.443023
A_16_P00022484	chr1	18475304	18475363	-0.389737	0.249929	-0.138979
A_14_P100054	chr1	18484882	18484941	-0.938137	1.02688	0.568351
A_16_P00022531	chr1	18503557	18503616	1.28412	0.370463	0.0991114
A_16_P00022551	chr1	18514770	18514829	-0.0539079	1.96657	-0.802974
A_16_P15044194	chr1	18528695	18528754	-0.970462	-0.695074	-0.870444
A_16_P00022598	chr1	18543812	18543871	-1.88625	0.170654	-0.250491
A_14_P127380	chr1	18563494	18563553	-0.697031	1.37691	-0.0696977
A_16_P00022650	chr1	18574513	18574572	0.9652	-0.281016	0.183485
A_16_P00022673	chr1	18587505	18587564	-0.12277	1.11845	-0.0474572
A_16_P00022690	chr1	18597413	18597471	-0.220758	1.13849	0.931123
A_16_P00022708	chr1	18609331	18609390	0.106335	-0.113316	-0.385519
A_16_P00022723	chr1	18617496	18617555	-1.86762	-0.266794	0.85023
A_16_P15044491	chr1	18632174	18632233	-0.520267	-0.0223969	-0.204875
A_16_P00022765	chr1	18642447	18642506	1.70367	-0.216479	-0.313491
A_16_P00022793	chr1	18658850	18658909	3.10681	2.4495	0.107296
A_16_P00022810	chr1	18670632	18670691	-0.176938	-0.338181	0.0263701
A_16_P00022830	chr1	18679015	18679074	2.97046	-1.65447	0.101832
A_16_P00022842	chr1	18686737	18686796	0.74296	-1.09018	-0.322098
A_16_P15044672	chr1	18696141	18696199	-0.178734	-0.742222	0.363521
A_14_P103452	chr1	18704902	18704961	-0.311838	0.37962	0.647584
A_16_P15044739	chr1	18722963	18723021	0.0754311	-0.698693	1.10736
A_16_P00022921	chr1	18740395	18740454	-0.146686	-1.02765	0.0876525
A_14_P123532	chr1	18780515	18780574	-0.761477	-1.26376	-0.280837
A_16_P00022970	chr1	18795150	18795209	-0.523706	-0.356577	-0.00658374
A_14_P115205	chr1	18810131	18810179	0.0311275	0.0671225	-0.37947
A_16_P15044955	chr1	18823559	18823618	-0.842597	1.14166	-0.941964
A_16_P00023022	chr1	18836400	18836459	0.684012	0.796679	0.226819
A_16_P35047706	chr1	18856938	18856997	-0.572941	-1.32708	-0.153008
A_16_P15045056	chr1	18876122	18876181	0.237755	0.563886	0.640285
A_16_P15045119	chr1	18900374	18900433	0.576513	-0.924615	0.0856757
A_16_P15045157	chr1	18916318	18916377	0.29722	1.42335	-0.533318
A_16_P00023134	chr1	18925840	18925898	2.00008	0.750344	0.143712
A_16_P35047907	chr1	18935662	18935721	1.37897	1.24121	-0.146281
A_14_P202011	chr1	18945458	18945517	0.300283	0.827789	0.715571
A_14_P101490	chr1	18957565	18957624	0.0142926	-0.883645	0.867751
A_14_P110792	chr1	18981595	18981654	1.62905	-1.03179	-0.544636
A_16_P00023263	chr1	18994080	18994139	-1.1026	0.277896	0.346777
A_14_P123914	chr1	19011185	19011244	-0.168253	-0.128955	-0.119116
A_16_P00023316	chr1	19021434	19021493	-0.0230085	0.3419	-0.714271
A_14_P101348	chr1	19035871	19035930	1.15985	0.0912492	0.715839
A_14_P131007	chr1	19057550	19057609	-0.93702	-1.1748	0.0558947
A_16_P00023401	chr1	19066389	19066448	1.24079	1.02423	0.292552
A_16_P00023415	chr1	19073819	19073878	-2.19846	0.883868	-0.25263
A_14_P118839	chr1	19086583	19086642	-0.548031	-0.107571	-0.457471
A_16_P15045698	chr1	19098824	19098883	1.2835	-0.955122	-0.791758
A_16_P00023482	chr1	19121257	19121316	0.901364	-0.189408	-0.321456
A_16_P00023540	chr1	19157331	19157390	-0.307162	0.0414398	-0.568017
A_16_P00023555	chr1	19171723	19171782	-1.32278	0.299835	-0.188158
A_14_P120809	chr1	19179851	19179910	-0.160696	-0.120304	-0.74085
A_16_P15045924	chr1	19193935	19193994	-0.93572	0.477718	-0.391289
A_16_P35048681	chr1	19207220	19207279	-1.45858	0.401382	-0.621001
A_16_P15045986	chr1	19213567	19213626	0.231679	-0.0457421	-0.203746
A_16_P00023631	chr1	19220577	19220636	1.88443	-2.0117	0.0661136
A_16_P35048745	chr1	19225988	19226047	2.92181	1.042	0.489187
A_16_P00023649	chr1	19229935	19229994	0.754065	-0.531602	0.461918
A_16_P00023665	chr1	19237280	19237339	-0.175228	0.145941	-0.679763
A_16_P35048820	chr1	19246826	19246885	-0.225796	1.10795	-0.429721
A_16_P00023701	chr1	19254412	19254470	-0.0223567	-0.972501	2.07079
A_16_P00023712	chr1	19260977	19261036	-2.05978	-1.90817	0.0178478
A_16_P00023729	chr1	19269135	19269194	-1.23637	0.406907	0.0479773
A_16_P00023751	chr1	19280726	19280785	0.679764	1.25368	1.25452
A_16_P15046232	chr1	19292841	19292900	-0.27499	-1.66218	0.100437
A_16_P00023789	chr1	19316441	19316500	1.66839	-0.263962	0.125329
A_16_P00023864	chr1	19376444	19376503	-0.127498	-0.00683741	-0.649076
A_14_P110357	chr1	19400997	19401056	1.84492	0.489191	0.300595
A_16_P00023924	chr1	19410344	19410403	-0.450083	1.30166	-0.548098
A_16_P00023942	chr1	19419945	19420004	0.0226028	0.90303	0.624379
A_16_P00023974	chr1	19433589	19433648	-0.925332	0.725366	0.429689
A_14_P103189	chr1	19441785	19441844	0.731913	0.438322	0.427829
A_16_P00024019	chr1	19454782	19454841	0.255803	0.0403893	0.629634
A_16_P15046657	chr1	19463960	19464019	-2.16845	-1.64995	-0.0917607
A_16_P15046688	chr1	19473703	19473762	-0.115999	-0.333004	-0.172107
A_14_P127589	chr1	19481284	19481343	-0.228982	0.129335	0.934193
A_14_P138770	chr1	19503080	19503139	0.6032	-0.609532	-0.145244
A_16_P00024133	chr1	19510561	19510620	-0.303766	0.572585	0.486252
A_14_P108095	chr1	19525324	19525383	-1.99821	0.845593	0.628832
A_14_P116238	chr1	19544134	19544193	-0.264279	0.300813	0.215438
A_14_P123197	chr1	19552630	19552689	1.6829	0.586954	-0.398254
A_16_P00024217	chr1	19563866	19563925	-0.468982	-1.63605	0.0797226
A_14_P127505	chr1	19582268	19582321	0.468794	-0.496839	0.184718
A_16_P35049880	chr1	19600132	19600176	0.064439	0.835529	0.925604
A_14_P139351	chr1	19610378	19610437	-1.22835	-0.0342418	-0.613561
A_16_P00024283	chr1	19629483	19629542	-0.674662	0.546341	0.147576
A_14_P109096	chr1	19635750	19635809	3.8059	-0.187314	0.172606
A_16_P15047116	chr1	19643626	19643685	0.593073	0.382697	-0.102138
A_14_P104463	chr1	19654638	19654692	2.15237	-0.643093	0.708201
A_14_P107721	chr1	19660868	19660927	-0.173307	0.275586	-0.813295
A_14_P107476	chr1	19665576	19665631	-0.0662917	0.0110935	0.772603
A_14_P120067	chr1	19681186	19681245	-0.0174642	0.841142	0.7055
A_16_P15047251	chr1	19689815	19689872	-0.0228273	1.07557	0.117941
A_16_P15047289	chr1	19702588	19702647	-0.995407	-0.0983435	0.354848
A_16_P00024437	chr1	19716300	19716359	-0.212775	-1.16564	-0.0227416
A_14_P131706	chr1	19728262	19728321	0.222477	-1.71611	0.472257
A_16_P15047408	chr1	19742369	19742428	0.288489	1.65454	0.0309239
A_16_P00024508	chr1	19752136	19752195	-1.95001	0.31838	0.355772
A_16_P15047492	chr1	19768958	19769017	-0.090075	-0.928232	0.43083
A_16_P00024558	chr1	19777651	19777710	-1.34277	0.332986	0.882913
A_16_P00024581	chr1	19789950	19790009	4.82416	0.821832	-0.0933227
A_14_P117811	chr1	19798433	19798492	-0.832936	0.149075	0.492449
A_16_P15047608	chr1	19809419	19809478	-1.0691	-0.860752	1.30912
A_16_P15047624	chr1	19817436	19817495	0.787593	-0.179296	0.18546
A_16_P15047635	chr1	19825963	19826022	-0.438522	0.172959	0.22154
A_16_P00024641	chr1	19840186	19840245	0.707546	0.244882	-0.758872
A_16_P15047681	chr1	19849643	19849701	1.09816	0.629827	-0.477648
A_16_P35050569	chr1	19858885	19858944	-0.0534711	0.389369	-0.164853
A_16_P15047703	chr1	19875289	19875348	0.0262066	0.0671555	-0.0975123
A_16_P15047721	chr1	19890147	19890206	-1.03219	0.732824	0.233951
A_16_P35050626	chr1	19908492	19908551	-1.42346	0.416497	-0.0546993
A_16_P15047760	chr1	19917802	19917861	0.823835	-0.505916	-0.400893
A_16_P15047787	chr1	19928172	19928231	1.14543	0.472443	0.158266
A_16_P15047813	chr1	19937034	19937093	0.199319	-1.02742	0.0778595
A_14_P139494	chr1	19946430	19946489	0.424656	-0.787644	0.481771
A_14_P103411	chr1	19969873	19969928	-0.286994	0.5747	0.700117
A_14_P116886	chr1	19978806	19978862	-0.380299	-0.373254	0.123704
A_14_P129892	chr1	19980920	19980975	1.76292	-1.70207	0.437082
A_16_P15047952	chr1	19988773	19988832	0.153166	0.869599	-0.0159456
A_14_P134082	chr1	20003602	20003656	-0.159381	-0.776322	-0.602099
A_16_P15048027	chr1	20017962	20018021	0.132379	-1.39993	-0.0418287
A_16_P00024854	chr1	20026209	20026268	-1.66046	-0.443321	-0.0314546
A_16_P00024866	chr1	20035449	20035508	0.186127	-0.717324	0.987081
A_16_P00024885	chr1	20050576	20050635	-0.10882	-0.0609109	0.289544
A_14_P132590	chr1	20063620	20063679	-0.607297	1.05815	-0.0886869
A_16_P00024935	chr1	20081196	20081255	0.61166	0.0287084	0.456595
A_16_P00024955	chr1	20093600	20093658	-0.606649	0.804037	-0.385444
A_16_P15048238	chr1	20109980	20110039	-0.220332	-0.0996893	0.0214017
A_14_P107005	chr1	20118848	20118907	0.198641	-0.272968	0.0391018
A_16_P15048277	chr1	20130969	20131028	-1.03204	0.448652	-0.197733
A_14_P112048	chr1	20140796	20140840	-0.432833	1.2266	0.902125
A_16_P35051260	chr1	20153782	20153841	-0.580843	0.28018	-0.49841
A_16_P00025038	chr1	20178507	20178566	0.326113	0.849817	-0.0122957
A_16_P35051294	chr1	20191812	20191871	-0.162348	-0.180134	-0.202116
A_16_P15048397	chr1	20202479	20202538	0.630161	-0.328133	-0.38454
A_16_P15048429	chr1	20215670	20215729	-0.021858	-0.130257	0.0342327
A_16_P35051426	chr1	20236945	20237004	-0.268188	1.50272	0.0955918
A_14_P109507	chr1	20249390	20249445	0.0261615	0.368456	0.649409
A_16_P00025175	chr1	20266678	20266737	1.03363	0.0789319	0.192905
A_16_P15048585	chr1	20280167	20280226	1.0407	1.82616	0.418995
A_16_P35051551	chr1	20295765	20295824	1.08725	-1.66668	-0.577849
A_14_P126181	chr1	20306316	20306369	-0.467049	0.229436	0.116951
A_16_P00025230	chr1	20334447	20334506	0.707277	-0.159244	-0.246091
A_16_P35051597	chr1	20348049	20348108	-1.08556	-0.286594	-0.0774009
A_16_P00025232	chr1	20366015	20366074	0.614792	0.115743	-0.221215
A_16_P00025243	chr1	20389776	20389835	-0.679865	0.253209	-0.174131
A_14_P137477	chr1	20399606	20399665	0.502906	-1.77457	0.306662
A_16_P00025269	chr1	20411698	20411757	-1.0715	1.52896	-0.22761
A_16_P35051705	chr1	20429340	20429399	2.14164	0.168813	-0.193739
A_14_P130178	chr1	20444064	20444123	0.0915275	-1.31135	0.772337
A_16_P15048826	chr1	20455895	20455954	-2.39181	0.423653	0.276433
A_14_P122444	chr1	20469195	20469249	-0.609835	-0.160897	0.209492
A_16_P00025348	chr1	20475592	20475647	2.20798	0.392687	0.945461
A_16_P00025370	chr1	20495093	20495152	0.502536	-0.407374	0.717582
A_16_P35051883	chr1	20503174	20503233	-0.172689	0.921627	-0.209145
A_14_P120816	chr1	20514667	20514726	1.30013	0.0365199	1.15688
A_16_P15048998	chr1	20525213	20525272	-0.218136	1.0626	0.408552
A_16_P15049024	chr1	20533943	20534002	-0.533664	0.151575	-0.143919
A_14_P135348	chr1	20572604	20572663	-2.38692	-1.513	-0.0554288
A_16_P00025535	chr1	20594918	20594977	0.44393	-0.30209	0.336968
A_16_P15049221	chr1	20613227	20613281	-0.829167	0.175715	0.15809
A_16_P15049251	chr1	20623226	20623285	-0.592759	-1.53211	-0.597828
A_16_P15049300	chr1	20640242	20640301	-0.857019	0.619344	-0.110261
A_16_P15049331	chr1	20650134	20650193	1.72837	-1.81809	0.310397
A_16_P15049363	chr1	20662588	20662647	-0.0165175	0.973101	-0.423281
A_14_P126336	chr1	20672575	20672634	-1.10806	-0.792709	0.0932144
A_14_P202227	chr1	20675580	20675639	1.45135	-0.617063	0.300952
A_16_P00025716	chr1	20700513	20700572	-1.35952	1.05631	0.304781
A_16_P15049529	chr1	20719073	20719132	-0.035912	-1.4808	-0.459765
A_16_P15049579	chr1	20740964	20741023	0.377162	-0.894753	-0.0648251
A_16_P15049626	chr1	20768031	20768090	-0.548043	0.772361	0.128785
A_16_P15049665	chr1	20787888	20787947	0.939463	0.655734	0.158856
A_14_P136482	chr1	20809150	20809209	-0.258994	0.00606568	0.101433
A_14_P112033	chr1	20810162	20810221	-0.466512	-0.111018	0.588213
A_16_P15049760	chr1	20819975	20820034	0.214997	-1.1888	0.40316
A_14_P100962	chr1	20830940	20830999	0.293603	1.81695	-0.0191391
A_16_P15049831	chr1	20854176	20854235	1.18874	-0.162486	-0.0838831
A_16_P00025930	chr1	20865498	20865557	-0.15253	-0.323849	-0.410454
A_16_P00025938	chr1	20877308	20877367	0.6175	0.187122	-0.13026
A_16_P15049895	chr1	20891241	20891300	-0.258225	-0.639889	-0.888211
A_14_P133329	chr1	20916440	20916499	-0.0254314	0.0168978	0.0721701
A_14_P136169	chr1	20924197	20924256	1.56626	1.12864	0.276587
A_14_P137506	chr1	20934057	20934116	0.304599	-1.25643	-0.244305
A_16_P15050017	chr1	20949690	20949749	0.270665	0.97309	-0.286943
A_16_P35053041	chr1	20958478	20958537	0.574779	0.23164	-0.546753
A_14_P101908	chr1	20972375	20972425	-0.908053	0.490867	0.522883
A_14_P109945	chr1	20984262	20984321	-1.52175	0.400741	0.65335
A_16_P00026094	chr1	20996500	20996559	-0.158414	-0.868363	0.383085
A_16_P15050152	chr1	21007246	21007305	0.164211	-1.02565	-0.374546
A_16_P15050202	chr1	21025037	21025096	-1.60139	0.425205	0.178848
A_16_P00026136	chr1	21034428	21034487	0.00746012	0.555128	-0.71126
A_16_P15050255	chr1	21047090	21047149	1.08171	-0.271609	-0.408323
A_16_P00026184	chr1	21062585	21062644	0.487811	-1.21128	-0.259336
A_14_P111023	chr1	21076152	21076211	-0.366348	0.360763	0.180205
A_16_P00026224	chr1	21094083	21094141	1.45422	-1.58416	-0.110578
A_14_P109704	chr1	21103078	21103137	-1.30841	-0.583242	0.345042
A_16_P00026262	chr1	21117814	21117873	-0.404674	0.0235632	0.286432
A_16_P15050460	chr1	21125637	21125696	-0.411342	0.77566	-0.133045
A_16_P00026304	chr1	21143879	21143938	0.844973	-1.12238	-0.339807
A_16_P35053593	chr1	21151527	21151586	1.65459	1.3125	-0.126574
A_16_P15050551	chr1	21167521	21167580	0.784238	-1.13499	0.452848
A_16_P15050571	chr1	21177692	21177751	0.0350382	0.373508	1.04174
A_14_P119345	chr1	21186927	21186986	-0.133323	0.47756	0.392389
A_16_P15050645	chr1	21203590	21203649	0.0585617	0.164097	-0.205678
A_16_P15050672	chr1	21214973	21215032	-0.955043	-1.29649	-0.0530428
A_14_P130021	chr1	21226196	21226253	2.02583	-0.241993	0.437483
A_16_P15050737	chr1	21235184	21235243	0.788034	-0.80945	0.262143
A_16_P15050766	chr1	21248521	21248580	-0.466146	0.931835	0.220376
A_14_P135085	chr1	21268359	21268418	0.499344	-0.661653	0.207504
A_18_P10051849	chr1	21274713	21274772	-0.50721	1.92053	-0.0137193
A_16_P00026534	chr1	21290469	21290528	0.627826	-0.757052	-0.265373
A_16_P15050905	chr1	21299584	21299643	1.99377	2.36595	0.635883
A_16_P15050924	chr1	21306783	21306842	-2.46008	0.1754	-0.0293978
A_16_P15050941	chr1	21311743	21311802	-0.09679	-1.56864	0.390885
A_16_P15050946	chr1	21317410	21317469	-0.251587	0.378842	-0.0314417
A_16_P35054078	chr1	21328053	21328112	-0.327649	-0.461341	0.649633
A_18_P10049904	chr1	21332472	21332531	-0.259069	0.714721	-0.0145855
A_16_P15051023	chr1	21345945	21346004	-0.0419769	0.17832	-0.167681
A_16_P15051051	chr1	21359194	21359253	-1.26216	0.408552	0.449023
A_18_P17482993	chr1	21367884	21367943	0.339581	0.909483	0.24629
A_14_P106374	chr1	21377460	21377512	-1.09819	0.3129	0.266793
A_16_P15051123	chr1	21386193	21386252	1.06595	0.644391	-0.48451
A_16_P15051160	chr1	21397242	21397301	-0.676751	1.5741	0.116959
A_16_P35054274	chr1	21408618	21408677	1.57714	0.801832	0.0792534
A_16_P15051196	chr1	21417010	21417069	3.02343	0.0883116	0.189608
A_14_P138074	chr1	21427344	21427403	0.668286	-0.390319	0.600294
A_16_P15051232	chr1	21437430	21437489	-1.6025	0.82208	-0.25532
A_14_P101236	chr1	21449671	21449730	1.45471	0.75061	0.382981
A_16_P15051281	chr1	21458733	21458792	-0.0174192	0.0437337	-0.651506
A_16_P15051328	chr1	21478471	21478529	0.329507	-1.06686	0.460431
A_16_P35054472	chr1	21501008	21501067	-0.102136	1.93725	0.483359
A_16_P15051396	chr1	21511070	21511129	1.1984	-0.0564234	0.643747
A_16_P15051412	chr1	21524321	21524380	-0.290366	0.248571	-0.296559
A_14_P118319	chr1	21546057	21546116	-1.54867	-0.773989	0.124251
A_16_P00026868	chr1	21557660	21557719	-0.290289	0.794557	0.0270987
A_14_P114808	chr1	21573743	21573796	-0.407176	0.0221128	0.433173
A_16_P00026923	chr1	21590743	21590802	-0.723088	0.526832	-0.353041
A_14_P117893	chr1	21598433	21598492	2.34805	0.490058	0.328349
A_16_P00026957	chr1	21611923	21611982	-1.31625	-1.13285	0.114637
A_16_P35054754	chr1	21621877	21621936	-0.201212	-0.362201	0.0888135
A_16_P00026998	chr1	21637279	21637338	-0.683997	0.47029	0.910988
A_14_P130640	chr1	21658363	21658422	0.421404	-0.532547	0.370558
A_16_P00027040	chr1	21668088	21668147	-0.654908	-0.963589	0.25056
A_16_P00027070	chr1	21686633	21686692	-0.344178	-0.0402908	-0.0546344
A_16_P00027084	chr1	21706138	21706197	1.14919	0.259793	-0.348122
A_16_P35054966	chr1	21725623	21725677	0.0465658	0.0974317	0.921228
A_16_P15051917	chr1	21763885	21763930	3.52305	1.00856	0.486001
A_16_P15051963	chr1	21785938	21785987	-0.240504	-0.439952	1.08018
A_18_P10054303	chr1	21800152	21800211	0.0735531	-0.0159919	0.0800461
A_16_P35055208	chr1	21813391	21813450	-0.123343	-0.772419	-0.278442
A_16_P15052060	chr1	21822167	21822226	-0.532331	0.235842	0.0669389
A_16_P15052083	chr1	21832150	21832203	3.35117	-0.323608	0.0778768
A_14_P113462	chr1	21843270	21843329	-0.93207	0.353931	-0.0069504
A_16_P15052148	chr1	21853319	21853378	-2.02234	1.51326	-0.162834
A_14_P118033	chr1	21876256	21876315	0.564426	-0.974548	-0.466489
A_14_P116991	chr1	21893802	21893859	-0.487806	-0.0896695	-0.00942545
A_14_P124135	chr1	21904785	21904842	-0.651613	0.399159	-0.274732
A_16_P00027260	chr1	21915878	21915937	-0.637227	-1.02829	0.575238
A_14_P116283	chr1	21929504	21929555	-0.693894	0.780397	0.538155
A_14_P110674	chr1	21938528	21938583	-1.36147	-0.462808	0.374202
A_16_P00027330	chr1	21954519	21954577	-0.198477	-0.163559	-0.523981
A_16_P15052472	chr1	21973435	21973490	-0.534703	-2.0683	0.104154
A_14_P137545	chr1	21987859	21987918	-0.503154	0.22497	-0.487316
A_16_P00027396	chr1	21997658	21997717	-0.471075	1.2702	0.755265
A_16_P15052592	chr1	22013635	22013694	0.640839	-0.50399	0.12096
A_14_P111966	chr1	22021541	22021600	-0.950738	1.56018	-0.00577162
A_16_P15052650	chr1	22032917	22032976	4.27535	3.07667	0.128289
A_14_P134436	chr1	22050635	22050694	0.91668	-0.501645	0.461622
A_16_P00027509	chr1	22066922	22066981	-0.0308507	0.737997	-0.0955475
A_14_P105400	chr1	22078993	22079052	0.19718	0.00575796	0.448567
A_16_P15052794	chr1	22092891	22092950	-0.0426985	0.399461	0.0471748
A_14_P124123	chr1	22100759	22100818	-0.38211	1.59709	0.121648
A_16_P15052814	chr1	22108320	22108379	-0.0198372	1.28555	-0.108967
A_16_P00027562	chr1	22127784	22127843	-0.0920432	0.211235	-0.669853
A_16_P00027566	chr1	22138754	22138809	0.360405	-0.0363812	0.488569
A_16_P15052868	chr1	22154028	22154083	-0.204564	0.157153	-0.32664
A_14_P110308	chr1	22164082	22164141	0.0693385	0.54735	-0.300877
A_16_P15052921	chr1	22171771	22171830	0.353682	0.380779	-0.5869
A_16_P35056244	chr1	22187550	22187609	0.748247	-0.615661	-0.22045
A_16_P15052982	chr1	22195855	22195914	1.76551	1.12015	-0.293924
A_16_P15053011	chr1	22206536	22206587	0.330881	-0.313272	0.00877425
A_14_P134045	chr1	22223053	22223112	0.0532922	0.517413	0.0627339
A_16_P15053113	chr1	22238379	22238438	-0.533483	-0.13686	0.127988
A_14_P128465	chr1	22250409	22250468	-0.867578	0.487966	0.237257
A_16_P00027752	chr1	22267745	22267804	-0.84271	0.160552	0.986264
A_16_P15053215	chr1	22277129	22277188	-0.144421	0.220121	-0.0621842
A_16_P00027784	chr1	22288978	22289037	-0.406372	-1.93133	-0.834512
A_14_P119507	chr1	22308608	22308663	0.342698	-0.00781702	-0.0603849
A_16_P15053335	chr1	22345995	22346054	-0.0285003	0.894203	0.225374
A_14_P124604	chr1	22352654	22352713	-0.00460187	0.660358	0.716987
A_16_P15053372	chr1	22364327	22364386	-0.096614	0.262127	0.217408
A_14_P135733	chr1	22382972	22383031	0.679352	0.322507	0.0549299
A_14_P105052	chr1	22397901	22397960	-0.378759	0.321372	0.0651716
A_16_P35056832	chr1	22408284	22408343	1.9746	0.0961392	0.066796
A_14_P125675	chr1	22416798	22416857	0.999932	-0.512722	0.277353
A_16_P00027909	chr1	22424449	22424508	-2.5192	1.45767	0.362464
A_16_P15053597	chr1	22443747	22443806	0.325916	-0.191089	0.389204
A_16_P00027968	chr1	22453525	22453584	-1.14838	0.820898	0.640715
A_14_P126410	chr1	22461716	22461773	-0.244541	0.174161	-0.0405373
A_16_P15053703	chr1	22474999	22475058	0.516673	0.0359806	-0.121615
A_16_P35057117	chr1	22495451	22495510	-2.30244	0.802921	0.0524336
A_16_P15053813	chr1	22517849	22517908	-0.399462	-1.08883	0.271223
A_14_P113840	chr1	22580233	22580292	0.0265692	-1.93155	0.532354
A_16_P15054062	chr1	22612770	22612829	-1.04299	0.722579	-0.0890691
A_16_P15054103	chr1	22643562	22643621	-0.169706	0.492863	-0.292291
A_16_P00028276	chr1	22661596	22661655	-0.152849	-0.11132	0.472558
A_16_P00028298	chr1	22676620	22676679	1.83971	-1.43385	0.794773
A_14_P127794	chr1	22713848	22713907	-0.45117	0.418782	0.168682
A_16_P15054402	chr1	22761902	22761961	0.0377991	0.00360346	-0.510985
A_16_P15054410	chr1	22776252	22776311	-0.475705	1.23133	0.301741
A_16_P15054430	chr1	22783878	22783937	-0.0911694	-0.523231	-0.387302
A_14_P120611	chr1	22801258	22801317	0.633846	-0.659467	0.22225
A_16_P00028471	chr1	22816699	22816756	0.643606	2.39041	0.287488
A_14_P105801	chr1	22828100	22828159	0.733268	0.251364	1.02349
A_16_P00028517	chr1	22843273	22843332	-0.607569	0.737759	1.12708
A_14_P111199	chr1	22854942	22855001	0.171698	-0.0119523	-0.189351
A_16_P15054645	chr1	22864310	22864369	-2.32746	0.667854	-0.381557
A_16_P35058078	chr1	22884200	22884259	-0.144529	0.205222	0.284861
A_14_P105325	chr1	22891616	22891675	-3.52632	-1.63542	-0.674287
A_16_P00028632	chr1	22907442	22907501	-1.56262	0.079255	-0.276077
A_16_P00028664	chr1	22923499	22923558	-0.284356	0.995752	-0.340896
A_16_P00028702	chr1	22946618	22946677	-0.169706	0.460057	-0.00201404
A_16_P15054916	chr1	22956308	22956367	-1.47065	0.468911	0.573513
A_14_P103237	chr1	22964515	22964564	-0.0129978	-0.399002	0.377319
A_14_P200008	chr1	22972465	22972524	0.055329	0.131437	0.900376
A_14_P106837	chr1	22974554	22974613	0.414009	-0.353075	1.0269
A_14_P126789	chr1	22979546	22979597	-1.07285	0.315796	0.224236
A_14_P130243	chr1	22987254	22987303	-0.542516	1.15662	-0.16145
A_16_P00028793	chr1	23007125	23007184	0.626484	-0.532069	0.3619
A_16_P15055072	chr1	23023181	23023240	-0.443219	0.305738	-0.644983
A_14_P126598	chr1	23040846	23040905	1.954	1.23512	-0.269947
A_16_P00028845	chr1	23050788	23050847	-1.30301	-0.206642	0.480872
A_16_P15055172	chr1	23061311	23061370	1.14055	0.346166	-0.497648
A_16_P00028881	chr1	23070547	23070606	-0.622175	-0.692358	-0.918884
A_16_P15055233	chr1	23083378	23083437	0.22854	0.979252	-1.11932
A_14_P135132	chr1	23104035	23104094	1.05298	-1.1798	0.131806
A_16_P15055312	chr1	23111856	23111915	1.72811	0.693548	-0.889277
A_16_P00028965	chr1	23126428	23126484	-0.190195	-0.154076	0.314874
A_16_P15055377	chr1	23135862	23135920	-0.285018	-0.253027	0.191944
A_16_P00028998	chr1	23143704	23143763	-0.193917	-0.0877974	0.237343
A_16_P00029016	chr1	23152936	23152995	-0.946963	1.24944	-0.306688
A_16_P00029046	chr1	23172395	23172454	1.84319	0.417645	-0.0855941
A_16_P00029057	chr1	23181462	23181518	-0.474752	1.05371	0.0998179
A_16_P15055519	chr1	23191846	23191905	-0.212022	0.126531	-0.472222
A_14_P109970	chr1	23199546	23199605	-0.931189	0.544174	0.0770748
A_16_P00029103	chr1	23218160	23218215	-0.489093	0.0381017	-0.337125
A_16_P15055594	chr1	23226094	23226153	-0.553607	-0.323784	-0.347372
A_14_P136035	chr1	23241030	23241089	-0.625698	0.972786	-0.450379
A_16_P00029160	chr1	23257604	23257663	1.54633	-0.853375	0.461824
A_16_P00029171	chr1	23269967	23270026	-1.01493	0.871877	-0.487968
A_16_P00029176	chr1	23280787	23280846	0.648065	-0.067732	-0.284535
A_16_P15055743	chr1	23295077	23295136	0.308076	-0.481554	-0.247522
A_16_P00029215	chr1	23311907	23311966	-1.07388	0.763701	-0.926516
A_16_P15055796	chr1	23340880	23340939	-0.240807	0.673386	-0.695793
A_14_P136995	chr1	23356988	23357043	-1.93376	1.03669	0.976346
A_14_P124318	chr1	23371634	23371693	0.518239	0.233857	0.25344
A_16_P15055917	chr1	23383918	23383977	0.94366	-0.650576	0.470775
A_16_P35059393	chr1	23397856	23397915	-0.0765023	-1.32652	0.376239
A_14_P101868	chr1	23414179	23414238	-0.854693	0.860807	-0.148995
A_14_P132315	chr1	23419852	23419911	0.378094	0.31969	0.39485
A_16_P00029389	chr1	23427651	23427710	0.792492	-0.718574	-0.188471
A_16_P00029413	chr1	23442387	23442446	0.53773	0.227541	-0.0090122
A_14_P119166	chr1	23455731	23455790	0.636848	0.0776243	-0.288814
A_16_P35059598	chr1	23471736	23471795	-0.0524393	0.125117	-0.687484
A_14_P107138	chr1	23481411	23481470	-0.0181458	0.419581	-0.696325
A_16_P15056209	chr1	23491533	23491592	-0.211145	-0.127486	-0.270746
A_16_P15056232	chr1	23501066	23501125	0.222025	-0.40386	-0.121283
A_16_P00029510	chr1	23511417	23511476	0.350991	0.754628	-0.185167
A_14_P137976	chr1	23519807	23519854	-0.838303	0.565138	0.289405
A_16_P00029542	chr1	23542050	23542109	-1.06185	0.540955	-0.718281
A_16_P15056349	chr1	23557396	23557455	-0.47341	0.844208	-0.67956
A_16_P15056383	chr1	23576890	23576949	-0.0192727	2.17511	-0.515481
A_16_P00029587	chr1	23586616	23586675	-0.324826	-1.76649	-0.228451
A_16_P35059872	chr1	23607991	23608050	1.38976	1.04387	0.695331
A_16_P15056477	chr1	23623284	23623343	-2.86944	-0.166988	-0.594728
A_14_P124156	chr1	23638155	23638213	-0.257735	-0.0643453	0.474866
A_14_P138605	chr1	23638244	23638303	0.946256	-0.0715015	0.287302
A_16_P15056556	chr1	23650001	23650060	-1.59395	-0.586234	-0.00766304
A_14_P132214	chr1	23660159	23660218	-0.617388	0.886571	0.444829
A_16_P15056615	chr1	23674720	23674779	-0.329247	0.0536825	-1.11087
A_14_P104371	chr1	23689659	23689715	-0.455372	0.56232	-0.154518
A_16_P15056703	chr1	23707711	23707770	0.756227	-0.455119	0.423892
A_16_P15056747	chr1	23724070	23724129	-0.512087	0.00764892	0.630062
A_16_P00029818	chr1	23732298	23732357	-0.554531	1.29723	-0.530961
A_14_P112064	chr1	23741328	23741387	0.545317	-1.38649	-0.378573
A_16_P00029848	chr1	23755068	23755127	-0.525344	0.273226	0.125374
A_14_P135598	chr1	23766146	23766205	-1.01131	0.798966	-0.519478
A_16_P15056874	chr1	23774139	23774198	0.0226834	-0.6991	0.232991
A_16_P00029896	chr1	23783536	23783592	0.902292	-0.855457	0.836028
A_14_P111644	chr1	23801435	23801482	-0.589098	0.426542	0.284023
A_16_P35060458	chr1	23812393	23812450	0.116278	-0.624146	-0.218601
A_16_P00029939	chr1	23826239	23826298	-0.0333293	0.154624	-0.108198
A_16_P00029948	chr1	23835243	23835295	1.2888	0.597476	0.618875
A_14_P115618	chr1	23852626	23852685	-0.195135	-1.05335	-0.0680888
A_14_P130600	chr1	23856826	23856885	-0.180313	2.2909	0.0764902
A_16_P15057075	chr1	23875699	23875758	1.71114	0.579434	0.420697
A_14_P103011	chr1	23885141	23885198	-1.53466	1.02946	-0.0548794
A_14_P136973	chr1	23886208	23886267	-1.75833	-0.0120049	0.825724
A_16_P00030036	chr1	23900473	23900532	-0.627345	-0.376004	0.236706
A_16_P15057182	chr1	23916604	23916663	-0.810914	0.814399	0.0493077
A_14_P130448	chr1	23929149	23929208	-0.581585	0.52678	0.828382
A_16_P00030084	chr1	23944002	23944059	-0.152166	0.161057	0.34517
A_16_P15057262	chr1	23958506	23958565	-0.997423	0.291728	-0.381286
A_14_P117522	chr1	23966799	23966858	0.961167	0.526726	0.210596
A_16_P00030121	chr1	23979797	23979856	-0.244539	0.376811	-0.79024
A_16_P15057327	chr1	23991646	23991705	-0.990182	0.150387	0.117463
A_16_P15057348	chr1	24000423	24000482	-1.81055	1.43706	-0.160298
A_16_P15057365	chr1	24010938	24010997	-0.13452	-1.25781	0.154628
A_14_P110114	chr1	24020118	24020177	-0.564268	0.533874	0.648252
A_14_P124391	chr1	24031979	24032038	-0.0836658	-0.0186538	-0.52517
A_14_P200009	chr1	24032009	24032068	-1.52705	0.853427	-0.25746
A_16_P35060935	chr1	24040071	24040130	-1.22901	0.938834	-0.618512
A_16_P15057442	chr1	24054668	24054727	4.85839	1.45824	0.27944
A_16_P00030198	chr1	24062928	24062987	-0.330289	0.663544	-0.322975
A_16_P15057478	chr1	24074289	24074348	0.68572	0.390683	0.295455
A_14_P119619	chr1	24082303	24082362	-0.308576	8.63112e-05	-0.0332745
A_16_P15057526	chr1	24091231	24091290	0.811938	-0.146676	-0.0770068
A_14_P200010	chr1	24108539	24108598	0.992668	-0.0233508	-0.190115
A_16_P00030291	chr1	24125835	24125888	-0.253986	-0.227111	-0.00977386
A_16_P00030306	chr1	24135144	24135203	-1.2656	-1.6025	-0.642417
A_14_P107687	chr1	24151482	24151538	0.90132	1.07277	1.27209
A_16_P15057679	chr1	24162476	24162535	0.0231166	0.257258	-0.669849
A_16_P35061269	chr1	24172510	24172569	4.06803	3.04575	-0.0419518
A_16_P00030350	chr1	24180829	24180888	0.0196147	0.480821	0.284682
A_14_P123601	chr1	24193324	24193383	4.61082	1.54192	0.24136
A_16_P15057774	chr1	24202369	24202426	2.60152	0.256337	0.662935
A_16_P00030398	chr1	24215516	24215575	0.0302575	0.353276	0.178718
A_14_P136865	chr1	24233474	24233533	-0.243871	0.393678	-0.632953
A_16_P15057856	chr1	24243947	24244006	0.877379	0.248964	-0.140219
A_16_P15057874	chr1	24255402	24255461	-0.80442	0.454293	-0.563007
A_16_P00030449	chr1	24363395	24363454	0.965555	-0.653783	-0.401705
A_16_P15058100	chr1	24376431	24376490	-0.592199	0.989002	-0.188535
A_14_P201895	chr1	24384595	24384654	-0.0473105	-0.856286	-0.83737
A_14_P123885	chr1	24385955	24386014	-0.1926	0.708247	-0.249747
A_16_P15058161	chr1	24396753	24396812	0.0775546	0.262662	0.21376
A_14_P135430	chr1	24411916	24411975	0.059756	0.0554698	-0.528166
A_16_P00030552	chr1	24436013	24436072	-1.00456	0.822145	-0.527309
A_16_P00030576	chr1	24448911	24448970	-1.4266	0.74132	-0.800179
A_14_P113159	chr1	24456460	24456519	0.412299	0.287119	0.144557
A_16_P00030608	chr1	24470640	24470699	0.55635	0.242019	-0.106892
A_14_P118139	chr1	24485405	24485464	0.33154	-0.996621	-0.230847
A_16_P15058428	chr1	24498793	24498852	-2.89475	1.184	-0.117042
A_14_P132997	chr1	24509499	24509558	-0.913207	-1.49274	-0.46354
A_16_P00030666	chr1	24518579	24518638	-0.572289	-0.754537	0.496387
A_16_P00030685	chr1	24535499	24535557	-0.00349067	0.47049	-0.125656
A_16_P00030695	chr1	24549487	24549546	-0.0354327	-1.22176	-0.306834
A_16_P15058566	chr1	24570830	24570889	-0.104304	0.723147	0.118453
A_16_P00030760	chr1	24610598	24610657	0.0354124	-1.52249	-0.226661
A_16_P00030784	chr1	24625586	24625645	0.563244	-1.99366	-0.24296
A_14_P139836	chr1	24641638	24641697	0.677491	-1.00493	0.0137204
A_16_P00030826	chr1	24650306	24650365	-0.893106	0.917296	0.994549
A_14_P134726	chr1	24663198	24663250	-0.470611	1.16737	0.1218
A_16_P00030868	chr1	24672342	24672401	-1.20043	0.325415	-0.564877
A_14_P113165	chr1	24684396	24684451	-1.27471	0.823688	1.0492
A_16_P35062533	chr1	24696226	24696285	-0.931331	0.253306	0.0623961
A_14_P134399	chr1	24706114	24706173	-0.0148828	2.46861	0.799091
A_16_P15058947	chr1	24718697	24718756	0.322676	-0.759453	1.3153
A_16_P35062614	chr1	24727867	24727926	-0.558363	-0.812156	0.877843
A_14_P125911	chr1	24740272	24740328	0.0388278	1.03498	1.39728
A_16_P00030991	chr1	24751618	24751675	-0.00435153	-0.399314	0.0220315
A_16_P15059022	chr1	24763920	24763979	-0.973765	0.337283	0.352146
A_14_P105809	chr1	24771675	24771734	-0.246899	2.05232	0.968303
A_14_P134812	chr1	24785922	24785981	-0.811751	0.952968	-0.148501
A_16_P00031065	chr1	24799329	24799388	-0.444014	-1.6832	0.281663
A_16_P00031076	chr1	24809922	24809981	-0.158454	-0.0496181	0.935076
A_16_P15059172	chr1	24831054	24831113	-0.338308	0.162703	0.706864
A_14_P134781	chr1	24840910	24840969	1.65983	-0.932623	0.678253
A_16_P15059222	chr1	24852192	24852251	-0.15262	0.486497	0.303542
A_16_P15059239	chr1	24859736	24859795	2.53205	1.13436	0.194415
A_16_P15059281	chr1	24875589	24875648	0.356025	0.748606	0.300772
A_16_P15059314	chr1	24885461	24885520	-0.296945	1.15144	0.265568
A_16_P00031185	chr1	24893052	24893111	-1.06239	0.761092	0.138054
A_16_P35063042	chr1	24903688	24903747	-0.328157	-0.317248	-0.564267
A_16_P00031209	chr1	24911541	24911599	0.197033	0.102964	0.246854
A_16_P15059396	chr1	24921800	24921859	-0.286145	-0.410685	-0.0515904
A_14_P125805	chr1	24936298	24936357	2.77899	-0.214106	-0.0523452
A_16_P15059440	chr1	24950090	24950149	-0.318756	0.48477	-0.607914
A_16_P15059457	chr1	24961807	24961866	-1.0466	0.704835	0.254959
A_14_P121146	chr1	24972565	24972624	0.504425	-0.777163	-0.0937662
A_16_P15059518	chr1	24981600	24981659	1.60744	1.15419	1.04452
A_14_P121494	chr1	24996383	24996442	0.420659	0.523631	0.411643
A_16_P35063297	chr1	25008129	25008188	-0.481333	0.359463	0.392346
A_16_P00031354	chr1	25031844	25031903	0.137218	0.453458	0.19812
A_16_P00031371	chr1	25054262	25054321	-0.793839	0.424648	0.213189
A_16_P00031383	chr1	25068888	25068947	-0.0230825	0.416859	0.354169
A_14_P118307	chr1	25079602	25079661	4.94729	4.16612	-0.282709
A_16_P15059748	chr1	25090223	25090282	-0.00623023	0.0565439	0.137704
A_16_P00031433	chr1	25105353	25105412	0.0091728	0.0741788	0.145794
A_16_P15059807	chr1	25113003	25113062	-0.0091365	0.0532166	-0.411528
A_16_P15059831	chr1	25129726	25129785	-0.613601	-1.52009	-0.14843
A_16_P00031471	chr1	25138330	25138388	0.0814026	0.270288	-0.0964868
A_16_P35063570	chr1	25145744	25145803	0.359934	0.885498	0.102557
A_16_P35063605	chr1	25156385	25156444	0.487366	1.7945	0.13731
A_14_P109561	chr1	25168965	25169024	1.73049	0.57307	0.750757
A_16_P15059945	chr1	25180034	25180093	-1.15682	-0.258028	0.132317
A_16_P00031545	chr1	25192974	25193033	-0.840379	0.28956	0.293026
A_16_P15060014	chr1	25220984	25221043	-0.0207068	-0.59999	-0.12091
A_14_P101216	chr1	25235732	25235791	-1.51658	0.330305	0.0781231
A_16_P00031629	chr1	25254444	25254503	-0.205885	-0.00030534	0.595738
A_16_P00031647	chr1	25262909	25262968	0.447702	0.205029	0.15299
A_16_P00031677	chr1	25281518	25281573	-0.970153	0.540773	0.262257
A_14_P116572	chr1	25291355	25291411	-1.41081	1.02211	0.669441
A_16_P00031711	chr1	25306411	25306467	1.16395	0.472509	0.141249
A_16_P00031730	chr1	25320307	25320364	-0.196588	-0.754327	-0.087523
A_14_P117709	chr1	25384480	25384539	-0.120483	1.10209	0.610835
A_16_P00031866	chr1	25410899	25410958	-0.167381	-0.127957	-0.067036
A_16_P00031902	chr1	25427596	25427655	0.770243	0.859862	0.451595
A_16_P35064359	chr1	25440686	25440745	0.888751	-0.131858	-0.579561
A_16_P15060665	chr1	25454732	25454791	-1.01742	0.339236	-0.0562888
A_16_P15060691	chr1	25463334	25463388	-0.805887	0.434896	-0.368368
A_16_P15060748	chr1	25500804	25500863	0.200059	-0.362874	0.416191
A_16_P00032024	chr1	25532093	25532152	-0.0833906	-0.0317968	-0.228226
A_16_P15060840	chr1	25541817	25541876	0.759208	0.0852216	-0.0831796
A_16_P00032045	chr1	25549664	25549723	-0.219428	-0.744971	-0.302468
A_14_P101825	chr1	25557914	25557973	0.667448	-0.504812	0.431407
A_14_P139004	chr1	25569014	25569073	-1.44013	-0.0323572	-0.210055
A_14_P101869	chr1	25570060	25570112	1.76298	-1.01126	0.00524838
A_16_P15060937	chr1	25584597	25584656	-1.40987	-2.00652	-0.432163
A_16_P15060982	chr1	25609449	25609508	-1.43878	-2.47905	-6.33375
A_16_P00032116	chr1	25675212	25675271	-0.0207127	0.275031	-0.284342
A_16_P00032131	chr1	25683255	25683314	0.359411	-0.353504	0.183982
A_16_P00032143	chr1	25695702	25695752	-0.323541	0.16263	0.300982
A_16_P00032150	chr1	25719561	25719620	1.60395	-1.76795	-0.924356
A_18_P10059679	chr1	25736801	25736860	-2.61137	-1.89598	-0.525694
A_14_P201458	chr1	25755043	25755102	2.05826	1.34918	0.335768
A_14_P108897	chr1	25760376	25760435	0.823524	-0.0825575	0.64558
A_16_P35065153	chr1	25777452	25777511	0.00985607	-0.60527	0.211186
A_18_P10061055	chr1	25790231	25790290	0.0222062	0.0708515	0.664298
A_18_P10060081	chr1	25799822	25799881	1.17369	-0.0354985	0.572857
A_16_P30082539	chr1	25815793	25815852	-0.687208	-0.846316	0.183149
A_18_P10060841	chr1	25827105	25827164	-1.23995	0.141012	-0.0399275
A_18_P10060669	chr1	25840137	25840196	0.589413	0.225139	-0.089943
A_18_P10057587	chr1	25858717	25858774	0.533796	0.611402	-0.706099
A_18_P17494411	chr1	25877822	25877881	0.0770555	-0.141765	0.725494
A_14_P138746	chr1	25891210	25891265	-1.2787	0.90817	0.611237
A_14_P127708	chr1	25893646	25893705	0.310305	-1.02668	0.305639
A_16_P00032230	chr1	25905983	25906042	-0.347216	0.331255	0.294027
A_16_P15061440	chr1	25913486	25913540	-0.352694	-0.181467	-0.4483
A_16_P00032251	chr1	25926921	25926980	0.733104	-0.967688	-0.435275
A_16_P15061480	chr1	25939557	25939616	-0.914475	0.387796	-0.29131
A_14_P104303	chr1	25950993	25951052	3.74592	3.90716	0.349428
A_16_P35065310	chr1	25967258	25967317	0.857458	-1.34998	0.062388
A_14_P134302	chr1	25980754	25980810	-0.936842	0.35163	0.262937
A_16_P15061587	chr1	25988277	25988336	-1.57205	0.589311	0.408828
A_16_P15061613	chr1	25996863	25996922	-0.22156	1.28914	-0.165267
A_16_P00032348	chr1	26004914	26004973	0.253016	0.317728	-0.255183
A_14_P112254	chr1	26012954	26013007	0.172984	0.762455	0.972465
A_16_P00032378	chr1	26026640	26026699	-0.633702	-0.0416554	-0.130296
A_16_P35065514	chr1	26041102	26041161	-0.74112	0.221114	0.734478
A_14_P130690	chr1	26056427	26056486	0.966359	-1.52833	-0.287787
A_16_P00032435	chr1	26071235	26071292	-1.03737	-0.148623	0.387296
A_16_P00032467	chr1	26091555	26091614	-2.30376	0.521581	-0.792987
A_14_P129712	chr1	26101410	26101469	0.849596	1.80466	0.83338
A_16_P35065694	chr1	26110784	26110842	-0.436905	-0.703898	-0.0722666
A_16_P15061928	chr1	26118919	26118978	1.04519	1.5679	-0.802249
A_16_P00032527	chr1	26129295	26129354	-0.759649	-0.124188	0.0179089
A_16_P00032561	chr1	26144678	26144737	-0.818246	1.28052	1.46686
A_14_P125986	chr1	26156060	26156116	-0.390184	1.65114	0.1799
A_14_P129309	chr1	26175575	26175634	-0.00710213	0.0555457	-0.211711
A_14_P107178	chr1	26193852	26193911	0.21121	-0.443017	0.176849
A_16_P15062134	chr1	26203473	26203532	-0.48674	1.83771	0.068983
A_14_P137415	chr1	26211420	26211479	-0.778589	0.95267	-0.396656
A_14_P123514	chr1	26226749	26226808	-0.583425	0.0283229	0.776303
A_14_P133966	chr1	26228538	26228597	-1.84221	-0.0430628	0.220753
A_14_P129783	chr1	26231197	26231256	-1.17094	0.53838	0.6248
A_16_P00032687	chr1	26241504	26241563	-1.44172	1.6317	0.226355
A_16_P00032693	chr1	26250129	26250188	0.277869	-0.222485	0.342536
A_14_P117640	chr1	26259826	26259885	-0.675039	0.17901	0.359997
A_16_P00032716	chr1	26275077	26275136	-0.285825	0.404422	-0.443656
A_14_P120564	chr1	26287908	26287967	0.0711931	1.0106	0.363844
A_16_P00032747	chr1	26301017	26301076	-0.0492758	-0.0781462	0.0993519
A_16_P15062368	chr1	26310585	26310644	-0.405186	-0.866621	0.730692
A_16_P35066233	chr1	26321481	26321540	-0.0378971	1.23987	0.481278
A_16_P15062414	chr1	26329198	26329257	0.551953	-0.333322	-0.614248
A_16_P15062439	chr1	26342222	26342281	0.347207	-0.676918	-0.50013
A_16_P00032806	chr1	26350405	26350464	-0.194699	-0.159234	0.211638
A_14_P105172	chr1	26358405	26358464	0.755988	-0.137414	0.918886
A_14_P110541	chr1	26367040	26367099	1.04819	0.718987	-0.357344
A_16_P15062553	chr1	26382796	26382855	0.00824437	0.533153	-0.338842
A_16_P00032873	chr1	26390378	26390437	-0.770499	-0.161704	-1.00666
A_16_P15062599	chr1	26402353	26402411	-0.553068	1.45797	0.282839
A_14_P114079	chr1	26410479	26410538	-1.30782	0.542499	-0.102261
A_16_P00032912	chr1	26431648	26431707	-1.31983	1.28897	0.229967
A_14_P133596	chr1	26450938	26450997	2.32232	0.444686	0.555597
A_16_P35066567	chr1	26465356	26465415	-0.0438659	0.013455	0.192496
A_16_P35066584	chr1	26472769	26472825	-0.639809	0.93022	-0.331109
A_14_P136037	chr1	26485866	26485925	-0.156097	0.548633	0.629613
A_14_P111506	chr1	26486488	26486542	-0.462767	0.218118	-0.0772166
A_16_P15062782	chr1	26500408	26500467	-0.758159	0.0140681	0.185094
A_14_P114390	chr1	26508490	26508540	-0.00289878	-1.47726	0.616662
A_14_P103606	chr1	26516312	26516371	-0.552065	0.575359	0.227933
A_16_P15062887	chr1	26537857	26537916	-1.91934	1.02277	-0.431952
A_16_P15062937	chr1	26556472	26556531	-0.126984	-0.0817068	-1.11446
A_16_P15062964	chr1	26566202	26566261	1.74015	1.65171	-0.109633
A_14_P124930	chr1	26581883	26581941	-2.03651	0.885603	0.272541
A_16_P35066928	chr1	26595241	26595300	-0.427908	0.373023	0.262379
A_16_P00033156	chr1	26603963	26604022	-0.177262	-0.13927	0.000524163
A_16_P15063094	chr1	26614289	26614348	-1.38282	0.590539	0.695561
A_16_P00033199	chr1	26628928	26628987	-1.9542	0.693497	0.191656
A_16_P15063162	chr1	26638280	26638339	-0.120632	0.470062	-0.417381
A_14_P123406	chr1	26646724	26646772	1.26309	1.0385	0.247996
A_14_P101266	chr1	26656547	26656606	-0.262564	0.149326	0.564132
A_16_P00033247	chr1	26667005	26667064	0.951339	-0.885056	-0.77445
A_16_P00033262	chr1	26674586	26674638	-0.391334	-0.086443	-0.559642
A_14_P108791	chr1	26690587	26690641	-1.23837	-0.678913	0.486075
A_16_P00033305	chr1	26703142	26703201	0.224976	1.62061	-0.109919
A_16_P00033318	chr1	26717815	26717874	1.57773	-1.34439	-0.204423
A_16_P00033327	chr1	26730808	26730867	-0.00656362	0.45112	-0.326569
A_16_P00033348	chr1	26742915	26742974	-0.129544	0.442371	0.00109892
A_14_P103918	chr1	26750642	26750701	-0.298458	0.141283	-1.27236
A_14_P123708	chr1	26759521	26759580	-2.09958	1.01186	0.704006
A_16_P35067411	chr1	26769623	26769682	0.195104	-0.679514	0.0392948
A_16_P15063496	chr1	26787039	26787098	0.765085	0.218663	-0.163465
A_14_P139782	chr1	26796023	26796080	-0.362959	0.977002	0.442406
A_14_P101569	chr1	26800658	26800716	0.352966	0.00651056	0.478202
A_16_P15063557	chr1	26816621	26816680	0.43416	-1.7454	0.0793064
A_16_P35067549	chr1	26833555	26833614	-0.236562	-0.212715	0.297344
A_16_P00033457	chr1	26849337	26849396	0.67383	0.397667	-0.00189669
A_14_P100082	chr1	26864740	26864796	-0.232477	-2.03012	0.654992
A_16_P00033505	chr1	26880254	26880313	-1.0793	-0.317663	0.0492328
A_14_P110008	chr1	26891109	26891168	1.06181	-1.23898	-0.777125
A_14_P138281	chr1	26900902	26900961	0.978563	0.460874	0.269181
A_16_P15063751	chr1	26917016	26917075	0.465993	0.154785	-0.97622
A_16_P35067755	chr1	26930197	26930256	-0.0489518	0.98543	0.304465
A_14_P122972	chr1	26941157	26941216	-0.0315013	-1.24673	0.177267
A_16_P15063826	chr1	26955857	26955916	-0.734753	0.902647	-0.602003
A_16_P35067816	chr1	26968251	26968310	-0.355301	-1.02614	-0.797656
A_16_P35067830	chr1	26978354	26978413	0.228403	-0.0154473	-0.114095
A_16_P00033594	chr1	26986973	26987032	-2.00981	0.346896	-0.266639
A_16_P15063868	chr1	27001256	27001315	1.59648	0.41029	-0.200829
A_16_P15063888	chr1	27010332	27010391	0.64036	0.0865131	-0.320788
A_14_P114927	chr1	27026667	27026726	0.649205	-0.180196	0.447749
A_16_P00033659	chr1	27038094	27038153	-0.991557	-0.0560693	-0.0324691
A_14_P117107	chr1	27053693	27053752	0.182696	-1.24962	0.782027
A_14_P120735	chr1	27073935	27073994	-0.42755	-0.0249366	1.04214
A_16_P00033734	chr1	27085242	27085301	0.79815	-0.656958	-0.650256
A_16_P00033749	chr1	27094254	27094313	-1.95071	0.701724	0.584384
A_16_P15064166	chr1	27102399	27102458	1.35499	0.15692	-0.0208294
A_16_P00033794	chr1	27115657	27115716	-1.4092	0.774484	0.642419
A_14_P138024	chr1	27123177	27123236	0.857531	-1.10005	0.00987374
A_16_P00033812	chr1	27133503	27133562	1.14995	0.972173	-0.826789
A_16_P15064242	chr1	27143675	27143734	-0.500277	1.94307	-0.68219
A_16_P00033817	chr1	27151223	27151282	-1.0527	-0.218493	0.533801
A_16_P15064276	chr1	27161804	27161863	-0.371745	-0.489849	0.255307
A_14_P130392	chr1	27169185	27169244	-0.847777	-0.654568	0.0287317
A_16_P15064313	chr1	27181127	27181186	1.7568	-0.59414	0.126879
A_14_P133833	chr1	27190888	27190935	-0.282497	0.09947	0.551729
A_14_P132631	chr1	27210792	27210851	-1.59171	0.426649	0.661242
A_14_P125993	chr1	27213962	27214021	0.132264	0.406151	-0.433663
A_14_P104730	chr1	27225537	27225596	0.109915	0.978363	0.235286
A_14_P117463	chr1	27237958	27238017	-0.389033	0.276966	0.240908
A_14_P200011	chr1	27238360	27238405	-0.024533	1.12471	0.97627
A_14_P117899	chr1	27251672	27251731	-0.0380294	0.199076	0.628286
A_16_P15064493	chr1	27262221	27262280	0.297355	-0.200782	-1.22611
A_14_P114313	chr1	27276064	27276120	1.49045	0.330904	0.235015
A_16_P15064552	chr1	27289536	27289595	-0.224733	0.484678	-1.21833
A_16_P15064575	chr1	27302030	27302086	-0.576861	-1.61581	0.618622
A_16_P15064587	chr1	27310565	27310624	1.69734	0.069917	0.358897
A_16_P00034019	chr1	27326679	27326738	-1.87918	-1.97646	-0.0836241
A_14_P132383	chr1	27336827	27336877	0.340218	0.465141	0.926478
A_14_P101728	chr1	27359814	27359873	-0.205405	-1.48489	0.64088
A_16_P15064721	chr1	27372967	27373026	-1.07245	0.102681	0.0129924
A_16_P00034097	chr1	27398693	27398752	-0.983456	0.264164	-0.745926
A_16_P15064774	chr1	27410179	27410237	-0.748539	-0.994722	0.193368
A_14_P101060	chr1	27426023	27426081	-0.374463	0.647576	0.349867
A_14_P105890	chr1	27432288	27432332	0.286874	0.618629	0.136767
A_16_P35068913	chr1	27443021	27443080	-0.589404	0.542463	-0.544038
A_16_P15064862	chr1	27450815	27450874	1.86392	0.602734	-0.029542
A_16_P00034159	chr1	27458764	27458815	-0.714675	-0.343408	0.370445
A_16_P00034178	chr1	27469646	27469705	-0.119431	1.27318	0.608124
A_14_P130277	chr1	27480922	27480980	-0.135032	1.2847	1.08131
A_16_P00034207	chr1	27492064	27492119	2.20856	-0.0366214	-0.326452
A_16_P00034209	chr1	27504257	27504306	-0.570919	0.378086	0.180544
A_16_P00034214	chr1	27520047	27520106	0.35955	0.587974	-0.619686
A_16_P00034220	chr1	27533292	27533351	1.33665	-0.0144947	-0.237425
A_16_P15065007	chr1	27542397	27542456	-0.227186	0.667258	-0.319127
A_16_P35069118	chr1	27562683	27562742	0.428642	-1.38265	0.605562
A_16_P00034246	chr1	27576428	27576487	-0.0207145	0.260846	-0.361744
A_14_P130103	chr1	27587518	27587577	0.273966	-1.33335	0.516932
A_16_P00034274	chr1	27607490	27607549	-1.29997	0.0373341	-0.30078
A_14_P100857	chr1	27623380	27623432	0.721934	-0.215977	0.0662397
A_16_P00034324	chr1	27640947	27641006	1.38629	-0.977654	0.0531594
A_14_P124447	chr1	27650835	27650892	-0.287116	-0.112713	0.152435
A_14_P101435	chr1	27673275	27673334	-0.266192	-0.241086	-0.827015
A_14_P104241	chr1	27685326	27685374	-1.44568	-0.0527362	0.636638
A_14_P109809	chr1	27699070	27699123	-0.416708	0.497032	-0.832989
A_16_P35069538	chr1	27710878	27710930	0.337903	0.122586	-0.958148
A_14_P118501	chr1	27720163	27720208	-1.26593	0.465521	0.767819
A_16_P00034464	chr1	27730669	27730728	-0.210811	-1.82	0.0851326
A_16_P15065471	chr1	27739228	27739287	0.33429	0.227235	0.458069
A_14_P104253	chr1	27750155	27750214	0.0764855	-0.130556	0.0781508
A_16_P15065546	chr1	27764118	27764177	-0.0809276	-1.25635	0.259737
A_14_P137367	chr1	27773330	27773389	-0.433753	0.568583	-0.153275
A_16_P15065596	chr1	27786398	27786457	-2.38696	-0.104888	-0.303633
A_16_P00034558	chr1	27797306	27797365	-1.07357	-0.000187099	0.214311
A_16_P35069796	chr1	27812973	27813032	-1.08965	1.42341	0.220375
A_16_P00034581	chr1	27821651	27821710	-0.127565	-0.0823722	-0.637187
A_16_P00034591	chr1	27836465	27836524	0.710745	-1.04845	0.664288
A_16_P00034606	chr1	27851030	27851089	-0.244105	-0.215798	-0.145015
A_14_P107106	chr1	27872811	27872870	-0.579491	0.879094	0.0563585
A_16_P00034675	chr1	27892145	27892204	-0.360846	1.40895	0.225795
A_14_P130523	chr1	27913034	27913093	0.822403	-0.273313	0.515254
A_16_P00034747	chr1	27932582	27932641	-1.29626	0.641579	0.469265
A_14_P116018	chr1	27947583	27947642	-0.154012	0.812647	0.0836594
A_14_P136466	chr1	27952910	27952963	-0.416609	0.343014	0.478955
A_16_P00034806	chr1	27972281	27972340	0.123377	-0.375432	0.318446
A_16_P15066092	chr1	27984639	27984698	0.670287	0.187578	-0.284609
A_14_P105990	chr1	27992554	27992612	1.82835	-0.209522	0.901045
A_14_P200012	chr1	27997584	27997643	-0.286382	-1.20489	0.251435
A_16_P15066134	chr1	28011650	28011702	0.118439	-0.424455	0.896902
A_16_P15066146	chr1	28026016	28026075	-0.544295	-1.17181	-0.491672
A_16_P15066150	chr1	28039369	28039428	-0.0258762	1.53137	0.540211
A_14_P120923	chr1	28054738	28054797	-0.0198133	-0.0919616	-0.347699
A_16_P00034871	chr1	28071526	28071585	-1.76303	0.912935	-0.307026
A_14_P107298	chr1	28088103	28088162	0.187272	0.239373	-0.320512
A_16_P00034910	chr1	28098260	28098319	-0.667265	0.221144	0.569412
A_16_P15066297	chr1	28109431	28109490	-0.00821052	0.902725	-0.232261
A_14_P136266	chr1	28119663	28119722	0.773451	0.945284	0.361589
A_16_P15066345	chr1	28128133	28128192	0.00365096	0.0678569	0.0499812
A_14_P102302	chr1	28142155	28142214	1.18163	-0.724629	0.0950334
A_16_P00034984	chr1	28150304	28150363	-0.0663638	-0.274698	0.203246
A_16_P15066426	chr1	28162802	28162861	1.53814	-1.33221	0.0491343
A_14_P114015	chr1	28177740	28177799	-0.667074	0.0464951	0.164513
A_16_P00035047	chr1	28198485	28198544	-0.662123	0.263808	-0.307655
A_14_P130550	chr1	28210324	28210374	-1.02312	0.538678	0.849569
A_14_P138206	chr1	28212916	28212975	-0.139917	-0.0965135	0.617994
A_14_P113939	chr1	28228440	28228499	0.0450643	-0.034385	0.400269
A_14_P128313	chr1	28233567	28233626	-1.33574	0.445106	0.631354
A_14_P138868	chr1	28240509	28240568	1.53079	0.367595	0.551376
A_16_P15066629	chr1	28251862	28251921	-0.491531	1.29173	0.129708
A_16_P15066651	chr1	28266522	28266581	-0.240477	0.145409	-0.380777
A_14_P111666	chr1	28276418	28276477	1.69703	-0.405164	0.304952
A_14_P130345	chr1	28288055	28288109	-0.744101	-1.518	0.0978732
A_14_P138197	chr1	28293640	28293684	-0.226677	-0.906153	0.494536
A_16_P00035176	chr1	28302531	28302590	1.30538	1.30296	-0.970149
A_14_P128181	chr1	28316232	28316291	-0.0158208	0.0455638	0.048718
A_16_P15066798	chr1	28326492	28326551	0.429699	1.63657	-0.330625
A_16_P00035230	chr1	28351280	28351339	2.13716	-0.081318	-0.0252231
A_16_P35071124	chr1	28362005	28362064	-0.135642	0.376252	0.369824
A_14_P122715	chr1	28374871	28374930	0.0311148	0.319724	-0.321477
A_16_P00035286	chr1	28384534	28384593	-0.232755	0.0960768	0.011599
A_16_P15066955	chr1	28394079	28394138	-0.240749	-1.1246	0.135619
A_16_P15067001	chr1	28412451	28412510	0.858854	-0.0191752	0.27002
A_14_P117096	chr1	28420867	28420926	-0.216878	0.284276	0.189828
A_16_P15067035	chr1	28428226	28428285	-0.472224	0.162931	-1.00051
A_16_P00035362	chr1	28439902	28439961	0.0643106	0.3213	0.237398
A_16_P00035368	chr1	28450398	28450457	-0.582736	-0.113789	-0.255633
A_16_P15067093	chr1	28460737	28460796	0.122474	0.613623	0.453809
A_14_P139545	chr1	28476241	28476296	0.121585	0.114541	-0.400276
A_16_P00035395	chr1	28487436	28487491	0.210963	0.330012	0.716456
A_16_P00035400	chr1	28495749	28495808	0.11337	0.283691	0.236056
A_16_P00035415	chr1	28505072	28505128	0.705275	-0.298464	1.13691
A_16_P15067174	chr1	28517903	28517962	1.4631	-0.976106	0.372603
A_16_P15067200	chr1	28529620	28529679	-0.661142	-0.418459	0.0522348
A_14_P103472	chr1	28541794	28541853	0.408507	0.284582	-0.259024
A_16_P15067265	chr1	28555899	28555958	-0.0470628	1.22976	0.0838202
A_14_P135342	chr1	28564148	28564207	0.480127	-0.035956	0.672959
A_14_P134178	chr1	28564524	28564583	2.8216	0.787931	0.131021
A_16_P00035500	chr1	28582931	28582990	1.57148	0.257975	0.569309
A_14_P132098	chr1	28596961	28597020	1.24813	0.505294	-0.208654
A_16_P35071687	chr1	28614159	28614214	-0.296032	0.488871	-0.167401
A_16_P15067407	chr1	28625168	28625227	-0.224713	0.52974	-0.159406
A_16_P00035549	chr1	28637029	28637088	-0.678644	0.000187133	-0.628283
A_16_P00035557	chr1	28648104	28648163	0.473196	0.671221	0.00506922
A_14_P120255	chr1	28655666	28655718	-0.856851	0.536191	0.201099
A_14_P200893	chr1	28662349	28662408	-0.180421	0.0272896	-0.12591
A_16_P00035571	chr1	28672814	28672873	1.35772	0.844413	-0.487595
A_16_P15067485	chr1	28687194	28687251	0.528531	0.388162	-0.845208
A_16_P15067502	chr1	28700536	28700595	-0.256899	1.38034	-0.263916
A_16_P15067513	chr1	28713234	28713293	-0.447741	0.84348	-0.904728
A_16_P15067523	chr1	28722489	28722548	-0.724411	0.446111	-0.236633
A_16_P15067565	chr1	28743173	28743230	-0.496232	-1.63293	0.489314
A_18_P10065510	chr1	28754712	28754771	0.934813	-0.836903	0.59471
A_18_P10063463	chr1	28764377	28764436	1.09589	-0.894764	0.494218
A_18_P17500628	chr1	28774139	28774198	-1.13233	0.30936	-0.188131
A_18_P10066449	chr1	28783692	28783751	-0.38339	-1.14353	-0.0189101
A_18_P10067447	chr1	28795395	28795454	1.53562	1.43747	0.290037
A_16_P00035619	chr1	28807056	28807105	0.456455	-1.40524	0.00597305
A_14_P108200	chr1	28815665	28815723	0.0368367	-0.536625	0.126965
A_14_P113587	chr1	28835332	28835391	2.59397	0.942659	0.0880736
A_16_P35071935	chr1	28843647	28843700	-0.0774307	0.0971845	-0.345818
A_16_P15067655	chr1	28851362	28851421	0.350326	-0.15366	0.250016
A_14_P126831	chr1	28859626	28859685	-0.886775	0.686739	-0.575134
A_14_P120765	chr1	28865084	28865136	-1.37555	0.674814	0.033029
A_16_P00035688	chr1	28875434	28875493	-0.625773	0.079205	-0.617034
A_14_P139591	chr1	28887835	28887892	0.245296	1.04876	0.286217
A_16_P35072040	chr1	28895627	28895686	0.532468	0.345976	-0.373145
A_14_P105789	chr1	28904254	28904313	-0.139632	-0.0782038	0.216821
A_14_P112459	chr1	28905091	28905150	3.06149	1.5958	-0.431119
A_16_P15067774	chr1	28922628	28922687	-0.0562925	-0.475048	-0.509454
A_16_P00035734	chr1	28933679	28933738	0.506462	-0.0365059	0.195915
A_14_P100167	chr1	28947613	28947672	-0.732395	0.77391	-0.292397
A_16_P15067840	chr1	28961015	28961074	0.944057	-0.14524	-0.959217
A_14_P133263	chr1	28968825	28968884	-1.71934	0.759403	0.624309
A_16_P00035773	chr1	28991984	28992043	0.312904	-1.64557	0.309596
A_14_P109187	chr1	29002400	29002459	-1.06537	-0.929909	-0.423344
A_16_P35072247	chr1	29016545	29016604	-0.1614	0.554745	1.03234
A_14_P102790	chr1	29029048	29029105	0.517427	-1.21423	0.649207
A_16_P00035812	chr1	29037014	29037073	-1.20964	-0.114639	0.0839986
A_16_P15067982	chr1	29047498	29047557	-0.895495	0.288579	-0.419041
A_14_P129609	chr1	29064091	29064140	-0.0147163	-0.143978	0.420283
A_16_P15068047	chr1	29075084	29075143	-0.0261379	2.32127	0.299101
A_14_P119596	chr1	29089699	29089758	-1.53397	0.618868	-0.409681
A_16_P15068099	chr1	29100951	29101010	0.0276903	0.115794	0.052912
A_16_P00035892	chr1	29108834	29108893	-0.12566	1.58239	-0.169003
A_16_P15068126	chr1	29119516	29119575	1.95822	0.693837	0.0899003
A_16_P00035914	chr1	29131212	29131271	-1.06143	0.466686	-0.223328
A_16_P00035927	chr1	29140389	29140447	-1.9298	0.918479	0.670243
A_16_P15068215	chr1	29159511	29159569	-0.39782	0.209336	0.179979
A_14_P104137	chr1	29167522	29167581	-0.0477309	0.427243	-0.0635156
A_16_P15068251	chr1	29184930	29184989	1.11861	0.470241	-0.227895
A_16_P15068273	chr1	29193351	29193408	-0.732354	0.0617754	-0.648699
A_14_P123692	chr1	29205448	29205507	0.934936	0.100715	0.722253
A_16_P15068331	chr1	29220840	29220899	0.289178	-1.33239	-0.258705
A_16_P15068351	chr1	29230703	29230762	-1.26151	-1.56112	-0.492472
A_16_P00036034	chr1	29242433	29242492	-0.515121	-0.33603	0.176086
A_14_P139234	chr1	29253834	29253893	-1.28371	0.12134	0.686451
A_16_P00036063	chr1	29267927	29267985	0.10155	0.0806048	-0.399872
A_14_P119468	chr1	29277238	29277297	0.0904784	-0.0811356	0.142805
A_16_P15068476	chr1	29288097	29288155	-0.396179	-0.506284	-0.418635
A_16_P15068494	chr1	29297305	29297364	0.53062	-0.0697051	-0.480586
A_16_P15068516	chr1	29309786	29309845	0.316876	-0.477098	0.309128
A_14_P137246	chr1	29319903	29319962	0.652196	0.359913	0.930964
A_16_P15068572	chr1	29332319	29332378	-1.23433	-0.19419	0.0477784
A_16_P15068591	chr1	29341653	29341712	-0.346495	-0.501011	-0.501108
A_16_P35072959	chr1	29351670	29351729	-0.00434119	0.0587068	-0.328646
A_14_P105732	chr1	29361166	29361225	0.845534	1.88474	0.321697
A_16_P15068659	chr1	29370855	29370914	1.11367	-0.773724	-0.643769
A_16_P35073023	chr1	29379041	29379100	1.29313	0.796452	-0.11643
A_14_P117342	chr1	29386909	29386968	1.52206	0.295325	0.177805
A_16_P15068752	chr1	29403435	29403494	1.4395	1.58644	-0.449255
A_14_P128124	chr1	29417686	29417745	1.04881	0.035608	0.346737
A_16_P00036298	chr1	29428466	29428525	-0.122758	0.693605	0.105242
A_14_P109701	chr1	29443550	29443609	0.747562	0.212109	-0.103372
A_16_P00036336	chr1	29454450	29454500	2.28771	1.26266	-0.588226
A_16_P15068901	chr1	29462220	29462279	-1.31747	0.154215	-0.570628
A_14_P116272	chr1	29481320	29481379	-0.275627	0.0518825	0.274951
A_16_P00036389	chr1	29497508	29497567	-0.433363	1.82803	0.835058
A_16_P15069004	chr1	29506218	29506277	-0.66125	0.639482	0.364261
A_16_P15069021	chr1	29516023	29516082	0.347479	-0.43241	-0.622338
A_14_P119655	chr1	29527763	29527822	0.587307	-1.34925	0.154626
A_16_P00036439	chr1	29536825	29536883	-1.08344	0.563818	-0.258435
A_16_P00036448	chr1	29547038	29547097	-0.0976312	1.56984	-0.0843645
A_16_P00036467	chr1	29555582	29555641	-0.224745	0.481282	-0.597507
A_14_P119763	chr1	29565669	29565728	-0.96196	0.823794	0.228291
A_16_P15069172	chr1	29573668	29573726	0.282774	0.277076	-0.943668
A_16_P15069215	chr1	29587495	29587554	0.821014	1.62727	-0.526496
A_16_P15069227	chr1	29600988	29601047	0.944232	0.0497269	-0.912338
A_14_P138494	chr1	29612040	29612099	1.03831	-0.0674661	-0.169833
A_14_P135162	chr1	29633615	29633673	-1.90062	0.124849	0.0228344
A_16_P00036579	chr1	29641035	29641094	0.818091	-0.515587	0.116531
A_14_P105567	chr1	29653077	29653134	0.530289	-0.615229	0.613986
A_16_P00036609	chr1	29668452	29668511	-1.28134	0.660717	-0.818384
A_16_P00036626	chr1	29679730	29679789	0.558696	-1.97646	-0.168796
A_16_P15069460	chr1	29695410	29695469	1.53963	0.528605	-0.744009
A_16_P35073907	chr1	29710221	29710280	-0.962255	0.459854	0.192562
A_16_P00036682	chr1	29724335	29724394	0.275691	1.95913	0.385953
A_14_P108566	chr1	29766718	29766777	-0.867554	-0.331851	0.926401
A_16_P15069665	chr1	29793399	29793458	-0.385113	-0.58089	-0.135641
A_16_P00036782	chr1	29814411	29814470	-0.0942974	0.651166	0.343568
A_16_P00036792	chr1	29822624	29822677	-0.00712173	-0.793436	0.263235
A_16_P35074184	chr1	29834289	29834348	2.2531	0.663747	0.0894642
A_16_P00036840	chr1	29859576	29859635	-0.953387	-1.51327	0.28784
A_16_P00036914	chr1	30068500	30068559	-1.24062	0.047934	-0.241498
A_16_P00036945	chr1	30099600	30099659	-1.69687	0.739359	-0.305979
A_16_P15070059	chr1	30117261	30117320	-1.80857	0.00555383	-0.247698
A_16_P00036996	chr1	30141545	30141604	-1.18898	-1.1577	-0.322479
A_16_P00037055	chr1	30177371	30177430	0.0158928	-1.41858	0.0437761
A_16_P00037139	chr1	30232806	30232865	0.561243	0.382341	-0.380326
A_16_P00037164	chr1	30262252	30262311	-0.249108	-0.761909	-0.108445
A_16_P00037252	chr1	30333074	30333133	1.05687	-0.40034	0.16822
A_16_P15070619	chr1	30374840	30374899	2.2226	1.16427	0.23532
[truncated: 168,579 more rows]
