# Supplementary material for: Micrometastasis-derived models enable drug testing for early-stage, high-risk melanoma patients
Source: EMBO Mol Med. 2025 Dec 5;18(1):297–324. doi: 10.1038/s44321-025-00339-8 (PMC12808144; doi:10.1038/s44321-025-00339-8)
Supplement: Supplementary file 5 — Source data Fig. 2 [file 44321_2025_339_MOESM5_ESM.zip › Figure 2/2D/Mel-51.xlsx]

## Sheet: Mel-51_log2
CNAs of Mel-51
Probe	Chr	start	stop	Mel-51-DCC	Mel-51-PDX	Mel-51-Met
A_16_P15000916	chr1	564424	564483	0.118465	1.11837	1.02132
A_18_P10001325	chr1	746608	746667	0.224198	0.107785	0.855184
A_18_P10001390	chr1	759762	759821	0.17365	-0.0447734	-0.0807642
A_18_P10001457	chr1	780996	781055	0.508862	0.139899	0.048957
A_18_P10001545	chr1	801556	801609	0.620094	0.161494	0.272915
A_16_P15001543	chr1	837386	837445	-1.0371	0.04009	-0.396515
A_16_P15001594	chr1	852863	852922	0.664283	-0.00848093	0.415186
A_16_P00000099	chr1	867543	867602	-0.338133	0.0354596	-0.618012
A_18_P10001772	chr1	880237	880296	4.18664	0.198663	-0.729603
A_16_P00000136	chr1	890945	891004	0.419098	0.104514	0.496116
A_16_P15001756	chr1	899172	899220	-1.84423	0.033251	-0.802734
A_16_P00000179	chr1	913631	913683	4.44783	0.201212	-0.190385
A_16_P00000195	chr1	931484	931543	-0.307475	0.0299233	0.264618
A_16_P15001886	chr1	948461	948519	0.268728	0.191433	-0.389526
A_16_P00000237	chr1	964697	964752	0.335206	0.137869	-0.33114
A_16_P15001967	chr1	974841	974900	0.817538	0.285806	0.821017
A_16_P00000285	chr1	991429	991488	-1.56369	0.178785	-0.764094
A_16_P00000311	chr1	1008286	1008337	0.697102	0.0147161	-0.178757
A_16_P15002151	chr1	1028699	1028758	-0.103061	0.071275	-0.227045
A_18_P17422640	chr1	1035288	1035347	1.01449	0.124614	-0.211929
A_16_P00000357	chr1	1054735	1054794	-0.161224	0.207311	-0.155716
A_16_P00000376	chr1	1065123	1065182	0.607987	0.151305	-0.575482
A_16_P15002243	chr1	1072080	1072124	-0.347714	0.130018	-1.01742
A_16_P35002469	chr1	1078522	1078566	-0.226175	0.413016	-0.374431
A_18_P17422728	chr1	1084501	1084560	-0.325656	0.0927104	0.87476
A_18_P17422742	chr1	1091161	1091215	0.353751	0.456906	-0.197273
A_16_P00000422	chr1	1097279	1097326	-0.911475	0.180875	-0.453262
A_16_P00000434	chr1	1102515	1102562	0.0787632	0.35693	-0.342869
A_16_P00000440	chr1	1105657	1105716	-0.665606	0.119553	0.314031
A_16_P35002575	chr1	1109858	1109917	0.704462	0.0636333	-0.26346
A_16_P15002388	chr1	1117227	1117273	-0.176264	0.224242	-1.15569
A_18_P17422795	chr1	1121155	1121199	-0.336388	0.375141	-0.0993075
A_16_P00000465	chr1	1132047	1132098	-1.56767	0.249889	-0.213198
A_16_P00000486	chr1	1145909	1145960	-0.330796	0.088953	-0.892538
A_16_P15002493	chr1	1157375	1157434	-0.419961	0.0834758	-0.505865
A_16_P00000525	chr1	1166476	1166535	-0.533123	0.0877666	0.112781
A_14_P100766	chr1	1189360	1189419	-0.109222	-0.0475897	-0.139318
A_16_P00000587	chr1	1206884	1206938	-0.987824	0.206179	-0.0691088
A_14_P118104	chr1	1217984	1218032	0.195435	0.297578	-0.167942
A_16_P30004577	chr1	1228154	1228200	1.77972	0.186561	0.665463
A_14_P103811	chr1	1249160	1249207	-0.150023	0.585025	0.1771
A_16_P30005920	chr1	1284278	1284323	-2.6416	0.29177	-0.654516
A_14_P100799	chr1	1446819	1446873	-0.503741	0.191284	-0.0825048
A_18_P17423492	chr1	1473604	1473662	0.242987	0.0425449	1.37629
A_18_P10003105	chr1	1482736	1482795	-0.113542	0.0149613	-0.119444
A_16_P15003383	chr1	1492371	1492430	-0.766507	0.162547	-0.4893
A_16_P35003874	chr1	1509085	1509144	-0.00729883	0.270988	-0.19313
A_16_P03808081	chr1	1525493	1525540	-0.657559	0.00835751	0.438857
A_16_P21686622	chr1	1544168	1544227	-0.00102102	0.101401	-1.09893
A_16_P03808101	chr1	1552665	1552724	-0.148743	0.119201	-0.108453
A_16_P03808132	chr1	1567149	1567195	-0.294348	0.00200194	-0.668093
A_16_P21686737	chr1	1587442	1587501	0.244202	0.108106	-0.339265
A_16_P21686779	chr1	1603192	1603251	-0.511767	0.105137	-0.63168
A_18_P10003392	chr1	1613750	1613809	-1.82202	0.296106	-0.325832
A_16_P30009023	chr1	1647911	1647970	-0.130851	0.464478	0.460653
A_18_P10003497	chr1	1664166	1664221	1.25823	0.248007	0.945678
A_18_P10003523	chr1	1680138	1680187	-1.22321	0.0788875	-0.631478
A_18_P10003549	chr1	1687740	1687799	0.170056	0.211302	-0.153247
A_16_P15003630	chr1	1706133	1706192	-0.451488	0.0844331	-0.126258
A_16_P00000766	chr1	1714152	1714211	0.912503	0.339072	-0.574779
A_16_P00000784	chr1	1723651	1723710	1.0323	0.108261	-0.12951
A_16_P35004233	chr1	1736020	1736079	1.00095	0.247129	0.371582
A_18_P10003694	chr1	1745834	1745893	-0.843683	0.430456	0.708526
A_16_P35004289	chr1	1756767	1756826	0.537426	0.166745	0.0225502
A_18_P10003754	chr1	1770754	1770813	0.328959	0.203357	-0.553051
A_14_P100165	chr1	1786789	1786848	-0.702853	0.0990187	-0.0992083
A_16_P15003856	chr1	1800246	1800305	-0.443255	0.044456	-0.347427
A_16_P00000889	chr1	1812767	1812825	0.938799	0.134359	-0.249271
A_16_P00000917	chr1	1826419	1826478	-0.146343	0.216594	0.00181539
A_16_P00000933	chr1	1843349	1843408	0.745306	0.104096	-0.680497
A_16_P00000964	chr1	1860942	1861001	-0.105062	0.114336	-1.34664
A_16_P35004599	chr1	1879040	1879084	-0.037409	0.190664	0.131388
A_16_P00000987	chr1	1886946	1887005	1.02888	0.103745	0.16177
A_16_P00001003	chr1	1898177	1898236	1.91036	0.0233511	-0.812818
A_16_P15004152	chr1	1916589	1916648	-0.148423	0.0251744	-0.670691
A_18_P10004066	chr1	1934860	1934919	-1.07503	0.338559	-0.176461
A_16_P35004752	chr1	1946119	1946178	-0.41311	0.0927399	0.430338
A_16_P15004237	chr1	1958765	1958822	-0.172264	0.256358	-0.286867
A_16_P15004272	chr1	1970825	1970884	0.711971	0.203804	-0.0204784
A_16_P00001120	chr1	1988955	1989014	-0.0887415	-0.0276436	-1.10937
A_18_P17424692	chr1	1998782	1998828	0.274566	0.119439	-0.961923
A_16_P00001153	chr1	2013419	2013478	-1.38663	0.299008	-0.494598
A_18_P10004279	chr1	2022219	2022278	0.0245764	0.38576	0.0767222
A_16_P15004447	chr1	2032263	2032322	-0.360626	0.0241433	0.267219
A_18_P17424751	chr1	2043445	2043494	0.937845	0.098748	0.375515
A_16_P00001211	chr1	2051566	2051622	-1.70441	0.241025	0.268843
A_16_P00001235	chr1	2065724	2065783	0.0716057	0.184516	-0.204203
A_14_P107151	chr1	2080309	2080358	0.789173	0.157081	0.264616
A_16_P00001278	chr1	2093347	2093406	-1.62535	0.175218	-0.229873
A_16_P00001302	chr1	2108414	2108473	-0.212522	0.10419	-0.433303
A_18_P10005642	chr1	2123342	2123401	-2.99237	0.104018	-0.123943
A_16_P00001352	chr1	2140271	2140330	-0.582769	0.202643	-0.811604
A_16_P15004785	chr1	2155561	2155620	-0.457964	0.078711	-0.196616
A_16_P00001394	chr1	2172623	2172682	0.677803	0.185631	-0.92195
A_16_P00001417	chr1	2186770	2186829	-0.152809	0.00065104	-0.0282976
A_16_P00001437	chr1	2203738	2203797	-1.24356	0.119459	-0.490068
A_16_P15004963	chr1	2216416	2216475	-0.411372	0.0941069	-0.424513
A_16_P15004992	chr1	2225723	2225782	-0.123943	0.0743746	0.221386
A_16_P15005041	chr1	2239438	2239497	-0.443337	-0.0752874	0.255178
A_16_P00001521	chr1	2253652	2253711	-0.627646	0.0906799	-0.657234
A_16_P00001546	chr1	2266241	2266293	-0.335685	0.0892335	-0.0556021
A_18_P10005500	chr1	2273820	2273879	0.574321	0.0767589	-0.220664
A_16_P15005189	chr1	2281640	2281699	0.407295	-0.114496	0.0627044
A_16_P30012315	chr1	2289962	2290021	1.72693	0.103313	-0.327529
A_16_P00001613	chr1	2310742	2310801	0.816142	0.0756495	0.610812
A_16_P00001630	chr1	2321395	2321454	1.70874	0.157414	-0.244204
A_16_P00001649	chr1	2332067	2332126	0.205953	0.222171	0.85684
A_16_P35005982	chr1	2339690	2339749	-0.148263	0.0633338	-0.14977
A_16_P15005395	chr1	2352202	2352253	-0.133402	0.200716	-0.695199
A_16_P00001706	chr1	2365892	2365949	-0.191145	-0.217262	-1.46783
A_16_P00001726	chr1	2377238	2377297	0.102069	0.274393	0.252298
A_16_P00001761	chr1	2394396	2394455	-1.08695	0.141431	-0.214592
A_16_P00001782	chr1	2404483	2404536	-1.13488	0.576106	0.380586
A_16_P15005598	chr1	2413396	2413454	1.33222	0.115054	-0.418133
A_16_P00001827	chr1	2425970	2426027	-0.224426	-0.0134172	-0.238679
A_16_P00001872	chr1	2449765	2449824	-0.578227	0.149297	0.10858
A_14_P132328	chr1	2455937	2455996	-0.837983	0.21772	0.692915
A_18_P10007631	chr1	2467674	2467733	-0.164904	0.155503	0.291813
A_16_P35006495	chr1	2477199	2477243	-0.498652	0.315487	1.0129
A_14_P130946	chr1	2495137	2495194	-0.184745	0.0778195	-0.135813
A_16_P00001952	chr1	2501716	2501771	0.463379	0.298267	0.677676
A_16_P00001961	chr1	2512941	2513000	-1.68387	0.123961	-0.0818585
A_16_P30014521	chr1	2530192	2530247	-0.143385	0.0887725	0.728812
A_16_P00002003	chr1	2548180	2548239	0.575053	0.20034	0.171962
A_16_P00002022	chr1	2567773	2567832	-0.449058	0.0676668	-0.215155
A_18_P17426995	chr1	2575457	2575503	-0.55296	0.102698	0.091189
A_16_P00002053	chr1	2694731	2694783	-0.617267	-0.0480816	0.152518
A_18_P10009381	chr1	2704715	2704774	-0.108902	0.122471	0.017201
A_16_P00002070	chr1	2712385	2712444	0.236036	0.0401216	-0.154487
A_16_P15006398	chr1	2728545	2728604	-0.451613	0.0297777	-0.550365
A_18_P10007698	chr1	2745893	2745952	-0.95279	0.303633	-0.360163
A_16_P15006474	chr1	2761325	2761384	-1.40599	-0.0961806	-0.778313
A_16_P15006504	chr1	2771708	2771767	0.375266	-0.148462	-0.873869
A_16_P00002165	chr1	2780509	2780565	-1.6376	0.0952648	-0.18036
A_16_P15006575	chr1	2791814	2791873	-4.85665	-0.578913	-1.27613
A_18_P17428618	chr1	2808944	2809003	-0.138023	0.16182	-0.588534
A_16_P15006675	chr1	2822585	2822644	-0.796508	0.245922	-0.413187
A_16_P00002266	chr1	2834888	2834946	-0.129108	0.307758	-0.0719066
A_18_P10008773	chr1	2842398	2842457	0.712283	0.0715279	-0.70168
A_18_P10009303	chr1	2850593	2850650	0.884105	0.0999222	0.168598
A_18_P10007326	chr1	2860191	2860250	-0.780578	-0.0704879	-0.33118
A_16_P15006833	chr1	2870920	2870979	0.210492	-0.0224595	-0.212645
A_18_P10008813	chr1	2879904	2879963	-1.96755	0.0573719	0.222281
A_16_P15006889	chr1	2892628	2892687	-0.178024	-0.135445	-0.385864
A_16_P15006922	chr1	2903148	2903207	-0.23577	0.189968	-0.545785
A_18_P17427202	chr1	2912001	2912060	-0.00438622	-0.0419277	-0.641199
A_16_P15006962	chr1	2922757	2922816	-0.0508202	0.247151	-0.242072
A_14_P122615	chr1	2937987	2938033	-1.64333	0.0461608	-0.826755
A_16_P00002448	chr1	2952317	2952376	0.392189	-0.0919156	-0.552305
A_16_P00002469	chr1	2970968	2971027	-1.12653	0.0164122	0.0230589
A_16_P15007150	chr1	2989895	2989954	0.142299	0.135861	-0.33449
A_16_P00002539	chr1	3006125	3006184	-0.114502	0.170789	-0.443076
A_16_P00002571	chr1	3019501	3019560	0.908076	0.203243	-0.147339
A_16_P00002590	chr1	3028954	3029013	-0.115302	0.157806	-0.198618
A_16_P15007346	chr1	3044896	3044955	-0.100262	0.0583242	-0.0456696
A_16_P00002649	chr1	3056765	3056824	-0.87604	0.0830146	0.091191
A_16_P15007436	chr1	3070450	3070509	-2.51601	0.0183468	-0.360151
A_16_P35008202	chr1	3080835	3080894	-0.863625	0.0188216	-0.588363
A_16_P00002723	chr1	3096497	3096552	1.96925	0.144496	-0.137175
A_16_P15007577	chr1	3111905	3111964	0.844452	0.034715	-0.307996
A_16_P15007634	chr1	3126491	3126550	-0.0661808	-0.0871845	-0.233544
A_16_P00002805	chr1	3134825	3134884	3.94589	-0.045848	-0.0371684
A_16_P15007723	chr1	3149613	3149672	0.510831	0.132705	-0.467644
A_18_P10007352	chr1	3167597	3167656	-3.06883	0.168894	0.331712
A_16_P00002891	chr1	3177862	3177921	-0.0657007	0.220005	0.267486
A_16_P00002917	chr1	3190862	3190921	0.133149	0.120863	-0.0118191
A_18_P10007694	chr1	3202598	3202657	-0.149543	0.0630498	-0.775512
A_16_P15007955	chr1	3217966	3218025	-0.852774	0.0898449	0.21904
A_16_P00003007	chr1	3235900	3235959	-0.441593	0.141586	0.966081
A_16_P15008049	chr1	3246875	3246934	-0.226118	0.0760049	-0.518972
A_16_P00003054	chr1	3258786	3258845	-0.571453	0.536611	0.0306312
A_16_P00003075	chr1	3270620	3270679	0.0831619	-0.00538892	-0.0681467
A_16_P15008171	chr1	3285258	3285317	-1.36097	0.107237	-0.439115
A_16_P35008934	chr1	3294009	3294068	-0.157661	-0.0766942	0.407462
A_16_P15008268	chr1	3314899	3314958	0.947959	0.0864705	-0.027582
A_16_P00003190	chr1	3324504	3324561	-0.284872	0.139423	0.0486303
A_16_P15008334	chr1	3333882	3333941	-0.127143	0.0643077	-0.557031
A_16_P15008404	chr1	3354713	3354772	-0.889896	-0.0494732	-0.283253
A_16_P00003269	chr1	3376575	3376634	0.551484	0.829121	0.0819094
A_18_P10006605	chr1	3397635	3397694	-0.180905	-0.0593953	-0.899858
A_16_P00003327	chr1	3408097	3408152	0.165584	0.244557	1.60754
A_16_P00003357	chr1	3424105	3424155	-0.0936241	-0.0135381	0.973227
A_16_P00003400	chr1	3444787	3444846	-1.89875	-0.0538849	-0.160966
A_16_P00003416	chr1	3452815	3452871	-0.189545	-0.214343	-1.0564
A_16_P15008729	chr1	3458908	3458955	-0.219146	0.0129708	-0.68856
A_16_P00003439	chr1	3465012	3465059	1.8268	0.249261	-0.413252
A_16_P00003452	chr1	3472908	3472959	-0.415704	0.210123	-0.48976
A_16_P00003464	chr1	3479133	3479191	0.0877101	0.144386	0.407862
A_16_P00003478	chr1	3486397	3486455	-0.186345	0.346078	-0.104639
A_18_P10011223	chr1	3493004	3493063	0.852171	0.0250351	-0.327272
A_16_P00003499	chr1	3498188	3498236	-0.169864	0.293046	-0.234122
A_18_P17428420	chr1	3502809	3502862	0.0716943	0.389191	0.77724
A_16_P00003531	chr1	3518608	3518664	1.09844	0.172601	-0.1335
A_16_P00003554	chr1	3530992	3531051	0.645131	-0.0171122	0.00572136
A_16_P15009007	chr1	3543533	3543592	0.259878	-0.0487578	-0.521726
A_16_P00003595	chr1	3554662	3554721	0.16098	0.0431985	-0.488458
A_16_P15009106	chr1	3572139	3572198	0.0345043	0.0791777	-0.523344
A_14_P108865	chr1	3582025	3582084	-0.03933	0.172923	0.149252
A_16_P35009970	chr1	3594755	3594814	-1.01234	-0.207844	0.26303
A_16_P00003685	chr1	3609770	3609829	-0.14996	0.0639244	-0.569605
A_18_P10011860	chr1	3617394	3617453	-0.376994	0.114086	-0.532305
A_16_P00003721	chr1	3628652	3628711	-0.165224	0.0893804	-0.178805
A_16_P35010136	chr1	3643522	3643572	0.624995	0.0486494	0.491131
A_16_P00003777	chr1	3660051	3660110	0.0974688	-0.0295063	0.457596
A_16_P15009425	chr1	3676143	3676202	1.24469	0.0723851	-0.439237
A_18_P10013573	chr1	3684966	3685025	0.388067	0.318831	0.0640863
A_16_P00003835	chr1	3697059	3697118	0.209111	-0.113761	-0.433775
A_14_P107069	chr1	3709310	3709369	-0.0674608	1.66902	-0.37785
A_16_P30017789	chr1	3729031	3729090	-0.113931	-0.0114403	-0.10096
A_16_P00003886	chr1	3739423	3739482	0.372559	-0.0110373	0.488053
A_18_P10009073	chr1	3753484	3753543	0.921703	0.0516445	-0.478689
A_16_P30018204	chr1	3764185	3764244	-0.45886	0.472961	0.550573
A_16_P00003959	chr1	3776399	3776454	0.0640928	0.219314	0.0141276
A_18_P10013462	chr1	3789824	3789883	-0.641506	0.0313941	-0.54856
A_16_P35010609	chr1	3800029	3800088	-0.709955	-0.0338009	-0.241646
A_16_P15009776	chr1	3809893	3809952	-1.59513	0.219567	-0.44723
A_16_P15009795	chr1	3819073	3819132	-0.406984	0.00820551	0.0861815
A_18_P10011854	chr1	3844859	3844918	-0.00713879	0.150511	0.706879
A_16_P00004032	chr1	4004253	4004312	-0.94548	0.882131	0.410197
A_16_P15009889	chr1	4028528	4028587	-0.60917	0.112242	-0.0848064
A_16_P15009940	chr1	4049301	4049360	-0.164076	0.22469	-0.130406
A_16_P00004115	chr1	4061450	4061509	0.156332	0.0594546	0.268176
A_16_P15010004	chr1	4078518	4078577	1.72757	-0.0181784	-0.106812
A_16_P15010062	chr1	4110665	4110724	-1.42061	0.103645	-0.458251
A_16_P15010110	chr1	4128515	4128574	0.448113	0.170339	0.341693
A_16_P00004223	chr1	4144683	4144742	0.272105	0.0636348	0.273946
A_18_P10008638	chr1	4172902	4172961	-0.540513	0.117959	0.00822881
A_16_P15010309	chr1	4203450	4203509	-0.379735	0.0324903	-0.212682
A_16_P00004332	chr1	4215675	4215734	-0.314123	-0.117499	-0.853598
A_16_P00004351	chr1	4226185	4226244	-0.00449177	-0.171469	-0.0982606
A_16_P00004371	chr1	4239140	4239197	0.895085	0.172309	0.769565
A_16_P35011293	chr1	4263499	4263558	1.29306	0.262381	0.347352
A_16_P00004406	chr1	4285145	4285204	0.10108	0.216849	-0.200477
A_14_P103698	chr1	4316908	4316967	-0.394142	0.185749	-0.335377
A_18_P10010791	chr1	4338410	4338469	-0.0962961	0.0556696	0.066118
A_16_P15010576	chr1	4353121	4353180	0.278175	0.0930222	0.249049
A_18_P10010972	chr1	4367164	4367223	-0.0821826	0.288653	0.0676401
A_18_P10015243	chr1	4389794	4389853	-0.589284	0.0530817	0.304916
A_16_P15010701	chr1	4401691	4401750	0.833172	0.191676	0.665779
A_16_P00004571	chr1	4420000	4420059	-1.07929	-0.134479	0.149072
A_16_P15010809	chr1	4444450	4444509	0.633102	0.19354	0.547134
A_16_P15010845	chr1	4458123	4458182	-1.16994	0.103673	0.245866
A_16_P15010877	chr1	4470448	4470507	0.112225	0.0566628	-0.17581
A_16_P15010956	chr1	4503313	4503372	-0.252945	0.123704	0.503136
A_18_P10009469	chr1	4519653	4519712	-0.141549	-0.0548273	0.556544
A_16_P00004729	chr1	4533688	4533747	0.0620882	0.172515	-0.0469026
A_18_P10014641	chr1	4558588	4558647	-0.736351	-0.111084	-0.197694
A_16_P15011175	chr1	4583396	4583455	-0.195173	0.330891	0.438246
A_16_P35012086	chr1	4595849	4595908	0.15038	0.360338	0.107768
A_16_P35012117	chr1	4609950	4610009	-1.36817	0.125538	-0.0629773
A_14_P113580	chr1	4629201	4629260	1.18602	-0.00346158	0.0247883
A_16_P15011325	chr1	4645133	4645192	0.219112	0.0100407	-0.00332003
A_16_P15011355	chr1	4658392	4658451	-0.0226594	-0.358016	-1.0829
A_16_P15011399	chr1	4673132	4673191	-0.49393	-0.0332463	0.144837
A_16_P00005009	chr1	4700148	4700207	-0.983325	-0.00851098	-0.623112
A_16_P15011493	chr1	4710445	4710504	-0.748316	-0.0270933	-0.168511
A_16_P00005050	chr1	4725296	4725355	-1.43738	0.20617	0.560926
A_16_P35012484	chr1	4745294	4745353	0.402526	0.263351	-0.16045
A_16_P00005112	chr1	4759468	4759527	-0.0396779	0.0148491	0.37226
A_16_P00005129	chr1	4770782	4770841	0.40238	-0.162389	-1.05657
A_16_P15011708	chr1	4779098	4779157	0.254508	0.0877983	-0.145629
A_16_P00005164	chr1	4789122	4789181	-0.0845813	0.221459	0.126869
A_16_P00005184	chr1	4798383	4798442	1.30132	0.0651464	0.343597
A_16_P15011812	chr1	4812851	4812910	-0.779508	0.129004	0.335222
A_16_P00005220	chr1	4820747	4820806	1.92718	0.136645	-0.255722
A_16_P00005233	chr1	4828490	4828549	0.00630164	0.0295767	0.116648
A_14_P127161	chr1	4843323	4843370	0.81283	0.0992883	-0.183308
A_16_P15011968	chr1	4859379	4859438	1.08824	0.0774578	0.146526
A_16_P00005318	chr1	4876326	4876385	-0.276329	0.233038	-0.133553
A_16_P15012014	chr1	4890587	4890646	1.61182	0.0732061	0.610687
A_16_P00005347	chr1	4910567	4910626	0.0716648	0.140932	0.320534
A_16_P00005382	chr1	4941244	4941303	0.105825	0.0508425	0.155759
A_16_P15012136	chr1	4958499	4958558	-3.2807	0.130078	0.0274528
A_16_P35013088	chr1	4987923	4987982	0.155749	0.0361647	0.282997
A_16_P15012270	chr1	5007727	5007786	0.117025	0.0438873	0.349218
A_16_P35013229	chr1	5034222	5034281	0.415669	-0.0809893	-0.270343
A_16_P15012404	chr1	5053721	5053780	0.125546	-0.00104447	-0.152835
A_16_P00005608	chr1	5080632	5080691	-0.776517	0.183342	0.0941609
A_16_P00005632	chr1	5094261	5094320	-2.31772	0.261457	-0.409756
A_16_P35013420	chr1	5127241	5127300	1.02951	0.0681441	-0.263405
A_16_P15012591	chr1	5159991	5160050	-0.849093	0.122752	0.161825
A_16_P00005728	chr1	5200142	5200201	-0.685246	0.0712191	0.131034
A_14_P124386	chr1	5252926	5252985	0.105025	0.122397	-0.431742
A_16_P15012909	chr1	5299644	5299703	-1.32512	-0.0827933	-0.295131
A_16_P15012994	chr1	5334068	5334127	0.351577	-0.0842271	-0.378503
A_16_P00005983	chr1	5374913	5374972	-1.29321	-0.277235	-0.159644
A_16_P35014084	chr1	5407042	5407101	0.092532	0.0793485	0.160353
A_16_P15013319	chr1	5491640	5491699	0.255734	0.0963222	-0.224792
A_16_P00006186	chr1	5540264	5540323	-2.86229	0.0512424	0.31846
A_16_P15013573	chr1	5578090	5578149	0.543155	-0.0099216	0.880286
A_16_P35014502	chr1	5614166	5614224	0.895943	0.199243	0.650755
A_18_P10012686	chr1	5631361	5631420	-4.33195	0.229394	-0.0403261
A_16_P00006322	chr1	5654979	5655038	0.0394227	-0.138429	-0.736618
A_16_P15013735	chr1	5673949	5674008	0.736931	0.1109	-0.387471
A_16_P15013792	chr1	5696546	5696605	-0.42247	0.0749326	-0.0131835
A_16_P00006397	chr1	5710280	5710339	0.429719	0.211149	0.0701881
A_18_P10014788	chr1	5736340	5736399	0.813016	0.223451	-0.210625
A_16_P00006486	chr1	5768221	5768280	0.184994	0.108296	0.0456435
A_16_P15014044	chr1	5794993	5795052	0.204169	0.130594	-0.129731
A_16_P00006583	chr1	5831589	5831645	-0.860254	0.284139	-0.192002
A_18_P10013962	chr1	5865358	5865417	0.688127	0.165424	0.80056
A_16_P00006663	chr1	5887063	5887122	-1.00206	0.104738	0.227436
A_16_P00006684	chr1	5898605	5898664	0.140637	-0.0228894	-0.258691
A_16_P00006708	chr1	5910853	5910912	0.775855	0.0409783	0.0226645
A_18_P10016219	chr1	5932508	5932567	-1.05924	0.365225	0.85469
A_16_P15014450	chr1	5940301	5940360	-0.446511	0.0189314	0.793721
A_16_P15014485	chr1	5951258	5951317	1.58614	-0.0282226	-0.281026
A_16_P00006794	chr1	5958728	5958787	1.02347	0.160104	-0.251035
A_14_P101383	chr1	5966623	5966682	-0.00457871	0.198864	-0.0206165
A_16_P00006828	chr1	5979290	5979349	0.341895	0.127036	0.0706879
A_16_P00006838	chr1	5987558	5987617	0.157667	0.156501	0.282897
A_16_P15014624	chr1	6009186	6009245	0.28264	0.00574874	-0.198829
A_18_P17438436	chr1	6020395	6020454	0.0303024	-0.0390215	0.929357
A_16_P15014675	chr1	6029886	6029945	1.92891	0.127186	0.668231
A_16_P00006923	chr1	6038009	6038065	1.73291	0.292722	-0.527111
A_16_P00006934	chr1	6047307	6047366	-0.793551	0.0708119	1.17472
A_18_P10019045	chr1	6063558	6063615	-0.416753	0.0924106	0.0101327
A_16_P15014804	chr1	6076081	6076140	0.285902	0.06079	-0.338295
A_16_P15014844	chr1	6093613	6093672	-0.0631283	0.210606	0.790768
A_16_P00007019	chr1	6103720	6103778	0.25313	0.276321	0.58897
A_16_P00007037	chr1	6113099	6113158	0.944071	0.17245	0.299202
A_18_P17437417	chr1	6121951	6122010	-1.04692	0.0559547	0.196869
A_16_P00007064	chr1	6130376	6130435	0.185121	-0.0839192	-0.0899466
A_16_P15014996	chr1	6146351	6146410	0.0369421	0.198967	-0.134809
A_16_P35015945	chr1	6154235	6154294	-1.06208	0.185045	0.0011345
A_16_P00007121	chr1	6165142	6165201	0.52273	0.0305466	0.13565
A_16_P15015090	chr1	6181814	6181858	-0.367103	0.338216	-0.217797
A_16_P00007151	chr1	6192762	6192821	1.24271	0.237655	-0.710536
A_16_P00007169	chr1	6204948	6205007	1.21392	-0.00291125	-0.367274
A_14_P138100	chr1	6212532	6212582	3.19783	0.0987752	0.0488385
A_16_P15015222	chr1	6228595	6228652	0.262294	-0.157188	-0.298308
A_16_P00007227	chr1	6236105	6236164	0.970999	0.210695	0.187867
A_16_P15015270	chr1	6244493	6244552	0.693542	0.0749827	0.397732
A_16_P15015291	chr1	6253107	6253166	-0.0578556	0.16955	-0.22561
A_16_P00007281	chr1	6276331	6276390	0.879993	0.178364	-0.503733
A_14_P131305	chr1	6282504	6282562	0.749306	0.149363	-0.163086
A_16_P30021602	chr1	6291928	6291987	-0.167208	0.105848	-0.204309
A_16_P00007328	chr1	6307604	6307656	-0.198665	0.234572	0.415379
A_16_P00007357	chr1	6326230	6326289	0.8049	0.0114631	0.0141213
A_16_P15015569	chr1	6348018	6348077	0.261183	0.189382	-0.338131
A_16_P15015616	chr1	6363701	6363760	1.51068	0.0246705	0.375704
A_16_P00007443	chr1	6373270	6373329	0.0245441	-0.0152332	-0.0194287
A_16_P15015678	chr1	6384536	6384595	-0.334414	0.0850916	0.0532209
A_16_P00007490	chr1	6396045	6396104	0.853886	0.193879	0.023887
A_16_P15015761	chr1	6411511	6411570	0.113158	0.0745164	-0.311604
A_16_P35016819	chr1	6420108	6420167	-0.277453	-0.0279263	-0.240994
A_16_P15015800	chr1	6437650	6437707	-0.191926	0.24805	0.0889706
A_16_P15015812	chr1	6447011	6447070	0.0685686	-0.00591217	-0.0865358
A_16_P15015837	chr1	6457716	6457775	-0.29014	0.148552	-0.48856
A_16_P00007573	chr1	6478000	6478059	-0.878567	0.199623	-0.305588
A_16_P00007588	chr1	6487447	6487492	1.81871	0.393587	0.648749
A_16_P30022672	chr1	6520438	6520497	-0.860261	0.187438	-0.617996
A_16_P00007626	chr1	6529842	6529901	0.691526	0.0235365	-0.583678
A_16_P15016054	chr1	6537437	6537496	-0.0767411	0.152776	-0.209371
A_18_P17439050	chr1	6547477	6547535	0.317797	0.16069	0.154892
A_16_P00007681	chr1	6567123	6567175	-0.0310891	0.239823	0.144114
A_16_P30023357	chr1	6586913	6586972	0.679877	0.0663713	-0.387445
A_18_P17438883	chr1	6601633	6601692	0.21545	0.150306	-0.288291
A_16_P00007730	chr1	6614950	6615009	-0.814986	0.182988	0.116042
A_16_P15016268	chr1	6636237	6636293	0.880212	0.377895	-0.401873
A_16_P15016317	chr1	6652283	6652342	-0.0852214	-0.450289	-0.363831
A_16_P00007795	chr1	6664248	6664307	-1.12871	0.10133	0.557856
A_16_P00007806	chr1	6671946	6672005	0.900868	0.172673	-0.134206
A_18_P17438000	chr1	6688912	6688971	1.13807	0.251954	0.413249
A_16_P00007848	chr1	6699705	6699764	-0.313232	0.099721	0.234624
A_16_P35017621	chr1	6714502	6714561	-0.343829	0.0181661	-0.113198
A_16_P00007895	chr1	6734208	6734267	1.56817	0.104232	-0.194743
A_16_P15016559	chr1	6747017	6747076	1.14632	0.0168744	0.248173
A_16_P15016606	chr1	6767022	6767081	0.51772	0.0504281	0.374826
A_16_P15016650	chr1	6794817	6794876	-0.919806	0.109546	-0.773784
A_16_P35017844	chr1	6823203	6823262	-0.18617	0.205595	-0.555796
A_16_P15016755	chr1	6847636	6847695	0.0328625	0.156322	0.785398
A_16_P00008050	chr1	6859553	6859611	0.538621	0.209274	-0.724423
A_16_P00008066	chr1	6869951	6870010	1.22798	0.406554	1.24601
A_16_P15016856	chr1	6882372	6882431	-0.0185082	0.0940692	0.0855528
A_16_P00008108	chr1	6891323	6891382	0.207702	0.799974	-0.289469
A_16_P00008131	chr1	6905717	6905776	1.03164	0.164653	-0.240751
A_16_P15016944	chr1	6921434	6921493	0.477314	0.233195	-0.144421
A_16_P15016968	chr1	6931553	6931612	0.835572	0.116775	0.487538
A_14_P131783	chr1	6939147	6939206	-0.999091	0.0251538	-0.02746
A_16_P15017029	chr1	6952455	6952514	-0.120961	0.0917162	0.75983
A_18_P17440379	chr1	6963722	6963781	0.531236	-0.145796	-0.184376
A_16_P15017101	chr1	6976588	6976647	0.00518161	0.0570667	0.511115
A_18_P10014517	chr1	6990481	6990540	-0.047228	-0.082533	0.139319
A_16_P15017156	chr1	6999378	6999437	0.843386	0.0641468	-0.000407822
A_16_P35018316	chr1	7009152	7009211	2.6576	0.197396	-0.172346
A_16_P35018348	chr1	7019181	7019240	-0.596205	0.0927939	0.0699749
A_16_P15017255	chr1	7035016	7035075	-0.02931	0.022756	-0.0808171
A_18_P10016741	chr1	7045870	7045929	0.583491	0.155723	0.625273
A_16_P00008368	chr1	7060839	7060898	0.679199	0.0266396	0.0247426
A_16_P00008411	chr1	7084628	7084687	0.573642	0.247812	-0.0496356
A_16_P00008424	chr1	7097545	7097604	1.74087	0.0948209	0.0683538
A_18_P17438785	chr1	7109445	7109504	0.501264	-0.095792	-0.3315
A_16_P00008465	chr1	7119268	7119327	0.50786	0.242759	0.199961
A_18_P10019450	chr1	7132212	7132271	0.460621	0.162409	0.731547
A_16_P15017530	chr1	7143878	7143937	0.0619835	-0.0201478	-0.159694
A_16_P15017571	chr1	7156165	7156224	-0.766104	-0.0381711	-0.167527
A_16_P15017597	chr1	7166029	7166088	0.360665	0.0410302	-0.478369
A_16_P00008572	chr1	7181374	7181433	-0.0196631	0.104143	0.279406
A_18_P17440928	chr1	7200290	7200349	0.788043	0.413237	0.217513
A_16_P00008605	chr1	7211132	7211189	0.922743	0.142334	0.150396
A_16_P35018871	chr1	7224886	7224945	2.06886	0.244915	0.0640989
A_16_P15017757	chr1	7238559	7238618	-1.18313	0.0964038	-0.239711
A_16_P15017772	chr1	7251556	7251615	-0.38909	-0.0503016	0.145256
A_18_P10021222	chr1	7268013	7268072	-0.603849	0.106528	0.276958
A_14_P101558	chr1	7279126	7279185	1.57459	0.170341	0.193319
A_16_P35019006	chr1	7292484	7292543	-0.0376998	-0.171105	-0.409982
A_16_P15017912	chr1	7314736	7314795	0.717505	0.154724	-0.351528
A_16_P00008748	chr1	7322146	7322205	0.0922244	0.0317669	-0.462235
A_16_P35019103	chr1	7337735	7337794	0.497653	0.149181	-0.237554
A_16_P00008785	chr1	7350829	7350888	-0.75591	-0.0569893	0.0469207
A_18_P17441692	chr1	7361046	7361105	0.409724	-0.0321635	0.0426123
A_16_P00008815	chr1	7375010	7375069	-1.01039	0.0135135	0.573629
A_16_P35019226	chr1	7392629	7392688	-0.254835	0.00992277	0.0284043
A_16_P15018116	chr1	7403474	7403533	-0.300142	0.317922	-0.0435919
A_16_P00008870	chr1	7411845	7411904	0.47434	0.119379	0.0872693
A_16_P35019311	chr1	7422056	7422115	0.295063	0.037311	0.336541
A_16_P15018190	chr1	7430365	7430424	0.22388	0.0365488	-0.163018
A_16_P15018222	chr1	7440018	7440077	-0.556112	0.0370228	-0.2375
A_16_P00008932	chr1	7447787	7447846	-1.81079	0.141018	0.0348355
A_14_P116327	chr1	7469804	7469863	-0.724561	0.0143187	-0.0303394
A_16_P35019452	chr1	7483647	7483706	-0.0634031	-0.074828	-0.350568
A_16_P35019475	chr1	7491077	7491136	-0.013859	0.0273293	-0.580084
A_16_P00009000	chr1	7502275	7502334	0.0872043	0.100287	0.0474006
A_16_P00009022	chr1	7513023	7513080	-0.502343	-0.0967488	-0.322186
A_16_P00009054	chr1	7527447	7527506	-0.139043	0.366565	-0.484964
A_16_P00009079	chr1	7538957	7539016	-0.774569	-0.126991	-0.304661
A_16_P15018532	chr1	7555776	7555834	-0.118432	-0.169529	-0.876087
A_16_P35019740	chr1	7570660	7570719	-1.29502	-0.287379	-0.379312
A_16_P00009150	chr1	7579156	7579215	1.69383	0.0428324	-0.0281362
A_16_P15018626	chr1	7588265	7588320	-0.564583	-0.00924061	-0.391657
A_16_P00009182	chr1	7599695	7599754	1.06154	0.0995666	0.0842574
A_18_P10022583	chr1	7614959	7615018	-0.0757811	-0.0124985	0.182247
A_16_P15018747	chr1	7630342	7630401	0.0223021	0.256571	-0.352185
A_16_P00009236	chr1	7638223	7638282	1.19757	-0.170755	0.16773
A_16_P00009256	chr1	7648843	7648902	-1.3857	0.090597	-0.776053
A_16_P15018830	chr1	7669379	7669437	-0.246085	-0.00701669	-0.407334
A_14_P126340	chr1	7684025	7684084	-2.51734	-0.038573	-0.230293
A_16_P15018924	chr1	7697941	7697999	-1.36915	0.106414	-0.0761202
A_16_P00009371	chr1	7717740	7717799	0.449457	0.238421	0.284729
A_16_P00009401	chr1	7731654	7731713	0.799811	0.105791	0.0775732
A_16_P15019062	chr1	7743397	7743456	-0.309116	0.103652	-0.794405
A_16_P15019087	chr1	7754470	7754529	0.40315	0.214064	0.163113
A_16_P15019143	chr1	7773369	7773428	0.653776	0.135585	0.0036609
A_16_P00009505	chr1	7792875	7792934	1.23034	0.0400109	-0.140064
A_16_P15019227	chr1	7802723	7802782	-0.534154	0.140312	-0.35732
A_16_P15019284	chr1	7819801	7819860	0.680085	0.183845	-0.179811
A_16_P30025559	chr1	7828876	7828935	0.546631	0.273093	0.527305
A_14_P201873	chr1	7836776	7836835	0.121019	0.22358	-0.226011
A_16_P00009618	chr1	7853668	7853727	-0.443696	0.141757	0.282421
A_16_P00009637	chr1	7863871	7863928	0.354422	0.257681	-0.346639
A_16_P15019443	chr1	7871307	7871366	-1.08477	0.0958269	0.0112286
A_16_P35020655	chr1	7887860	7887919	0.423366	0.278783	0.400265
A_16_P35020682	chr1	7902948	7903007	0.179267	0.189581	0.0334464
A_14_P200004	chr1	7912032	7912091	-0.628513	0.151388	0.366683
A_16_P00009721	chr1	7929940	7929999	0.466147	0.0316106	0.256908
A_16_P00009727	chr1	7946655	7946714	-0.0904753	0.280734	-0.491936
A_16_P15019616	chr1	7966927	7966986	0.152602	0.280264	0.581773
A_16_P15019637	chr1	7976614	7976671	0.331844	0.567193	-0.103421
A_16_P00009775	chr1	7997771	7997830	0.0952645	0.101677	0.194475
A_16_P00009791	chr1	8009450	8009509	0.503757	0.265935	0.402648
A_16_P35020923	chr1	8022639	8022698	-0.560763	0.303746	0.91633
A_16_P00009821	chr1	8032090	8032149	-0.0752301	0.63719	-0.562744
A_16_P15019788	chr1	8049531	8049590	0.594358	0.0651517	-0.396147
A_16_P00009866	chr1	8067941	8068000	1.30398	0.0174409	-0.918656
A_16_P15019868	chr1	8080483	8080542	-1.11439	0.116434	-0.0973351
A_16_P15019895	chr1	8088220	8088279	0.76754	0.14906	0.26995
A_16_P15019930	chr1	8104612	8104671	-0.140382	0.266492	-1.0195
A_16_P15019957	chr1	8116178	8116237	-0.276952	0.0688347	-0.621837
A_18_P10018456	chr1	8125192	8125251	-0.169919	0.167928	-0.638961
A_16_P00009969	chr1	8137761	8137820	0.306807	0.222346	0.235505
A_16_P15020059	chr1	8157926	8157985	0.185827	0.159605	0.614349
A_14_P120934	chr1	8180983	8181042	-0.51195	-0.00809434	-0.238317
A_16_P00010058	chr1	8212145	8212204	0.255103	0.126844	-0.612531
A_16_P15020218	chr1	8231915	8231974	0.44667	0.00317198	-0.213227
A_18_P10021661	chr1	8246013	8246072	-1.11471	0.263486	0.21952
A_16_P15020264	chr1	8255222	8255281	-1.25406	0.155945	-0.501505
A_16_P00010144	chr1	8278749	8278808	-0.477168	0.0730169	0.182523
A_18_P10018867	chr1	8308170	8308229	-2.14136	0.637687	-0.65488
A_16_P00010205	chr1	8343754	8343813	0.219147	0.247632	0.40273
A_16_P00010216	chr1	8355051	8355110	0.0863042	0.056624	0.151872
A_16_P15020475	chr1	8365916	8365975	-0.778924	0.338889	-0.214407
A_16_P15020504	chr1	8380151	8380210	-0.955286	-0.0471765	-0.807221
A_18_P10021465	chr1	8394154	8394210	-0.202911	0.288318	-0.354582
A_16_P00010279	chr1	8403606	8403665	-0.057306	0.269592	0.572658
A_18_P10019723	chr1	8413280	8413339	-1.33338	0.111453	0.475236
A_16_P00010327	chr1	8427574	8427633	0.0115818	0.226312	0.133359
A_16_P00010345	chr1	8436488	8436547	0.615559	0.208345	0.635186
A_16_P15020698	chr1	8444047	8444106	-1.20791	0.226962	0.0635681
A_16_P15020722	chr1	8452997	8453056	1.14527	0.160186	0.461257
A_16_P15020769	chr1	8472420	8472479	0.0128316	0.313541	0.930221
A_16_P15020802	chr1	8481786	8481845	0.74751	0.247002	1.15188
A_16_P15020847	chr1	8497132	8497191	1.37782	0.228462	0.256727
A_16_P15020870	chr1	8509888	8509947	1.11488	0.14406	-0.106161
A_14_P125973	chr1	8518072	8518131	1.00664	0.245658	0.281972
A_16_P15020941	chr1	8532296	8532355	-0.435938	0.117089	-0.0619019
A_16_P15020999	chr1	8557388	8557447	1.51361	0.183823	0.630961
A_16_P35022258	chr1	8566041	8566100	-0.260592	-0.0608194	-0.626907
A_16_P15021032	chr1	8576792	8576851	0.158147	0.172936	0.122294
A_16_P15021059	chr1	8586393	8586452	0.207931	0.252474	0.602347
A_16_P00010597	chr1	8601272	8601331	0.846027	0.33327	0.100022
A_16_P00010639	chr1	8623758	8623817	0.679045	0.440174	-0.322867
A_16_P35022445	chr1	8631738	8631797	0.673683	0.149713	0.439589
A_16_P35022496	chr1	8653009	8653068	1.18703	0.0924691	0.166983
A_16_P35022550	chr1	8670200	8670259	-0.295523	-0.0183374	-0.708263
A_16_P35022639	chr1	8695249	8695308	-0.0848042	-0.116065	-0.521698
A_16_P00010779	chr1	8712458	8712517	0.630001	0.194348	-0.238595
A_18_P10022805	chr1	8728202	8728261	0.741787	0.162189	0.280919
A_16_P15021490	chr1	8736187	8736246	-0.136034	0.126721	0.381309
A_16_P15021527	chr1	8749438	8749497	1.13906	0.177704	-0.0282656
A_16_P35022817	chr1	8759587	8759646	0.937211	0.303343	-0.278431
A_16_P15021605	chr1	8779410	8779469	1.97281	0.148136	-0.101991
A_16_P35022894	chr1	8788292	8788351	-0.515634	0.105094	-0.311043
A_16_P35022909	chr1	8797211	8797270	0.14244	0.203761	0.0429002
A_16_P15021681	chr1	8811553	8811612	1.11233	0.218757	0.305557
A_16_P15021733	chr1	8830202	8830261	0.39712	0.116339	-0.112916
A_16_P35023032	chr1	8845190	8845249	-1.79055	-0.182018	0.283848
A_16_P15021819	chr1	8864303	8864362	0.304007	0.130315	-0.00777315
A_18_P10023601	chr1	8873186	8873245	0.694866	0.149732	-0.0377424
A_14_P139236	chr1	8883573	8883632	-0.71331	0.164499	-0.217556
A_16_P00011049	chr1	8905193	8905252	0.84029	0.192316	0.177811
A_16_P15021923	chr1	8914133	8914192	-0.624987	0.125846	-0.528381
A_16_P00011084	chr1	8927970	8928027	-1.05448	0.322709	-0.0290528
A_16_P00011109	chr1	8940057	8940116	1.63176	0.115079	0.360893
A_16_P35023299	chr1	8950067	8950126	-0.190852	0.149327	-0.00125343
A_18_P17446211	chr1	8963961	8964005	-0.103099	0.51718	-0.164401
A_16_P00011128	chr1	8971760	8971819	0.574446	0.263787	-0.013302
A_16_P15022069	chr1	8990045	8990104	0.0845442	0.125436	0.0911985
A_18_P10024895	chr1	9002758	9002817	-0.873107	-0.032969	0.169917
A_16_P15022123	chr1	9019086	9019145	0.0618314	0.0681366	-0.460485
A_16_P15022134	chr1	9026685	9026744	0.77566	-0.0169824	-0.591583
A_14_P129614	chr1	9035049	9035108	-1.03771	0.246488	-0.257189
A_16_P15022174	chr1	9046166	9046225	0.0319024	-0.00336697	0.0302867
A_16_P00011212	chr1	9054060	9054119	0.0707837	0.310276	-0.597672
A_16_P00011232	chr1	9069346	9069405	0.532434	0.760686	0.271717
A_16_P00011259	chr1	9087907	9087966	-0.606946	0.101198	-0.884636
A_16_P15022299	chr1	9096995	9097054	0.42373	0.0777457	-0.397164
A_16_P00011281	chr1	9105472	9105531	0.0651836	0.0867118	-0.430425
A_16_P00011290	chr1	9118376	9118435	0.334655	0.134761	-0.217426
A_16_P15022383	chr1	9136434	9136493	-0.7349	0.309237	0.214337
A_18_P17447811	chr1	9146115	9146171	-0.276065	0.268103	0.459531
A_14_P129110	chr1	9161915	9161974	-1.6131	0.0588812	-0.868086
A_16_P00011343	chr1	9173343	9173402	-0.196418	0.0049808	-0.284222
A_16_P00011351	chr1	9180916	9180975	0.98444	0.103727	-0.229171
A_16_P35023778	chr1	9186613	9186672	1.3622	0.133796	-0.230517
A_16_P00011366	chr1	9197556	9197615	-0.170654	0.216252	-0.582165
A_16_P15022487	chr1	9201716	9201775	0.0330137	0.210621	-0.583976
A_16_P00011385	chr1	9212359	9212415	-0.419975	0.0579204	0.479205
A_16_P00011400	chr1	9221821	9221880	-0.836177	0.301398	0.124302
A_16_P15022562	chr1	9228472	9228531	0.384999	-0.0474999	-0.308741
A_16_P00011426	chr1	9239758	9239817	0.12881	0.0312523	-0.10556
A_16_P15022626	chr1	9251877	9251936	0.0407027	0.201174	-0.299806
A_16_P00011493	chr1	9280487	9280546	1.37912	-0.0235176	0.231634
A_16_P00011513	chr1	9302463	9302522	-1.74809	0.178506	0.926984
A_16_P15022785	chr1	9314524	9314583	0.034862	0.238169	-0.23096
A_16_P00011572	chr1	9332851	9332910	-0.998723	0.024899	-0.0579313
A_16_P15022887	chr1	9349021	9349080	0.0858753	-0.0667368	-0.062555
A_18_P10025749	chr1	9371010	9371069	-1.31389	-0.158733	-0.334677
A_16_P00011648	chr1	9382453	9382508	0.490866	0.311994	0.897018
A_16_P00011664	chr1	9389926	9389984	0.0518228	0.237035	-0.051301
A_16_P15023043	chr1	9404173	9404232	1.1663	0.1232	0.0523244
A_16_P35024418	chr1	9416712	9416771	1.13332	0.0208647	0.140573
A_18_P10024715	chr1	9430134	9430193	0.965574	0.197462	1.12669
A_18_P10024350	chr1	9466795	9466854	0.445912	0.0793691	-0.421731
A_16_P00011821	chr1	9488597	9488655	-0.425683	0.261635	0.388504
A_14_P133115	chr1	9503521	9503580	0.0311024	0.155334	0.698833
A_16_P15023325	chr1	9513323	9513382	1.10543	0.13201	-0.149008
A_18_P10027908	chr1	9527063	9527122	0.896404	0.255728	0.225163
A_16_P35024736	chr1	9554493	9554552	-0.0264775	-0.104772	-0.72931
A_16_P00011916	chr1	9586907	9586962	-0.686888	0.0400701	-0.537856
A_14_P126413	chr1	9604625	9604684	-0.28997	0.170407	0.197481
A_16_P15023518	chr1	9620841	9620900	0.119745	0.00725953	-0.629265
A_16_P15023552	chr1	9633085	9633144	-0.812404	-0.081568	-0.341107
A_14_P202076	chr1	9642791	9642850	0.891785	0.0779855	-0.62016
A_16_P00011997	chr1	9651692	9651742	-1.14218	0.279933	-0.259381
A_16_P00012026	chr1	9665180	9665239	0.382731	0.218114	-0.0644803
A_18_P17449150	chr1	9675950	9676009	-0.0190346	-0.089395	-0.593534
A_16_P15023721	chr1	9694690	9694749	0.727351	0.133177	0.135636
A_16_P35025095	chr1	9711507	9711566	-0.0223393	0.490001	-0.812854
A_16_P00012098	chr1	9729812	9729871	0.210831	0.0675665	-0.736694
A_16_P15023799	chr1	9738816	9738875	0.292653	0.0644258	0.0481053
A_16_P15023836	chr1	9753120	9753179	0.00662166	0.0758968	-0.217728
A_16_P15023843	chr1	9764266	9764325	-0.00921298	0.109831	-0.295928
A_16_P00012149	chr1	9778172	9778219	0.399959	0.145734	-0.395628
A_16_P15023933	chr1	9795806	9795865	-1.14038	0.220059	0.518071
A_18_P10025653	chr1	9816708	9816767	0.295994	0.120613	-0.203519
A_16_P35025401	chr1	9830193	9830252	-0.8857	0.0343574	-0.683118
A_16_P00012252	chr1	9845436	9845495	1.38901	0.25999	-0.217397
A_18_P17448803	chr1	9854316	9854375	-2.36788	0.32166	0.77338
A_16_P00012267	chr1	9863963	9864022	0.0858242	0.0225081	-0.624389
A_16_P00012281	chr1	9873747	9873806	0.0879043	0.278687	-0.818377
A_16_P15024146	chr1	9886572	9886631	-1.29631	-0.0174073	0.458131
A_16_P00012311	chr1	9897089	9897148	-0.30507	0.304198	0.0132412
A_14_P123852	chr1	9910349	9910408	0.488627	-0.0175834	0.0358647
A_18_P10022944	chr1	9925863	9925922	-0.231052	0.211675	0.118692
A_16_P00012376	chr1	9937172	9937231	-1.22174	0.107259	1.04061
A_18_P10023769	chr1	9944662	9944717	-0.0749445	0.208689	0.598078
A_18_P10024696	chr1	9952971	9953030	0.358806	0.0847009	0.404618
A_16_P15024324	chr1	9963375	9963434	0.525702	0.174119	0.490066
A_16_P15024344	chr1	9971184	9971243	0.0531705	0.0612153	0.189932
A_14_P105463	chr1	9990357	9990416	0.75587	0.160473	0.23588
A_16_P00012473	chr1	10010696	10010755	0.821433	0.214783	0.11778
A_16_P00012486	chr1	10022193	10022252	1.12445	0.0490629	0.217659
A_16_P15024478	chr1	10035816	10035875	1.31884	0.137231	-0.438419
A_16_P15024502	chr1	10048380	10048439	1.15699	0.0322412	-0.284225
A_14_P139912	chr1	10059707	10059761	0.00246149	-0.0435051	-1.2381
A_16_P15024537	chr1	10071750	10071809	0.465945	0.0974399	-0.666772
A_16_P15024551	chr1	10087094	10087153	-0.699198	0.0515762	-0.907844
A_16_P00012548	chr1	10101040	10101099	-0.310619	0.207322	-1.08529
A_14_P125508	chr1	10115173	10115232	-0.462949	0.196368	-0.0283305
A_18_P17448689	chr1	10123395	10123454	-0.147276	0.151863	-0.138239
A_16_P15024654	chr1	10132622	10132681	1.38076	0.282627	0.0389382
A_16_P00012588	chr1	10143547	10143606	1.00982	0.120271	0.00789586
A_16_P15024708	chr1	10162949	10163008	0.154786	0.0913506	-0.326872
A_16_P00012642	chr1	10177621	10177680	0.81299	0.131078	0.473375
A_16_P00012654	chr1	10186902	10186961	0.158787	0.215807	0.123414
A_14_P113054	chr1	10195115	10195174	0.690618	0.18814	-0.186582
A_16_P15024818	chr1	10204946	10205005	0.0249771	0.212218	-0.265874
A_16_P00012700	chr1	10218429	10218488	0.735794	0.266606	0.224922
A_16_P15024883	chr1	10231132	10231191	0.223961	0.19449	-0.261142
A_14_P124250	chr1	10240818	10240877	-0.398746	0.195398	1.19309
A_16_P15024944	chr1	10264213	10264272	-0.720925	0.125988	-0.497422
A_16_P15024964	chr1	10272414	10272473	0.611929	0.257724	0.577452
A_14_P129141	chr1	10282212	10282271	-0.227956	0.170529	-0.249542
A_16_P15025009	chr1	10292231	10292290	1.04248	0.293119	-0.537383
A_14_P126766	chr1	10311327	10311386	-0.601309	0.0138185	-0.363021
A_16_P15025084	chr1	10324455	10324514	0.543824	0.302457	0.105759
A_16_P35026520	chr1	10331887	10331946	0.586071	0.67175	0.54885
A_18_P10028205	chr1	10346619	10346678	1.24133	0.289925	0.216779
A_14_P112944	chr1	10356926	10356985	-0.157116	0.30548	0.124858
A_16_P00012913	chr1	10366402	10366461	0.279689	0.156196	-0.24975
A_16_P15025226	chr1	10374259	10374318	0.123585	0.273673	-0.811351
A_16_P35026687	chr1	10384092	10384151	1.45984	0.187323	0.272253
A_14_P127621	chr1	10402129	10402188	0.554778	0.34527	0.223703
A_16_P15025356	chr1	10418346	10418405	-0.875605	0.26286	-0.372368
A_16_P15025386	chr1	10428582	10428641	0.421531	0.283256	0.379051
A_14_P134581	chr1	10440983	10441042	-1.80026	0.165315	-0.0118976
A_16_P15025453	chr1	10463061	10463120	0.727976	0.174397	-0.34132
A_14_P139581	chr1	10475442	10475501	0.699785	0.183772	0.0206584
A_16_P15025513	chr1	10484618	10484674	1.89224	0.210247	0.564812
A_14_P121257	chr1	10494714	10494770	-0.0339121	0.33233	0.0968252
A_14_P134446	chr1	10510868	10510927	-1.58513	0.120393	0.387548
A_14_P134388	chr1	10521730	10521778	0.665227	0.372063	0.311008
A_14_P126703	chr1	10530371	10530430	-0.303588	0.0448108	-0.189215
A_14_P136321	chr1	10531673	10531732	-0.966273	-0.0116645	-0.325441
A_16_P35027120	chr1	10539646	10539705	0.119056	0.0660064	-0.236881
A_14_P136647	chr1	10560932	10560991	-0.18967	0.0977786	-0.301176
A_16_P15025713	chr1	10576305	10576364	0.595468	0.0450126	0.672071
A_14_P117037	chr1	10596216	10596275	0.0255441	0.0130362	0.228944
A_16_P00013299	chr1	10617054	10617113	0.280463	0.133422	-0.177404
A_16_P00013307	chr1	10632152	10632211	1.79623	0.203523	-0.341215
A_16_P15025870	chr1	10642490	10642549	-0.25206	0.133271	0.00233796
A_14_P135931	chr1	10662249	10662308	-1.1297	0.00855885	0.230543
A_16_P00013354	chr1	10674255	10674314	0.580363	0.159661	-0.101065
A_16_P00013373	chr1	10683264	10683323	0.878838	0.0541364	0.0361328
A_14_P112528	chr1	10690734	10690793	1.09679	0.068318	-0.143224
A_14_P113598	chr1	10715339	10715397	-0.465718	0.00622419	0.570669
A_16_P00013459	chr1	10724088	10724147	4.79364	0.0398194	-0.725687
A_14_P133526	chr1	10732710	10732769	0.4432	0.0608161	-0.350122
A_16_P00013497	chr1	10742169	10742228	0.182038	0.277973	0.341524
A_14_P117331	chr1	10753078	10753137	-0.276471	0.103911	0.466011
A_14_P201005	chr1	10772501	10772560	-0.0679408	-0.0863545	-0.238448
A_16_P15026328	chr1	10784429	10784488	1.01086	0.178468	0.347023
A_16_P00013620	chr1	10804053	10804112	0.0667315	0.168765	0.167908
A_16_P00013662	chr1	10827712	10827771	-0.0311396	0.0976171	-0.368708
A_16_P15026485	chr1	10836327	10836386	3.49509	0.0823655	0.226198
A_16_P35028073	chr1	10857169	10857228	-0.588577	0.181424	-0.313399
A_16_P00013746	chr1	10869096	10869155	0.680415	0.376078	-0.180462
A_16_P15026667	chr1	10892663	10892722	-0.934306	0.174177	-0.00937107
A_16_P00013830	chr1	10923841	10923900	-1.43345	0.118061	0.0980661
A_18_P17451492	chr1	10944294	10944353	-0.509531	0.248492	0.153799
A_16_P15026797	chr1	10955193	10955252	0.14009	-0.0489465	-0.199871
A_16_P35028365	chr1	10976185	10976244	0.334235	0.453296	0.168803
A_16_P00013909	chr1	10990431	10990489	0.766457	0.0481743	-0.778412
A_16_P00013925	chr1	11001563	11001622	-0.0708209	0.115337	0.638142
A_14_P133492	chr1	11013332	11013391	0.4756	0.187645	0.0760317
A_16_P35028485	chr1	11024349	11024408	-0.481128	0.0128094	-0.0877103
A_14_P114459	chr1	11036167	11036226	0.213485	0.323861	0.250071
A_16_P00013985	chr1	11046874	11046933	-0.270617	0.281972	-0.117501
A_16_P35028544	chr1	11063534	11063593	0.645204	0.302784	-0.487298
A_14_P109351	chr1	11080361	11080420	0.426217	0.106965	-0.0827901
A_14_P114908	chr1	11085306	11085365	0.163747	0.152961	0.176073
A_14_P124408	chr1	11097910	11097969	1.30567	0.300904	0.915285
A_14_P104235	chr1	11114627	11114678	-0.152539	0.0719624	-0.0104158
A_14_P137318	chr1	11134268	11134326	0.17994	0.168267	0.351541
A_14_P117525	chr1	11140934	11140993	-1.51478	0.185254	0.244223
A_16_P15027208	chr1	11147825	11147884	0.00128025	0.0205802	0.0338017
A_14_P134809	chr1	11167237	11167296	1.03927	0.272253	0.561114
A_16_P15027271	chr1	11176986	11177045	0.329254	0.0460286	-0.146103
A_16_P15027330	chr1	11199476	11199535	-0.166526	0.231202	0.244764
A_16_P00014195	chr1	11217059	11217118	0.339353	0.232157	0.756735
A_16_P00014218	chr1	11235191	11235250	0.338301	0.207568	0.00862869
A_14_P117053	chr1	11249468	11249519	0.926843	0.0925969	1.19247
A_14_P135031	chr1	11251270	11251329	0.694643	0.317235	0.180618
A_14_P122038	chr1	11270844	11270902	0.754298	0.128154	0.593863
A_16_P15027551	chr1	11281912	11281971	-0.00740181	0.103154	-0.522159
A_14_P136185	chr1	11293503	11293562	-0.0464066	0.421434	0.205222
A_16_P15027600	chr1	11303393	11303452	0.475557	0.356207	0.00686494
A_14_P128013	chr1	11318613	11318672	0.446057	0.193459	0.0511335
A_16_P15027650	chr1	11325971	11326030	-0.339728	0.0944395	-1.22098
A_16_P00014365	chr1	11334224	11334283	-0.322211	0.277572	0.0305559
A_14_P121354	chr1	11343431	11343490	-0.634997	0.305858	0.12536
A_16_P00014385	chr1	11353428	11353487	-0.4576	0.0468954	-0.189354
A_14_P200799	chr1	11362834	11362893	-0.197517	0.179819	0.323005
A_16_P00014430	chr1	11384931	11384990	-0.0335397	0.285907	-0.353817
A_16_P00014496	chr1	11429520	11429579	0.0515831	0.119009	-0.0335445
A_16_P00014523	chr1	11460214	11460273	0.267723	0.289436	-0.226761
A_16_P35029587	chr1	11474182	11474241	-0.500938	0.0426346	-0.283503
A_16_P00014538	chr1	11485302	11485361	-0.515995	0.156357	0.401383
A_16_P35029639	chr1	11502164	11502223	-0.948581	0.209563	-0.406914
A_16_P15028063	chr1	11521662	11521721	-0.245839	0.192566	-0.0231008
A_16_P15028107	chr1	11537224	11537283	1.28949	-0.157025	-0.343898
A_16_P00014648	chr1	11548777	11548836	-0.256831	0.00284595	-0.169354
A_16_P00014669	chr1	11560862	11560921	0.00646162	0.26717	-0.254394
A_16_P35029849	chr1	11576346	11576405	-0.0269795	0.0388226	-0.128768
A_16_P35029944	chr1	11601179	11601238	0.709438	0.0209576	0.397594
A_16_P00014748	chr1	11614764	11614823	-1.15664	0.165937	1.00471
A_16_P00014777	chr1	11631682	11631741	-0.0685595	0.291933	0.0922331
A_16_P00014844	chr1	11688767	11688826	-0.862192	0.133972	-0.224977
A_16_P00014871	chr1	11703966	11704025	-0.22726	0.239447	-0.574768
A_14_P136034	chr1	11718411	11718466	-0.075141	0.341733	-0.182637
A_14_P102556	chr1	11731302	11731358	-0.210332	0.19249	-0.206867
A_14_P137142	chr1	11735134	11735181	-0.074661	0.374406	-0.356876
A_14_P104249	chr1	11739464	11739523	-0.50217	0.230538	0.237245
A_16_P00014936	chr1	11753062	11753112	0.935097	0.267848	-0.0155153
A_14_P123003	chr1	11760548	11760607	0.371685	0.0813243	-0.83682
A_16_P15028721	chr1	11776480	11776539	-0.543279	0.115337	-0.573263
A_16_P00014979	chr1	11785007	11785066	1.54655	0.171562	0.0529026
A_14_P125960	chr1	11804351	11804410	0.0516883	0.101227	0.148597
A_16_P15028813	chr1	11815509	11815568	-0.244902	0.0893037	-0.309087
A_16_P15028842	chr1	11830438	11830497	-0.189588	0.430162	-0.235542
A_16_P15028884	chr1	11846392	11846451	-0.461119	0.287716	-0.631319
A_14_P134737	chr1	11854429	11854477	0.172443	-0.023881	-0.416118
A_14_P139194	chr1	11865099	11865157	1.08767	0.163856	0.667641
A_16_P15028969	chr1	11875870	11875929	0.62802	0.256114	-0.125741
A_16_P00015118	chr1	11886192	11886251	-0.724868	0.162222	-0.273415
A_16_P00015131	chr1	11893582	11893641	-0.00825882	0.0225009	0.0143051
A_14_P115457	chr1	11900938	11900997	-0.264377	0.141404	-0.218993
A_14_P139620	chr1	11905866	11905922	-0.0684986	0.203906	0.262595
A_14_P134055	chr1	11917526	11917585	0.017022	0.143266	-0.104908
A_16_P00015186	chr1	11925140	11925199	-1.70042	0.167794	-0.561494
A_16_P15029116	chr1	11933148	11933207	0.224163	0.38904	-0.197234
A_16_P15029151	chr1	11945009	11945068	-0.054559	0.32685	-0.51752
A_14_P116760	chr1	11953378	11953437	-0.522527	0.049039	-0.268644
A_16_P15029196	chr1	11968503	11968561	-0.902707	0.0595251	0.121256
A_14_P114009	chr1	11980367	11980423	1.53464	0.121629	0.737153
A_14_P110411	chr1	11983648	11983704	-0.143767	0.297038	0.622195
A_16_P00015254	chr1	11992538	11992597	0.940636	0.292699	-0.903408
A_16_P15029272	chr1	12000645	12000698	0.532032	0.174114	-0.492717
A_16_P00015285	chr1	12017375	12017434	-1.2035	0.0435502	-0.17954
A_16_P00015294	chr1	12025077	12025136	-0.0306596	-0.0103134	-0.0960351
A_14_P120977	chr1	12035551	12035607	1.28006	0.130322	0.248366
A_16_P00015326	chr1	12049497	12049554	0.908596	0.343483	0.886736
A_14_P132643	chr1	12073386	12073444	-0.348247	0.195768	0.10745
A_14_P115034	chr1	12080334	12080379	0.239749	0.194152	-0.0933482
A_16_P15029492	chr1	12095925	12095984	0.0688698	0.137042	0.16143
A_16_P15029517	chr1	12111975	12112034	-0.472229	0.0189317	-0.184319
A_14_P121213	chr1	12127129	12127188	-0.803434	0.240527	-0.430749
A_16_P35031404	chr1	12146350	12146409	0.255899	0.139162	0.123093
A_16_P15029615	chr1	12157425	12157484	1.22147	0.123634	0.299054
A_14_P104250	chr1	12175939	12175998	0.448103	0.221401	-0.0546021
A_16_P15029680	chr1	12190872	12190931	-0.772107	0.0932284	0.39858
A_16_P00015478	chr1	12199694	12199753	0.186046	0.353017	0.722374
A_16_P00015497	chr1	12209643	12209702	-0.011619	0.15823	0.477616
A_16_P00015512	chr1	12219043	12219102	0.285861	0.284799	0.513007
A_16_P00015526	chr1	12228049	12228108	-0.0786611	-0.0396407	-0.495488
A_14_P130227	chr1	12243971	12244030	0.387661	0.353309	-0.40856
A_16_P00015587	chr1	12259941	12259992	-0.0397799	0.277496	0.542531
A_16_P00015594	chr1	12268074	12268133	0.128579	0.375935	0.687807
A_16_P00015600	chr1	12281206	12281255	0.753361	0.149514	0.110486
A_16_P35031747	chr1	12291544	12291603	-0.0439061	0.179756	-0.205813
A_16_P35031782	chr1	12302568	12302627	3.8459	0.375499	0.0292878
A_16_P35031814	chr1	12316978	12317037	0.129826	0.157645	0.0939367
A_16_P00015656	chr1	12327927	12327986	-0.0584895	0.126361	-0.125174
A_16_P00015677	chr1	12339656	12339715	0.555244	0.371843	-0.378652
A_16_P15030061	chr1	12353532	12353591	0.205312	0.151825	-0.301979
A_16_P35031951	chr1	12364944	12365003	-1.22396	0.225274	0.0213632
A_16_P00015732	chr1	12374160	12374219	-0.19033	0.0382671	0.0499068
A_16_P15030139	chr1	12381814	12381873	-0.26318	0.0960273	0.176555
A_16_P15030179	chr1	12396101	12396160	1.05055	0.244875	0.170683
A_16_P00015809	chr1	12414024	12414083	1.46777	0.519597	0.0637845
A_16_P00015828	chr1	12423260	12423319	1.64241	0.164259	0.572464
A_16_P15030309	chr1	12445275	12445334	0.270784	0.173112	0.386724
A_16_P35032251	chr1	12467742	12467801	1.9093	0.117849	0.415581
A_16_P35032268	chr1	12476648	12476707	0.355564	0.236413	-0.180478
A_16_P00015912	chr1	12484231	12484290	2.3111	0.0400563	0.0666668
A_16_P35032343	chr1	12500215	12500274	0.70564	0.268842	-0.352248
A_16_P15030492	chr1	12515997	12516056	0.121345	0.194494	-0.124471
A_16_P00015999	chr1	12530129	12530188	-0.355351	0.399712	0.358039
A_16_P00016021	chr1	12540511	12540570	1.22965	0.295254	0.786635
A_16_P35032524	chr1	12553843	12553902	0.76361	0.144693	0.0596216
A_16_P15030642	chr1	12561438	12561497	0.598032	-0.0194831	-0.798706
A_16_P15030672	chr1	12569726	12569785	0.620211	0.209745	0.495392
A_16_P00016093	chr1	12578912	12578971	-0.208904	0.131932	0.535325
A_16_P15030711	chr1	12589186	12589245	0.0571833	-0.0621409	-0.548329
A_16_P00016108	chr1	12599003	12599062	0.133301	0.135772	-0.271545
A_16_P15030745	chr1	12609838	12609897	-0.124038	-0.0719143	-0.424898
A_16_P00016138	chr1	12619765	12619824	0.658894	0.278439	-0.549044
A_16_P00016149	chr1	12627920	12627979	-0.0120998	0.166824	0.334581
A_16_P15030825	chr1	12642174	12642233	1.22907	0.107469	0.270622
A_16_P00016184	chr1	12650023	12650082	0.00429734	0.058451	-0.291559
A_14_P109509	chr1	12663400	12663459	-0.000497934	0.120966	0.314776
A_14_P104034	chr1	12677409	12677466	0.0144343	0.0962902	0.898068
A_16_P15030952	chr1	12687421	12687480	0.613844	0.180536	0.433135
A_14_P127931	chr1	12710136	12710195	0.522296	-0.0320443	-0.644241
A_16_P00016281	chr1	12726696	12726755	-0.425568	0.257715	0.871297
A_16_P15031040	chr1	12734282	12734339	0.948045	0.209732	-0.026207
A_16_P15031050	chr1	12743119	12743178	-0.620357	0.148045	0.0701138
A_16_P15031072	chr1	12754214	12754273	-0.396821	0.163887	0.53029
A_16_P00016315	chr1	12775848	12775907	0.263068	0.363768	-0.250656
A_16_P00016330	chr1	12784752	12784811	0.665145	0.162938	0.175268
A_16_P15031125	chr1	12794655	12794713	0.0516875	0.238181	0.00655806
A_14_P137496	chr1	12806331	12806386	-0.257591	0.308791	0.590555
A_16_P00016349	chr1	12816037	12816096	0.165811	0.0253507	0.649859
A_16_P00016369	chr1	12828748	12828807	0.0861442	0.200396	0.26252
A_18_P10031886	chr1	12846934	12846993	0.272933	0.202768	0.476039
A_16_P15031271	chr1	12870767	12870823	0.39017	0.197651	-0.0509762
A_16_P00016422	chr1	12912569	12912625	0.121825	0.106092	-0.403099
A_16_P00016451	chr1	13178469	13178528	0.591072	0.155556	-0.428953
A_16_P15032593	chr1	13782167	13782226	0.0742948	0.0628757	-0.609852
A_16_P15032613	chr1	13791307	13791366	-2.19813	0.572101	0.293481
A_16_P15032643	chr1	13804405	13804464	0.158129	0.22984	0.071583
A_16_P00016521	chr1	13822926	13822983	0.143754	0.182197	-0.472583
A_16_P00016528	chr1	13831511	13831570	-0.726251	-0.00263822	-0.847749
A_16_P00016563	chr1	13850671	13850730	1.01206	0.0602348	0.281734
A_14_P123143	chr1	13867257	13867316	1.80606	0.0111293	-0.138475
A_16_P00016605	chr1	13883395	13883454	-0.847109	0.160712	-0.356937
A_16_P15032824	chr1	13901875	13901934	-0.0846534	0.0402031	-0.283617
A_14_P104143	chr1	13914962	13915021	-0.657292	0.149353	-0.0050929
A_16_P00016643	chr1	13926546	13926605	-1.09498	0.0580623	-0.0913317
A_14_P130035	chr1	13940920	13940976	-0.524672	0.392623	0.138709
A_16_P35035000	chr1	13948680	13948739	-0.726685	0.0796044	-0.557216
A_16_P00016709	chr1	13972506	13972565	-0.526576	0.189404	-0.300071
A_16_P15033030	chr1	13992274	13992333	0.0365952	0.279062	0.0162555
A_16_P15033068	chr1	14012545	14012604	-0.187332	0.0449476	-0.0802598
A_14_P102840	chr1	14031353	14031412	-0.195357	0.116517	0.0436588
A_16_P15033159	chr1	14044870	14044929	-0.121925	0.337274	0.830281
A_14_P132547	chr1	14059280	14059339	0.214788	0.285573	0.157584
A_16_P35035293	chr1	14068608	14068667	1.55907	0.127707	0.181579
A_16_P15033265	chr1	14079781	14079840	-0.0689357	0.16265	0.362597
A_16_P15033307	chr1	14092400	14092459	-1.29827	0.131659	-0.512163
A_14_P103022	chr1	14112991	14113050	-1.42033	0.425829	0.327392
A_14_P127263	chr1	14124918	14124977	-0.513301	0.0206618	0.517265
A_16_P00016987	chr1	14134620	14134679	-0.988584	-0.033284	-0.103207
A_16_P35035544	chr1	14143854	14143913	-0.883323	-0.0495937	-0.353814
A_16_P35035585	chr1	14157551	14157610	0.197238	0.104604	0.0295425
A_16_P15033543	chr1	14191203	14191262	0.46976	0.0531848	-0.115739
A_18_P10035071	chr1	14215721	14215780	0.588258	0.0324805	0.450201
A_16_P00017083	chr1	14226474	14226533	-0.624867	0.116793	-0.294869
A_16_P15033647	chr1	14239578	14239637	-0.179498	-0.00667247	-0.236571
A_18_P10036952	chr1	14248520	14248579	0.139266	0.097588	0.277141
A_16_P00017134	chr1	14262143	14262202	-0.121783	0.248542	-0.498104
A_16_P00017146	chr1	14275940	14275999	0.00937886	0.20863	0.68459
A_18_P17460913	chr1	14290193	14290252	-2.0944	0.0549092	0.250515
A_14_P110724	chr1	14303202	14303261	0.00853816	0.257329	-0.506366
A_16_P00017199	chr1	14318906	14318965	-0.362925	0.253576	0.158447
A_16_P15033830	chr1	14336693	14336752	0.681196	0.219607	0.091564
A_16_P35035973	chr1	14358359	14358418	-0.14088	0.0324764	0.15934
A_18_P10033471	chr1	14366452	14366511	0.543239	0.154951	-0.136213
A_16_P15033940	chr1	14378850	14378909	0.0059403	0.226789	0.292168
A_16_P00017288	chr1	14387182	14387241	-0.550221	0.0471813	0.0609405
A_16_P15034002	chr1	14401659	14401718	-0.481942	-0.0742328	-0.271151
A_16_P15034030	chr1	14419150	14419209	0.207748	-0.225397	-0.214977
A_16_P15034074	chr1	14435795	14435854	0.780725	0.178492	0.449645
A_16_P35036177	chr1	14445571	14445630	-0.350644	0.332481	0.575834
A_18_P10035484	chr1	14455448	14455507	1.23613	0.0966634	0.203502
A_14_P112517	chr1	14466937	14466996	-0.294514	0.183233	-0.450768
A_16_P15034181	chr1	14476446	14476505	0.925585	-0.0534519	0.109994
A_16_P35036296	chr1	14498591	14498650	-0.0336752	0.0783092	0.302565
A_16_P15034254	chr1	14515452	14515511	0.21843	0.0311893	0.80657
A_16_P15034301	chr1	14532924	14532983	0.383382	0.0555719	-0.155821
A_14_P102586	chr1	14609757	14609816	-1.3443	0.243707	0.127319
A_16_P15034633	chr1	14665759	14665818	-1.26746	0.270991	0.206433
A_16_P00017737	chr1	14703719	14703778	0.148866	0.0524901	0.246293
A_16_P15034733	chr1	14723330	14723389	-1.1026	0.18193	-0.00818069
A_16_P00017772	chr1	14744936	14744995	1.29939	0.26539	0.0676423
A_16_P35036903	chr1	14772955	14773014	-0.897426	0.228751	-0.560929
A_14_P124850	chr1	14808786	14808845	0.404322	0.0695351	0.79042
A_16_P15035089	chr1	14863659	14863718	0.131	0.0498333	0.0364139
A_16_P15035217	chr1	14914354	14914413	-0.187833	0.0433737	-0.29251
A_14_P133385	chr1	14933994	14934053	0.810137	0.0826845	0.300483
A_16_P15035331	chr1	14948751	14948810	2.50345	0.179795	0.0304707
A_16_P00018114	chr1	14960403	14960462	-0.0770127	0.0795186	0.410841
A_16_P15035397	chr1	14977375	14977434	-0.355745	0.0783937	-0.00373142
A_16_P15035429	chr1	14991858	14991917	-1.16369	0.109932	0.108793
A_16_P00018175	chr1	15002761	15002820	-0.757039	0.267029	0.100567
A_16_P15035496	chr1	15017526	15017585	0.0757439	0.0975105	-0.287963
A_16_P00018222	chr1	15030552	15030611	0.93045	0.0773626	0.319894
A_16_P00018253	chr1	15051133	15051192	-1.02003	-0.0709804	0.795643
A_16_P35037665	chr1	15057612	15057671	0.070509	-0.139919	-0.491097
A_16_P00018291	chr1	15077100	15077159	0.413744	0.0497336	0.14149
A_14_P114388	chr1	15089459	15089518	0.145776	0.11032	0.134376
A_16_P15035747	chr1	15102981	15103040	-0.975323	0.104324	0.337898
A_16_P15035774	chr1	15113479	15113538	0.353979	0.073347	-0.0734453
A_16_P00018376	chr1	15124812	15124871	-1.01766	-0.0466111	-0.563633
A_16_P35037900	chr1	15137763	15137822	0.088705	0.0335167	0.0152536
A_16_P00018420	chr1	15150914	15150973	-1.94616	-0.141258	-0.080718
A_16_P15035910	chr1	15161653	15161712	0.312044	0.168157	-0.175667
A_16_P15035937	chr1	15172797	15172855	-0.355947	0.0604789	0.0420536
A_16_P15035977	chr1	15186024	15186083	0.0767039	0.11421	-0.609549
A_16_P15036019	chr1	15201230	15201289	-0.64377	-0.12392	-0.36414
A_16_P15036047	chr1	15211561	15211620	-0.383158	0.135785	-0.177369
A_16_P15036098	chr1	15233154	15233213	0.0114218	0.0610149	-0.242033
A_16_P00018577	chr1	15252818	15252877	0.660844	0.102178	0.36674
A_16_P35038261	chr1	15270740	15270799	-0.746522	0.0885977	-0.149141
A_16_P00018652	chr1	15289602	15289661	1.56866	0.104531	-0.421102
A_16_P15036311	chr1	15307944	15308001	-0.218197	0.0549861	-0.30993
A_16_P00018698	chr1	15326175	15326234	-1.00884	0.213018	-0.219226
A_16_P00018710	chr1	15334318	15334377	0.238613	0.0138391	-0.29751
A_16_P00018723	chr1	15343907	15343966	0.178512	0.269572	-0.464663
A_16_P00018750	chr1	15361973	15362028	-0.388006	0.202339	-0.610967
A_16_P00018766	chr1	15369953	15370012	-0.7949	0.0631987	-0.17567
A_16_P00018776	chr1	15378543	15378602	0.0736397	0.193959	0.563409
A_16_P00018792	chr1	15387212	15387271	0.579826	0.371337	0.131042
A_16_P00018825	chr1	15402756	15402815	-0.0226594	0.141512	0.330091
A_16_P00018840	chr1	15410553	15410612	0.882347	0.100648	-0.385844
A_16_P00018854	chr1	15422143	15422202	2.00725	0.184834	0.459125
A_16_P35038715	chr1	15434564	15434623	1.38636	0.027514	0.306555
A_14_P200630	chr1	15443521	15443577	-2.04422	0.370197	0.780468
A_14_P122719	chr1	15458959	15459018	0.0281406	0.0432415	-0.28529
A_16_P15036741	chr1	15467276	15467335	1.1617	-0.0996739	-0.523851
A_16_P15036764	chr1	15476594	15476653	-0.071679	-0.00493235	0.470004
A_16_P00018953	chr1	15484299	15484358	-0.899406	0.339717	0.353697
A_14_P135126	chr1	15494617	15494676	1.20502	0.102619	0.117172
A_16_P15036843	chr1	15509625	15509684	0.349166	0.092581	0.117619
A_16_P00019005	chr1	15520451	15520508	-0.318856	0.112846	-0.0853755
A_14_P138872	chr1	15536961	15537020	1.07605	0.23251	0.153276
A_14_P201855	chr1	15537081	15537140	-0.837973	0.280751	0.623246
A_16_P15036951	chr1	15549470	15549529	0.541582	0.237954	0.265185
A_16_P15036975	chr1	15556955	15557014	0.537373	-0.256144	-0.586706
A_16_P15037015	chr1	15576091	15576150	-0.0541922	-0.166932	-0.0152289
A_16_P15037044	chr1	15585952	15586011	1.43323	0.192553	-0.0806234
A_16_P35039162	chr1	15607454	15607513	-0.274285	0.212171	0.156513
A_16_P15037123	chr1	15626787	15626846	0.547881	0.119791	0.379867
A_16_P15037153	chr1	15638153	15638212	-0.304103	0.109071	-0.184906
A_16_P15037178	chr1	15646370	15646429	0.112865	0.213483	0.184566
A_16_P00019189	chr1	15655183	15655242	-0.130945	0.0877729	0.621122
A_16_P15037242	chr1	15670762	15670821	0.284486	0.136801	0.0315677
A_16_P00019235	chr1	15683384	15683440	-0.316062	0.215462	0.151017
A_14_P129474	chr1	15692276	15692335	0.589107	0.0616143	-0.755132
A_16_P35039429	chr1	15702108	15702167	-1.16286	0.0627509	-0.0855983
A_16_P35039461	chr1	15711763	15711822	0.743867	-0.0116047	-0.0855686
A_16_P00019299	chr1	15719254	15719313	0.294614	0.107495	-0.107428
A_16_P00019310	chr1	15728190	15728249	0.0900103	0.258174	0.562502
A_14_P118439	chr1	15739274	15739333	1.62741	0.10944	0.392408
A_18_P10038825	chr1	15746717	15746776	-0.391429	-0.322925	-0.494594
A_14_P125729	chr1	15755320	15755378	-1.70091	0.20945	0.900478
A_14_P122085	chr1	15769522	15769581	1.24507	0.179549	-0.117677
A_16_P00019399	chr1	15786153	15786212	1.67642	0.210072	0.401685
A_14_P115779	chr1	15794610	15794668	0.0125947	0.170984	0.630892
A_14_P105288	chr1	15808473	15808532	0.455242	0.0804271	-0.327026
A_14_P121733	chr1	15819458	15819513	0.98702	0.272796	-0.109615
A_14_P125285	chr1	15825928	15825987	1.32851	0.00222461	-0.639022
A_16_P15037685	chr1	15841626	15841685	0.554885	0.0507512	-0.0697221
A_14_P104914	chr1	15849390	15849449	-0.698833	0.0452905	0.658708
A_16_P35039905	chr1	15864045	15864104	1.48591	0.0716974	-0.376128
A_16_P15037770	chr1	15876669	15876728	0.171617	0.103094	0.331426
A_16_P15037788	chr1	15890367	15890426	0.344758	-0.0219481	-0.00325803
A_14_P104862	chr1	15900050	15900109	-0.050341	0.0999178	-0.432405
A_16_P15037851	chr1	15913345	15913404	0.173186	0.153966	-0.0103696
A_16_P15037863	chr1	15922645	15922704	-0.587237	0.0149408	-0.186174
A_16_P00019581	chr1	15932537	15932596	-0.932367	-0.0839586	0.0826222
A_16_P00019590	chr1	15945222	15945281	-0.163663	0.101133	0.220961
A_14_P130540	chr1	15955470	15955529	0.0849866	0.171148	0.149281
A_16_P15037983	chr1	15970289	15970348	-1.12108	0.413618	0.464106
A_16_P15037996	chr1	15977809	15977868	0.852497	0.0841333	0.195636
A_14_P114362	chr1	15987184	15987243	2.49959	0.407305	0.0805941
A_16_P00019675	chr1	15997518	15997577	-1.04759	0.142148	-0.273903
A_16_P00019680	chr1	16008307	16008366	-0.00921887	0.108433	-0.453609
A_16_P00019703	chr1	16023360	16023419	1.12324	0.169692	-0.039609
A_16_P15038138	chr1	16040023	16040082	-0.75586	0.133031	-0.514668
A_16_P15038166	chr1	16049118	16049177	0.101198	0.142545	0.663866
A_16_P00019761	chr1	16061221	16061280	-0.177064	0.222476	-0.206168
A_16_P00019786	chr1	16079454	16079513	-0.136523	0.242497	-0.703375
A_14_P108198	chr1	16095233	16095292	-0.0375398	0.178697	-1.01411
A_14_P117986	chr1	16100737	16100796	-0.369497	0.336066	-0.44608
A_16_P15038325	chr1	16118479	16118538	0.663796	0.267698	-0.443314
A_14_P114586	chr1	16135377	16135436	-0.389634	0.149302	-0.588613
A_16_P15038382	chr1	16149158	16149217	0.168352	0.133191	-0.450725
A_16_P15038400	chr1	16160344	16160403	-0.213591	0.114811	-0.249386
A_16_P15038419	chr1	16167773	16167832	0.0765439	0.317977	-0.474322
A_16_P00019876	chr1	16177338	16177397	0.843616	0.128631	0.153672
A_14_P103735	chr1	16189880	16189939	0.374388	0.478686	-0.142762
A_16_P35040757	chr1	16208009	16208068	0.364086	0.144552	-0.0866108
A_16_P00019938	chr1	16220523	16220582	-0.672061	0.196741	-0.366116
A_14_P120097	chr1	16235608	16235667	0.883556	0.328557	0.175372
A_16_P35040867	chr1	16247474	16247533	-0.220669	0.263652	0.587794
A_16_P00020001	chr1	16257008	16257067	0.0583034	0.161998	0.726513
A_16_P00020020	chr1	16266669	16266728	0.165912	0.040178	0.513787
A_16_P35040982	chr1	16275298	16275357	-0.268301	0.121497	0.504119
A_16_P15038748	chr1	16282887	16282946	1.50083	0.232319	0.123177
A_14_P138340	chr1	16294948	16295007	-0.888134	0.349473	0.68375
A_16_P00020083	chr1	16308590	16308649	0.696043	0.106465	-0.179556
A_14_P106770	chr1	16331428	16331487	-0.874963	0.105717	0.0887551
A_14_P111191	chr1	16343611	16343658	1.78151	0.293967	-0.10539
A_14_P137260	chr1	16345961	16346010	-0.131442	0.239818	-0.126329
A_14_P103301	chr1	16348368	16348419	0.404992	0.709994	-0.279536
A_14_P110994	chr1	16354638	16354683	-0.148423	0.26096	0.480988
A_16_P00020144	chr1	16364253	16364299	0.949301	0.319845	0.0628039
A_14_P129204	chr1	16374307	16374366	0.467788	0.22253	0.169459
A_14_P119642	chr1	16392682	16392738	-0.347719	0.0775844	-0.643395
A_14_P131697	chr1	16397917	16397974	0.382822	0.0116923	-0.203673
A_16_P35041430	chr1	16414033	16414092	0.308087	0.121412	-0.169043
A_16_P15039128	chr1	16424244	16424298	-0.143826	0.191445	-0.223233
A_14_P103457	chr1	16450821	16450880	-0.0484202	0.152718	-0.293734
A_14_P139200	chr1	16461425	16461483	-0.48385	0.223748	-0.442366
A_14_P127675	chr1	16467558	16467617	-0.0837813	-0.00257673	0.326698
A_14_P111296	chr1	16479625	16479679	-0.0911278	0.0398433	-0.149195
A_16_P00020315	chr1	16496867	16496926	0.271223	0.0462697	-0.0938033
A_16_P00020335	chr1	16509976	16510035	-0.0255395	0.0920971	0.375292
A_16_P00020345	chr1	16518071	16518130	0.0354226	0.196606	-0.177678
A_14_P123806	chr1	16535942	16536001	0.303281	-0.0139706	0.0118538
A_16_P00020382	chr1	16546282	16546341	-0.013219	0.228597	0.432921
A_14_P130925	chr1	16561519	16561578	1.1653	0.207108	0.0309753
A_16_P35041867	chr1	16570394	16570453	0.166409	0.13385	-0.124604
A_14_P202312	chr1	16579011	16579070	0.5097	0.291561	0.733795
A_16_P15039551	chr1	16594409	16594468	1.44662	0.062124	0.0137319
A_16_P15039568	chr1	16603225	16603284	0.323764	-0.00148184	-0.378032
A_16_P15039599	chr1	16620956	16621015	0.663897	0.0790911	0.456597
A_16_P00020514	chr1	16640280	16640339	0.869364	0.17037	0.14186
A_16_P35042066	chr1	16649244	16649303	0.31339	0.0156669	-0.246372
A_16_P15039691	chr1	16661196	16661255	-0.358044	0.199334	-0.837646
A_16_P15039719	chr1	16677760	16677819	0.615081	0.273782	0.455792
A_14_P112838	chr1	16694566	16694625	1.1684	0.277315	0.222637
A_16_P00020582	chr1	16704659	16704718	-0.85818	0.0895261	-0.768085
A_16_P15039792	chr1	16714184	16714243	0.000358015	0.16979	0.474118
A_14_P137612	chr1	16722607	16722659	1.40179	0.125673	0.174937
A_16_P00020620	chr1	16732306	16732358	0.150966	0.0647144	-0.509662
A_16_P35042275	chr1	16741463	16741522	0.00982171	0.129003	-0.57423
A_16_P00020641	chr1	16755267	16755326	-0.694234	0.0475831	-0.277573
A_16_P15039897	chr1	16763491	16763550	0.172771	0.06748	0.207901
A_14_P125300	chr1	16770846	16770905	-0.0445699	0.369495	0.242423
A_14_P135651	chr1	16776990	16777047	-1.78233	0.0110948	-0.745427
A_14_P139164	chr1	16786434	16786493	0.0587834	0.175436	0.190007
A_16_P00020688	chr1	16794173	16794232	-0.570094	0.0635781	0.430748
A_16_P15040033	chr1	16826319	16826368	0.710584	0.229188	-0.329657
A_18_P10040140	chr1	16840487	16840542	0.612926	-0.0950886	0.604588
A_18_P10041328	chr1	16927124	16927179	1.05227	0.12897	0.566167
A_18_P10043795	chr1	16941463	16941522	0.145035	0.0313282	0.0046539
A_16_P00020739	chr1	16963573	16963632	-0.287637	0.253784	-0.0153233
A_18_P17469896	chr1	17015461	17015516	0.75155	0.466507	0.226899
A_14_P117976	chr1	17048732	17048791	1.46301	0.341546	0.0893678
A_18_P10040264	chr1	17091225	17091284	0.00120566	0.597301	0.254832
A_16_P00020795	chr1	17214111	17214170	0.678651	0.441356	0.233745
A_16_P15040957	chr1	17221888	17221943	-0.183554	-0.241625	0.106231
A_14_P103664	chr1	17231758	17231817	-0.454845	0.620513	2.28886
A_16_P00020813	chr1	17241750	17241809	-0.446091	0.233106	-0.970928
A_16_P00020823	chr1	17251967	17252023	-0.833536	0.100147	-0.553247
A_16_P15041092	chr1	17276005	17276064	-0.0821813	-0.0063949	-0.721522
A_16_P00020843	chr1	17284828	17284887	0.217726	0.178947	-0.127706
A_14_P101297	chr1	17303386	17303445	-0.297338	0.436077	0.461774
A_16_P00020872	chr1	17311019	17311072	0.567856	0.170812	-0.366903
A_14_P200005	chr1	17325061	17325120	-0.0786611	0.134839	-0.713348
A_14_P113439	chr1	17336192	17336249	0.349399	0.227441	0.19662
A_14_P114174	chr1	17345871	17345930	-0.0495727	0.289262	0.932934
A_14_P119681	chr1	17359608	17359666	0.587872	0.198953	-0.0528429
A_14_P118723	chr1	17371233	17371292	-2.052	0.208349	-0.20354
A_14_P138434	chr1	17377573	17377632	0.523053	-0.0801098	-0.0664636
A_14_P128226	chr1	17393588	17393647	-0.741083	0.0931006	0.265369
A_14_P138205	chr1	17405497	17405556	0.000861466	-0.252865	-0.499517
A_16_P00021028	chr1	17417358	17417417	0.481766	0.00147115	-0.0056962
A_16_P15041501	chr1	17432739	17432797	0.123799	0.469802	-0.231807
A_14_P107786	chr1	17441531	17441590	-1.80096	0.112696	0.417299
A_16_P00021090	chr1	17459702	17459761	1.03778	0.13475	-0.364734
A_16_P15041591	chr1	17475277	17475336	0.289675	0.0851453	0.0895671
A_16_P15041631	chr1	17497383	17497442	-0.202318	-0.144184	-0.292079
A_16_P00021137	chr1	17514060	17514119	0.332395	-0.0964829	0.341666
A_16_P00021149	chr1	17522939	17522997	0.973957	0.0809558	1.11494
A_14_P105422	chr1	17535628	17535687	-0.0785983	0.203983	-0.0571007
A_16_P15041734	chr1	17548944	17549000	0.374339	0.0730592	-0.352215
A_14_P137114	chr1	17572451	17572507	0.243716	0.28583	-0.191298
A_14_P200006	chr1	17584968	17585027	-0.0150422	0.251922	0.073975
A_16_P15041867	chr1	17594882	17594941	-0.638531	0.113068	-0.416064
A_16_P15041884	chr1	17602356	17602415	0.44258	0.123403	-0.24312
A_14_P124345	chr1	17610691	17610746	-1.13367	0.185658	0.710245
A_16_P35044543	chr1	17625056	17625115	-0.278052	-0.0501834	-0.382114
A_14_P101982	chr1	17636264	17636316	0.243806	-0.0783869	0.950013
A_16_P00021326	chr1	17648168	17648227	0.770181	0.265894	-0.307962
A_16_P00021348	chr1	17666617	17666674	1.52001	0.0909147	0.0913395
A_14_P103829	chr1	17690614	17690672	-1.6436	0.159675	0.0730341
A_16_P15042090	chr1	17707789	17707848	-0.429513	-0.441769	-0.0731753
A_14_P200007	chr1	17721082	17721141	0.502665	-0.837291	-0.659943
A_14_P137516	chr1	17732971	17733025	0.673472	0.107577	0.131896
A_14_P138079	chr1	17745198	17745257	-0.322038	0.0546649	-0.266134
A_14_P129720	chr1	17759653	17759712	-1.88405	0.0885429	-0.405279
A_16_P15042275	chr1	17767792	17767851	0.388106	0.0109614	0.262456
A_16_P00021516	chr1	17782125	17782184	-0.0601522	-0.0557061	-0.669821
A_16_P00021523	chr1	17815790	17815849	1.82715	0.121818	0.161134
A_16_P00021540	chr1	17840123	17840182	-0.897299	0.196421	0.467643
A_16_P00021567	chr1	17865365	17865424	1.39213	0.200752	-0.0145756
A_14_P138455	chr1	17874116	17874175	-0.878232	0.0745566	0.503823
A_16_P00021590	chr1	17886051	17886109	1.63589	0.117804	0.300185
A_14_P124817	chr1	17904529	17904588	0.976615	0.175288	0.0536429
A_16_P00021636	chr1	17915452	17915511	-0.661688	0.275806	-0.167715
A_16_P00021660	chr1	17930632	17930691	-0.697173	0.150362	-0.814651
A_14_P103796	chr1	17939563	17939611	-0.403766	0.276305	0.796354
A_16_P00021698	chr1	17952155	17952214	-0.882399	0.0277069	-0.0592146
A_16_P35045358	chr1	17962852	17962911	-0.431063	-0.276947	0.377942
A_16_P00021739	chr1	17972887	17972946	-0.48464	0.0876944	0.384946
A_16_P00021759	chr1	17983791	17983850	-2.11375	0.53031	0.251937
A_16_P00021771	chr1	17991671	17991730	1.79636	0.0342902	0.00895271
A_16_P15042809	chr1	18004822	18004881	-0.362998	0.0325723	-0.0619398
A_14_P129891	chr1	18017651	18017705	1.80198	0.434806	0.516287
A_14_P118936	chr1	18041667	18041726	-0.00393867	-0.0370246	-0.568855
A_16_P00021869	chr1	18055458	18055516	0.0198978	0.235863	-0.246944
A_16_P35045671	chr1	18069385	18069444	0.16373	0.0219141	-0.213745
A_14_P135530	chr1	18083648	18083707	-0.381461	0.249913	0.0581328
A_16_P15043039	chr1	18092972	18093031	0.596587	-0.0976431	-0.0378862
A_14_P131646	chr1	18110989	18111048	-0.823839	0.000706732	-0.0950085
A_16_P35045799	chr1	18119910	18119969	1.86319	0.159645	-0.352653
A_14_P118574	chr1	18134873	18134932	1.54812	0.210418	0.000714805
A_14_P102150	chr1	18145397	18145456	2.23075	0.229985	0.11655
A_16_P00021996	chr1	18158813	18158872	0.0379826	-0.0479366	-0.0295801
A_16_P00022037	chr1	18183591	18183650	-0.0448529	0.275079	-0.0858372
A_16_P00022069	chr1	18206751	18206809	1.84264	-0.0620248	0.336611
A_14_P132854	chr1	18219057	18219116	-0.608713	0.0779928	-0.353101
A_16_P15043373	chr1	18235889	18235948	-0.297995	0.325526	0.728584
A_16_P00022150	chr1	18261756	18261815	-1.46224	0.246141	0.171343
A_16_P00022178	chr1	18286668	18286727	-1.98117	0.545591	1.42229
A_16_P00022212	chr1	18307181	18307240	0.685889	0.205987	0.050533
A_16_P00022240	chr1	18327656	18327715	-0.325713	0.23923	0.0625444
A_16_P00022281	chr1	18353508	18353567	-0.739504	0.0743722	-0.225111
A_16_P15043771	chr1	18382401	18382457	-0.099001	-0.00524885	-0.372462
A_14_P107614	chr1	18400062	18400121	-0.598604	0.0851104	0.17691
A_16_P15043877	chr1	18418493	18418552	-1.37085	-0.185805	-0.388621
A_16_P00022430	chr1	18440446	18440505	0.566712	0.106156	0.602623
A_14_P139572	chr1	18447932	18447991	0.016862	0.0807706	-0.119408
A_16_P00022454	chr1	18455586	18455645	-0.820387	0.275	0.413687
A_16_P15044008	chr1	18464132	18464191	0.749203	-0.535363	-0.0514254
A_16_P00022484	chr1	18475304	18475363	-0.279914	-0.0601295	-0.143699
A_14_P100054	chr1	18484882	18484941	0.374997	0.220164	0.978823
A_16_P00022531	chr1	18503557	18503616	-0.378594	0.117673	0.0402271
A_16_P00022551	chr1	18514770	18514829	-0.918689	0.0655092	-0.21368
A_16_P15044194	chr1	18528695	18528754	-2.00262	0.0425589	-0.407373
A_16_P00022598	chr1	18543812	18543871	1.21814	-0.0355936	0.28261
A_14_P127380	chr1	18563494	18563553	0.126133	0.080791	0.67762
A_16_P00022650	chr1	18574513	18574572	-2.73083	0.160837	0.373426
A_16_P00022673	chr1	18587505	18587564	5.26152	0.228081	0.0994688
A_16_P00022690	chr1	18597413	18597471	-0.077617	0.0394751	0.561183
A_16_P00022708	chr1	18609331	18609390	-0.000578582	0.0447114	-0.144564
A_16_P00022723	chr1	18617496	18617555	3.52883	0.173004	0.764501
A_16_P15044491	chr1	18632174	18632233	0.187366	0.088416	0.0597019
A_16_P00022765	chr1	18642447	18642506	-1.5599	0.179744	-0.0702533
A_16_P00022793	chr1	18658850	18658909	-1.17332	0.0722705	0.107485
A_16_P00022810	chr1	18670632	18670691	-0.283197	0.165129	-0.202265
A_16_P00022830	chr1	18679015	18679074	-1.45934	0.0637576	0.251375
A_16_P00022842	chr1	18686737	18686796	-2.31976	0.041267	-0.269556
A_16_P15044672	chr1	18696141	18696199	-2.70137	0.411266	0.723773
A_14_P103452	chr1	18704902	18704961	0.424853	0.129788	0.563088
A_16_P15044739	chr1	18722963	18723021	-0.481548	0.117872	1.06234
A_16_P00022921	chr1	18740395	18740454	-0.727084	0.0777756	0.270295
A_14_P123532	chr1	18780515	18780574	0.217976	0.0480612	-0.199064
A_16_P00022970	chr1	18795150	18795209	-0.178908	0.16202	0.230378
A_14_P115205	chr1	18810131	18810179	0.56062	0.15181	-0.304561
A_16_P15044955	chr1	18823559	18823618	0.976342	0.0853647	-0.661159
A_16_P00023022	chr1	18836400	18836459	-0.074434	0.113246	0.112771
A_16_P35047706	chr1	18856938	18856997	0.109774	-0.149976	0.0313841
A_16_P15045056	chr1	18876122	18876181	-0.0205792	0.135792	0.838886
A_16_P15045119	chr1	18900374	18900433	1.49349	0.133939	0.123726
A_16_P15045157	chr1	18916318	18916377	-0.437916	0.056512	-0.401103
A_16_P00023134	chr1	18925840	18925898	0.00549419	0.133452	-0.380719
A_16_P35047907	chr1	18935662	18935721	-0.261023	0.0297416	-0.161657
A_14_P202011	chr1	18945458	18945517	0.078944	0.104546	0.676933
A_14_P101490	chr1	18957565	18957624	-1.10903	0.158154	0.678994
A_14_P110792	chr1	18981595	18981654	-0.169282	0.0507789	-0.386839
A_16_P00023263	chr1	18994080	18994139	-0.456385	-0.0351913	0.231423
A_14_P123914	chr1	19011185	19011244	-0.480406	0.314454	-0.229171
A_16_P00023316	chr1	19021434	19021493	0.796291	0.236154	-0.733422
A_14_P101348	chr1	19035871	19035930	-0.575823	0.0198909	0.544541
A_14_P131007	chr1	19057550	19057609	0.86911	0.0469798	-0.139706
A_16_P00023401	chr1	19066389	19066448	0.208096	0.342167	0.565819
A_16_P00023415	chr1	19073819	19073878	1.52564	0.196912	0.223425
A_14_P118839	chr1	19086583	19086642	-0.586762	0.108495	-0.281616
A_16_P15045698	chr1	19098824	19098883	0.483921	0.127615	-0.277054
A_16_P00023482	chr1	19121257	19121316	0.73389	0.323278	-0.146376
A_16_P00023540	chr1	19157331	19157390	-0.154184	-0.114019	-1.01531
A_16_P00023555	chr1	19171723	19171782	0.432287	0.0735714	-0.28384
A_14_P120809	chr1	19179851	19179910	0.36196	-0.478069	-1.01117
A_16_P15045924	chr1	19193935	19193994	-0.402237	0.171301	0.0504176
A_16_P35048681	chr1	19207220	19207279	0.467072	0.182939	0.0574805
A_16_P15045986	chr1	19213567	19213626	0.433333	0.188766	0.146473
A_16_P00023631	chr1	19220577	19220636	2.18455	0.057704	-0.148442
A_16_P35048745	chr1	19225988	19226047	-1.17825	0.219583	0.380345
A_16_P00023649	chr1	19229935	19229994	0.398643	0.211819	0.331441
A_16_P00023665	chr1	19237280	19237339	-0.0232994	0.0964252	-0.483315
A_16_P35048820	chr1	19246826	19246885	-0.506477	-0.040046	-0.345401
A_16_P00023701	chr1	19254412	19254470	-0.719857	0.142046	1.74922
A_16_P00023712	chr1	19260977	19261036	2.05817	0.0297604	0.169077
A_16_P00023729	chr1	19269135	19269194	0.342243	0.228037	-0.195451
A_16_P00023751	chr1	19280726	19280785	-0.0433074	0.163419	1.17743
A_16_P15046232	chr1	19292841	19292900	0.989273	0.13504	0.162646
A_16_P00023789	chr1	19316441	19316500	-0.0439777	0.137244	-0.0164759
A_16_P00023864	chr1	19376444	19376503	-0.0652629	0.35701	-0.157414
A_14_P110357	chr1	19400997	19401056	-0.0391399	0.198024	0.546153
A_16_P00023924	chr1	19410344	19410403	0.206126	0.116956	-0.140015
A_16_P00023942	chr1	19419945	19420004	0.561252	0.408508	0.519361
A_16_P00023974	chr1	19433589	19433648	0.117179	0.239351	0.668027
A_14_P103189	chr1	19441785	19441844	0.162194	0.235564	0.740621
A_16_P00024019	chr1	19454782	19454841	-0.176431	0.308435	0.434795
A_16_P15046657	chr1	19463960	19464019	1.03433	0.108663	0.171387
A_16_P15046688	chr1	19473703	19473762	0.535935	0.149134	0.155946
A_14_P127589	chr1	19481284	19481343	-0.397378	0.287416	0.869983
A_14_P138770	chr1	19503080	19503139	0.915023	0.161904	0.0548643
A_16_P00024133	chr1	19510561	19510620	-0.722741	0.160233	0.436165
A_14_P108095	chr1	19525324	19525383	-0.499386	0.430569	0.697877
A_14_P116238	chr1	19544134	19544193	0.0850036	0.126054	0.188849
A_14_P123197	chr1	19552630	19552689	0.0623035	0.195156	-0.484475
A_16_P00024217	chr1	19563866	19563925	-0.18645	0.23651	0.29613
A_14_P127505	chr1	19582268	19582321	0.565085	0.390678	0.15318
A_16_P35049880	chr1	19600132	19600176	-0.102009	1.08898	1.32586
A_14_P139351	chr1	19610378	19610437	0.00646162	0.102938	-0.29025
A_16_P00024283	chr1	19629483	19629542	2.13465	0.146757	-0.00119019
A_14_P109096	chr1	19635750	19635809	-0.265281	0.3287	0.381867
A_16_P15047116	chr1	19643626	19643685	-0.0852711	0.0821446	-0.332314
A_14_P104463	chr1	19654638	19654692	-3.74877	0.631957	0.608471
A_14_P107721	chr1	19660868	19660927	-0.137151	0.00471106	-0.908094
A_14_P107476	chr1	19665576	19665631	0.309282	0.138516	0.651048
A_14_P120067	chr1	19681186	19681245	0.130698	0.323418	0.557974
A_16_P15047251	chr1	19689815	19689872	-0.198595	0.213327	0.0613873
A_16_P15047289	chr1	19702588	19702647	0.0138218	0.0586951	0.448747
A_16_P00024437	chr1	19716300	19716359	0.366316	0.0935964	0.520301
A_14_P131706	chr1	19728262	19728321	1.06646	0.185726	0.682315
A_16_P15047408	chr1	19742369	19742428	-3.10133	0.2767	0.00283919
A_16_P00024508	chr1	19752136	19752195	1.63529	0.212005	0.436349
A_16_P15047492	chr1	19768958	19769017	0.0704637	0.177656	0.648811
A_16_P00024558	chr1	19777651	19777710	0.0520632	0.0980129	0.222099
A_16_P00024581	chr1	19789950	19790009	0.0669436	0.176242	-0.416163
A_14_P117811	chr1	19798433	19798492	-1.11867	0.236564	0.187606
A_16_P15047608	chr1	19809419	19809478	-0.325768	0.119703	1.09065
A_16_P15047624	chr1	19817436	19817495	0.179549	0.232515	0.103825
A_16_P15047635	chr1	19825963	19826022	0.0936645	0.108268	-0.158433
A_16_P00024641	chr1	19840186	19840245	-0.088076	0.194003	-0.897663
A_16_P15047681	chr1	19849643	19849701	0.618407	0.35171	-0.883453
A_16_P35050569	chr1	19858885	19858944	-0.244587	0.105776	-0.17903
A_16_P15047703	chr1	19875289	19875348	0.394203	0.141047	-0.290025
A_16_P15047721	chr1	19890147	19890206	-1.50753	0.227249	-0.414088
A_16_P35050626	chr1	19908492	19908551	0.0747839	0.0828134	-0.111262
A_16_P15047760	chr1	19917802	19917861	-1.63482	-0.0697748	-0.585004
A_16_P15047787	chr1	19928172	19928231	0.323624	0.0342619	-0.110567
A_16_P15047813	chr1	19937034	19937093	-0.553632	0.13568	-0.294715
A_14_P139494	chr1	19946430	19946489	1.05771	0.171109	0.409456
A_14_P103411	chr1	19969873	19969928	-0.119746	0.323308	0.325633
A_14_P116886	chr1	19978806	19978862	0.994039	0.268288	-0.30436
A_14_P129892	chr1	19980920	19980975	-2.70702	0.208188	0.616315
A_16_P15047952	chr1	19988773	19988832	-0.765608	0.0547487	-0.0803238
A_14_P134082	chr1	20003602	20003656	1.12991	0.257998	-0.116765
A_16_P15048027	chr1	20017962	20018021	0.614792	0.0254565	0.146559
A_16_P00024854	chr1	20026209	20026268	-0.574131	-0.0263359	-0.123619
A_16_P00024866	chr1	20035449	20035508	1.22829	0.257109	1.11908
A_16_P00024885	chr1	20050576	20050635	0.863465	0.293951	0.748927
A_14_P132590	chr1	20063620	20063679	0.276175	0.119176	0.447911
A_16_P00024935	chr1	20081196	20081255	1.18617	0.18506	0.757003
A_16_P00024955	chr1	20093600	20093658	0.186073	0.144738	0.130728
A_16_P15048238	chr1	20109980	20110039	0.244075	0.201815	0.0050766
A_14_P107005	chr1	20118848	20118907	-0.167348	0.167103	0.0440004
A_16_P15048277	chr1	20130969	20131028	-0.815081	0.135154	0.201371
A_14_P112048	chr1	20140796	20140840	1.4311	0.367197	0.731252
A_16_P35051260	chr1	20153782	20153841	0.392596	-0.373574	-0.549871
A_16_P00025038	chr1	20178507	20178566	-1.06812	0.143604	-0.0897254
A_16_P35051294	chr1	20191812	20191871	-0.175344	0.238945	0.0299679
A_16_P15048397	chr1	20202479	20202538	0.235337	0.132052	-0.30013
A_16_P15048429	chr1	20215670	20215729	0.876164	0.278168	-0.00299916
A_16_P35051426	chr1	20236945	20237004	0.308617	0.270641	0.400236
A_14_P109507	chr1	20249390	20249445	-0.752304	0.251025	0.827839
A_16_P00025175	chr1	20266678	20266737	-0.123775	0.116295	0.451887
A_16_P15048585	chr1	20280167	20280226	-0.702953	0.0149602	0.626233
A_16_P35051551	chr1	20295765	20295824	2.03914	0.210243	-0.430143
A_14_P126181	chr1	20306316	20306369	0.529795	0.135336	0.297795
A_16_P00025230	chr1	20334447	20334506	0.378138	0.205743	-0.210168
A_16_P35051597	chr1	20348049	20348108	0.801603	0.246136	-0.55975
A_16_P00025232	chr1	20366015	20366074	-0.411337	0.351036	0.28239
A_16_P00025243	chr1	20389776	20389835	-0.441248	0.141101	-0.225355
A_14_P137477	chr1	20399606	20399665	0.118743	0.0869554	0.234786
A_16_P00025269	chr1	20411698	20411757	-0.251698	-0.0147564	0.349585
A_16_P35051705	chr1	20429340	20429399	-0.378038	0.0350847	-0.0932377
A_14_P130178	chr1	20444064	20444123	-0.398908	0.214068	0.814069
A_16_P15048826	chr1	20455895	20455954	0.110305	0.0356043	-0.104421
A_14_P122444	chr1	20469195	20469249	-0.0463401	0.229127	0.147205
A_16_P00025348	chr1	20475592	20475647	0.926491	0.198073	0.770822
A_16_P00025370	chr1	20495093	20495152	1.80293	0.295535	0.875971
A_16_P35051883	chr1	20503174	20503233	0.719174	0.0599022	0.107824
A_14_P120816	chr1	20514667	20514726	0.817224	0.161967	1.261
A_16_P15048998	chr1	20525213	20525272	-0.0893006	0.131993	0.65247
A_16_P15049024	chr1	20533943	20534002	1.13863	-0.014102	0.251821
A_14_P135348	chr1	20572604	20572663	-0.0810246	0.0483192	0.330551
A_16_P00025535	chr1	20594918	20594977	0.569686	0.0334065	0.181074
A_16_P15049221	chr1	20613227	20613281	-0.249044	0.0214598	0.449384
A_16_P15049251	chr1	20623226	20623285	0.984611	0.136831	-0.365317
A_16_P15049300	chr1	20640242	20640301	1.49819	0.0840347	0.427347
A_16_P15049331	chr1	20650134	20650193	1.22221	0.144908	0.52305
A_16_P15049363	chr1	20662588	20662647	-0.151495	0.279279	-0.0590206
A_14_P126336	chr1	20672575	20672634	0.975394	0.18268	0.0512652
A_14_P202227	chr1	20675580	20675639	0.130407	0.530223	0.366478
A_16_P00025716	chr1	20700513	20700572	1.46805	0.203601	0.548342
A_16_P15049529	chr1	20719073	20719132	1.41242	0.12448	-0.405412
A_16_P15049579	chr1	20740964	20741023	0.419375	0.234472	0.251558
A_16_P15049626	chr1	20768031	20768090	-0.789633	0.156779	0.230557
A_16_P15049665	chr1	20787888	20787947	-0.814856	0.315874	0.439949
A_14_P136482	chr1	20809150	20809209	0.0685213	0.0455963	0.425139
A_14_P112033	chr1	20810162	20810221	4.23353	0.202747	0.354231
A_16_P15049760	chr1	20819975	20820034	-1.41872	0.0887114	0.306632
A_14_P100962	chr1	20830940	20830999	-0.573254	0.164719	-0.0807349
A_16_P15049831	chr1	20854176	20854235	0.0829441	0.069391	0.27554
A_16_P00025930	chr1	20865498	20865557	-0.340819	0.213312	-0.221374
A_16_P00025938	chr1	20877308	20877367	0.414597	0.15124	-0.256558
A_16_P15049895	chr1	20891241	20891300	-0.417307	0.21105	-0.701804
A_14_P133329	chr1	20916440	20916499	1.62746	1.0815	3.94285e-05
A_14_P136169	chr1	20924197	20924256	-1.12239	0.166801	0.10491
A_14_P137506	chr1	20934057	20934116	0.562095	0.0658948	0.131803
A_16_P15050017	chr1	20949690	20949749	0.943559	0.151047	-0.323034
A_16_P35053041	chr1	20958478	20958537	-3.05564	0.185508	-0.434445
A_14_P101908	chr1	20972375	20972425	-0.563799	0.235243	0.179675
A_14_P109945	chr1	20984262	20984321	-0.901081	1.48917	0.516614
A_16_P00026094	chr1	20996500	20996559	1.39555	0.136596	0.0962219
A_16_P15050152	chr1	21007246	21007305	0.0729352	0.023646	-0.270044
A_16_P15050202	chr1	21025037	21025096	0.236186	-0.0580285	-0.304342
A_16_P00026136	chr1	21034428	21034487	-0.00745881	0.135409	-0.600388
A_16_P15050255	chr1	21047090	21047149	-0.126023	-0.118093	-0.802158
A_16_P00026184	chr1	21062585	21062644	0.980072	0.222409	0.496382
A_14_P111023	chr1	21076152	21076211	-0.0721367	0.177765	0.043317
A_16_P00026224	chr1	21094083	21094141	-0.0868064	0.242316	-0.590978
A_14_P109704	chr1	21103078	21103137	0.672258	0.193363	0.0215257
A_16_P00026262	chr1	21117814	21117873	-0.115555	0.152185	0.325748
A_16_P15050460	chr1	21125637	21125696	-0.869017	0.212344	-0.0928313
A_16_P00026304	chr1	21143879	21143938	0.485794	0.133313	-0.575152
A_16_P35053593	chr1	21151527	21151586	-0.478064	-0.0539055	-0.113814
A_16_P15050551	chr1	21167521	21167580	0.299197	-0.123743	0.48805
A_16_P15050571	chr1	21177692	21177751	0.208228	0.203105	1.03821
A_14_P119345	chr1	21186927	21186986	0.427058	0.218516	-0.0685053
A_16_P15050645	chr1	21203590	21203649	0.637048	0.167397	-0.140261
A_16_P15050672	chr1	21214973	21215032	-0.631178	0.055367	0.305659
A_14_P130021	chr1	21226196	21226253	0.429365	0.28871	0.444366
A_16_P15050737	chr1	21235184	21235243	1.23659	0.140687	-0.0336992
A_16_P15050766	chr1	21248521	21248580	1.00925	0.0674107	0.30107
A_14_P135085	chr1	21268359	21268418	0.631429	0.545314	0.234111
A_18_P10051849	chr1	21274713	21274772	0.223749	0.206154	-0.292138
A_16_P00026534	chr1	21290469	21290528	0.62466	0.0498624	-0.301217
A_16_P15050905	chr1	21299584	21299643	-0.114232	0.223365	0.206226
A_16_P15050924	chr1	21306783	21306842	-0.0558372	0.143912	1.48453e-06
A_16_P15050941	chr1	21311743	21311802	1.30693	0.1333	0.446818
A_16_P15050946	chr1	21317410	21317469	0.136437	0.242894	0.0293886
A_16_P35054078	chr1	21328053	21328112	0.235185	0.282598	0.305604
A_18_P10049904	chr1	21332472	21332531	-0.31668	0.110221	0.300421
A_16_P15051023	chr1	21345945	21346004	0.123425	0.0213747	-0.430427
A_16_P15051051	chr1	21359194	21359253	-0.461324	0.177266	0.420688
A_18_P17482993	chr1	21367884	21367943	1.57388	0.318602	0.299521
A_14_P106374	chr1	21377460	21377512	-0.418222	0.0674306	0.0801957
A_16_P15051123	chr1	21386193	21386252	1.33129	0.139292	-0.538778
A_16_P15051160	chr1	21397242	21397301	0.640391	0.136523	-0.289334
A_16_P35054274	chr1	21408618	21408677	-1.23083	0.187688	0.0984521
A_16_P15051196	chr1	21417010	21417069	0.513491	0.115784	0.0314133
A_14_P138074	chr1	21427344	21427403	1.241	0.166398	0.429696
A_16_P15051232	chr1	21437430	21437489	2.93198	0.183742	-0.501311
A_14_P101236	chr1	21449671	21449730	0.408084	0.320307	0.575724
A_16_P15051281	chr1	21458733	21458792	1.30722	-0.00402129	-0.82449
A_16_P15051328	chr1	21478471	21478529	2.08223	0.155769	-0.0896679
A_16_P35054472	chr1	21501008	21501067	0.0571833	0.0929642	0.459738
A_16_P15051396	chr1	21511070	21511129	0.235894	0.1221	0.216943
A_16_P15051412	chr1	21524321	21524380	0.00283008	0.0778964	0.0302994
A_14_P118319	chr1	21546057	21546116	-0.0360998	0.146203	-0.326417
A_16_P00026868	chr1	21557660	21557719	-0.453419	0.114643	0.00288157
A_14_P114808	chr1	21573743	21573796	-1.57685	0.203727	0.397032
A_16_P00026923	chr1	21590743	21590802	0.318887	0.448604	-0.253227
A_14_P117893	chr1	21598433	21598492	-0.0890678	0.309636	0.363597
A_16_P00026957	chr1	21611923	21611982	0.575412	0.152137	-0.121868
A_16_P35054754	chr1	21621877	21621936	-0.0588233	0.234235	0.105517
A_16_P00026998	chr1	21637279	21637338	-0.0254707	0.0731728	0.51254
A_14_P130640	chr1	21658363	21658422	0.816419	0.175715	0.401322
A_16_P00027040	chr1	21668088	21668147	-0.220362	0.136985	0.330451
A_16_P00027070	chr1	21686633	21686692	0.933091	0.116341	0.212599
A_16_P00027084	chr1	21706138	21706197	0.04378	0.0874787	-0.211209
A_16_P35054966	chr1	21725623	21725677	1.46754	0.240883	0.838335
A_16_P15051917	chr1	21763885	21763930	-1.07021	0.246705	0.138652
A_16_P15051963	chr1	21785938	21785987	0.24629	0.352472	0.485992
A_18_P10054303	chr1	21800152	21800211	0.0930244	-0.109165	-0.0363608
A_16_P35055208	chr1	21813391	21813450	1.40545	0.0865823	-0.315943
A_16_P15052060	chr1	21822167	21822226	0.981451	0.123173	0.429104
A_16_P15052083	chr1	21832150	21832203	-0.0450601	0.158636	0.1272
A_14_P113462	chr1	21843270	21843329	-0.234723	-0.0615309	0.00956754
A_16_P15052148	chr1	21853319	21853378	-1.05767	0.0941312	-0.368836
A_14_P118033	chr1	21876256	21876315	-0.381329	0.104497	-0.445477
A_14_P116991	chr1	21893802	21893859	-0.0823205	0.0814387	0.226409
A_14_P124135	chr1	21904785	21904842	-0.65694	0.0750015	-0.949429
A_16_P00027260	chr1	21915878	21915937	-1.18474	0.0575929	0.380915
A_14_P116283	chr1	21929504	21929555	0.676414	0.0614933	0.00613491
A_14_P110674	chr1	21938528	21938583	0.837059	0.225112	0.29869
A_16_P00027330	chr1	21954519	21954577	1.61947	0.0407143	-0.513077
A_16_P15052472	chr1	21973435	21973490	-1.77168	0.161297	-0.0192538
A_14_P137545	chr1	21987859	21987918	-0.0594041	0.221532	-0.159561
A_16_P00027396	chr1	21997658	21997717	-0.503268	0.0227739	0.706544
A_16_P15052592	chr1	22013635	22013694	0.638574	0.201575	0.0617005
A_14_P111966	chr1	22021541	22021600	-0.596611	0.317176	0.137875
A_16_P15052650	chr1	22032917	22032976	0.545191	0.310234	0.252869
A_14_P134436	chr1	22050635	22050694	1.69067	0.204883	0.1166
A_16_P00027509	chr1	22066922	22066981	-0.56235	0.00839749	-0.268733
A_14_P105400	chr1	22078993	22079052	0.686151	0.146229	0.211542
A_16_P15052794	chr1	22092891	22092950	1.45446	0.144307	-0.34176
A_14_P124123	chr1	22100759	22100818	0.111265	0.154583	-0.393767
A_16_P15052814	chr1	22108320	22108379	-1.0304	0.149523	-0.149363
A_16_P00027562	chr1	22127784	22127843	-0.394995	0.241214	-1.18676
A_16_P00027566	chr1	22138754	22138809	-1.41301	0.362334	-0.00728001
A_16_P15052868	chr1	22154028	22154083	1.32409	0.0465769	-0.325172
A_14_P110308	chr1	22164082	22164141	-0.0621038	0.0820668	-0.275952
A_16_P15052921	chr1	22171771	22171830	0.026997	0.157539	-0.0859675
A_16_P35056244	chr1	22187550	22187609	-0.448174	0.19394	-0.111506
A_16_P15052982	chr1	22195855	22195914	1.45109	0.194311	-0.504064
A_16_P15053011	chr1	22206536	22206587	0.498275	0.172411	-0.249651
A_14_P134045	chr1	22223053	22223112	0.0909312	0.0944606	0.288332
A_16_P15053113	chr1	22238379	22238438	0.463806	0.208487	-0.0181092
A_14_P128465	chr1	22250409	22250468	0.612254	0.144261	0.800911
A_16_P00027752	chr1	22267745	22267804	0.211428	0.159262	0.882516
A_16_P15053215	chr1	22277129	22277188	0.712936	0.109038	-0.00127042
A_16_P00027784	chr1	22288978	22289037	0.863032	-0.0355498	-1.12055
A_14_P119507	chr1	22308608	22308663	-0.0244657	0.146463	-0.189401
A_16_P15053335	chr1	22345995	22346054	-0.274035	0.146895	-0.491129
A_14_P124604	chr1	22352654	22352713	-0.390984	0.392461	0.836437
A_16_P15053372	chr1	22364327	22364386	0.0632635	0.17634	-0.097811
A_14_P135733	chr1	22382972	22383031	1.24338	0.0230328	-0.0689239
A_14_P105052	chr1	22397901	22397960	-0.149508	0.0296178	-0.443672
A_16_P35056832	chr1	22408284	22408343	0.200868	0.287352	-0.0395554
A_14_P125675	chr1	22416798	22416857	-0.733656	0.144599	0.353163
A_16_P00027909	chr1	22424449	22424508	-0.189436	0.423275	0.279063
A_16_P15053597	chr1	22443747	22443806	-0.140361	-0.02683	0.276999
A_16_P00027968	chr1	22453525	22453584	0.46711	-0.0209627	0.155121
A_14_P126410	chr1	22461716	22461773	-0.0996219	0.236528	0.209971
A_16_P15053703	chr1	22474999	22475058	-0.0898107	0.0996989	-0.289315
A_16_P35057117	chr1	22495451	22495510	-0.317068	-0.0913367	0.0912923
A_16_P15053813	chr1	22517849	22517908	0.0672881	0.218759	0.29214
A_14_P113840	chr1	22580233	22580292	0.469578	0.274931	1.01357
A_16_P15054062	chr1	22612770	22612829	-0.293724	0.327287	0.207413
A_16_P15054103	chr1	22643562	22643621	-1.0675	0.0301059	-0.245426
A_16_P00028276	chr1	22661596	22661655	0.00134146	-0.0645818	0.366172
A_16_P00028298	chr1	22676620	22676679	1.30894	0.13105	0.887062
A_14_P127794	chr1	22713848	22713907	-0.187913	0.0984662	0.301542
A_16_P15054402	chr1	22761902	22761961	0.124043	0.0713285	-0.605712
A_16_P15054410	chr1	22776252	22776311	-0.614898	0.170004	0.369353
A_16_P15054430	chr1	22783878	22783937	0.856385	0.0294253	-0.31588
A_14_P120611	chr1	22801258	22801317	0.262154	0.146708	0.0578756
A_16_P00028471	chr1	22816699	22816756	0.949628	0.133132	0.17763
A_14_P105801	chr1	22828100	22828159	1.45214	0.316191	0.94275
A_16_P00028517	chr1	22843273	22843332	-0.33249	0.262279	1.46002
A_14_P111199	chr1	22854942	22855001	0.0936165	0.00174114	0.166734
A_16_P15054645	chr1	22864310	22864369	1.78535	0.140908	-0.658777
A_16_P35058078	chr1	22884200	22884259	-0.394055	-0.091513	0.111768
A_14_P105325	chr1	22891616	22891675	-2.93745	0.0777562	-0.309957
A_16_P00028632	chr1	22907442	22907501	-0.459984	0.199341	-0.309835
A_16_P00028664	chr1	22923499	22923558	-0.143463	0.121663	-0.0487034
A_16_P00028702	chr1	22946618	22946677	0.912504	0.000664005	0.412283
A_16_P15054916	chr1	22956308	22956367	-1.21766	-0.0098691	0.820409
A_14_P103237	chr1	22964515	22964564	-0.247667	0.0790156	0.327427
A_14_P200008	chr1	22972465	22972524	-0.118973	0.0698293	0.912778
A_14_P106837	chr1	22974554	22974613	-0.872142	0.184078	0.685196
A_14_P126789	chr1	22979546	22979597	0.426762	0.215635	-0.0333635
A_14_P130243	chr1	22987254	22987303	2.00666	0.291913	-0.414193
A_16_P00028793	chr1	23007125	23007184	0.541606	0.0299565	0.0465287
A_16_P15055072	chr1	23023181	23023240	0.113689	-0.0143569	-0.85643
A_14_P126598	chr1	23040846	23040905	-0.371175	-0.23777	0.19481
A_16_P00028845	chr1	23050788	23050847	-0.346084	0.0863787	0.632551
A_16_P15055172	chr1	23061311	23061370	0.278411	-0.226663	-0.341187
A_16_P00028881	chr1	23070547	23070606	0.501094	-0.0917097	-0.697671
A_16_P15055233	chr1	23083378	23083437	-0.753875	0.0933357	-0.845025
A_14_P135132	chr1	23104035	23104094	-0.753348	0.203382	0.278548
A_16_P15055312	chr1	23111856	23111915	-0.0119389	-0.0952774	-0.350141
A_16_P00028965	chr1	23126428	23126484	-0.0397799	0.207902	0.372024
A_16_P15055377	chr1	23135862	23135920	0.911456	0.167611	0.100148
A_16_P00028998	chr1	23143704	23143763	0.0942569	0.0858476	0.252275
A_16_P00029016	chr1	23152936	23152995	0.00758165	-0.0365915	-0.337147
A_16_P00029046	chr1	23172395	23172454	-0.320864	0.0751062	0.128249
A_16_P00029057	chr1	23181462	23181518	-0.238584	0.0295056	-0.0472935
A_16_P15055519	chr1	23191846	23191905	-0.370427	0.0479376	-0.258349
A_14_P109970	chr1	23199546	23199605	-0.8984	0.321306	0.253255
A_16_P00029103	chr1	23218160	23218215	0.205679	-0.0117839	-0.357398
A_16_P15055594	chr1	23226094	23226153	-0.80266	0.0156549	-0.253784
A_14_P136035	chr1	23241030	23241089	0.539036	0.279708	-0.416764
A_16_P00029160	chr1	23257604	23257663	-0.0258025	0.571417	-0.0089394
A_16_P00029171	chr1	23269967	23270026	1.37721	0.0923616	-0.458347
A_16_P00029176	chr1	23280787	23280846	1.42839	0.0193688	-0.281648
A_16_P15055743	chr1	23295077	23295136	0.528704	-0.0292849	-0.430917
A_16_P00029215	chr1	23311907	23311966	1.55153	0.0831401	-0.498349
A_16_P15055796	chr1	23340880	23340939	-0.332716	0.037544	-0.883948
A_14_P136995	chr1	23356988	23357043	0.0857175	0.26383	0.617084
A_14_P124318	chr1	23371634	23371693	0.582545	0.319045	0.0842468
A_16_P15055917	chr1	23383918	23383977	1.40029	0.232088	0.472186
A_16_P35059393	chr1	23397856	23397915	0.629347	0.232247	0.367366
A_14_P101868	chr1	23414179	23414238	1.05394	0.150329	0.278842
A_14_P132315	chr1	23419852	23419911	0.0874243	0.349469	0.418599
A_16_P00029389	chr1	23427651	23427710	1.62929	-0.00503233	0.0816769
A_16_P00029413	chr1	23442387	23442446	0.475678	0.0890107	0.295319
A_14_P119166	chr1	23455731	23455790	0.262999	0.193652	-0.0165116
A_16_P35059598	chr1	23471736	23471795	0.111905	-0.00774442	-0.523954
A_14_P107138	chr1	23481411	23481470	0.149666	-0.0170415	-0.813796
A_16_P15056209	chr1	23491533	23491592	-1.07816	-0.16435	-0.420586
A_16_P15056232	chr1	23501066	23501125	0.339488	-0.0153535	-0.288807
A_16_P00029510	chr1	23511417	23511476	-0.305526	0.116249	0.11513
A_14_P137976	chr1	23519807	23519854	1.65929	0.30799	0.232463
A_16_P00029542	chr1	23542050	23542109	0.852257	0.261177	-0.413063
A_16_P15056349	chr1	23557396	23557455	-1.07986	0.161209	-0.893786
A_16_P15056383	chr1	23576890	23576949	1.87852	0.260585	-0.414447
A_16_P00029587	chr1	23586616	23586675	0.510403	0.166663	-0.401769
A_16_P35059872	chr1	23607991	23608050	-0.00826724	0.286398	0.784626
A_16_P15056477	chr1	23623284	23623343	0.168387	-0.0477085	-0.639995
A_14_P124156	chr1	23638155	23638213	0.568019	0.354684	0.624446
A_14_P138605	chr1	23638244	23638303	1.20336	0.194269	0.382831
A_16_P15056556	chr1	23650001	23650060	0.318673	0.174383	-0.227108
A_14_P132214	chr1	23660159	23660218	0.803952	0.340369	-0.131909
A_16_P15056615	chr1	23674720	23674779	-0.204444	-0.0228084	-1.11309
A_14_P104371	chr1	23689659	23689715	0.00410847	0.159201	-0.264938
A_16_P15056703	chr1	23707711	23707770	-0.0168639	0.302617	0.773808
A_16_P15056747	chr1	23724070	23724129	0.537012	0.169406	0.0619417
A_16_P00029818	chr1	23732298	23732357	1.16951	0.334062	-0.289585
A_14_P112064	chr1	23741328	23741387	1.22784	0.156728	-0.354568
A_16_P00029848	chr1	23755068	23755127	0.0338533	0.110767	0.680968
A_14_P135598	chr1	23766146	23766205	1.02424	0.212295	-0.0418933
A_16_P15056874	chr1	23774139	23774198	0.597328	0.245799	0.167755
A_16_P00029896	chr1	23783536	23783592	1.44782	0.263666	0.678259
A_14_P111644	chr1	23801435	23801482	-0.252259	0.212228	0.456762
A_16_P35060458	chr1	23812393	23812450	0.382352	0.235901	-0.0850034
A_16_P00029939	chr1	23826239	23826298	-0.732599	0.215664	-0.192897
A_16_P00029948	chr1	23835243	23835295	0.115624	0.155391	0.573131
A_14_P115618	chr1	23852626	23852685	-0.0452201	-0.170593	-0.559394
A_14_P130600	chr1	23856826	23856885	0.532324	0.0968304	-0.0471734
A_16_P15057075	chr1	23875699	23875758	-0.409359	0.493244	0.107106
A_14_P103011	chr1	23885141	23885198	0.854641	0.320014	-0.209149
A_14_P136973	chr1	23886208	23886267	0.018302	0.336464	0.535482
A_16_P00030036	chr1	23900473	23900532	0.988858	0.209623	-0.0199098
A_16_P15057182	chr1	23916604	23916663	-0.757351	0.142094	-0.0432676
A_14_P130448	chr1	23929149	23929208	0.192056	0.161215	0.525504
A_16_P00030084	chr1	23944002	23944059	0.37238	0.121048	0.103044
A_16_P15057262	chr1	23958506	23958565	0.0439028	0.0730853	-0.481861
A_14_P117522	chr1	23966799	23966858	-1.1955	-0.819492	-0.58387
A_16_P00030121	chr1	23979797	23979856	0.821096	0.0716361	-0.528968
A_16_P15057327	chr1	23991646	23991705	0.172428	0.377733	-0.000636131
A_16_P15057348	chr1	24000423	24000482	1.78443	-0.0195349	-0.0453621
A_16_P15057365	chr1	24010938	24010997	-0.111049	0.141634	0.188973
A_14_P110114	chr1	24020118	24020177	-0.943194	0.547202	0.417349
A_14_P124391	chr1	24031979	24032038	-0.838033	0.0922105	-0.872753
A_14_P200009	chr1	24032009	24032068	0.0899844	-0.00624869	-0.819406
A_16_P35060935	chr1	24040071	24040130	-0.204561	0.123854	-0.529921
A_16_P15057442	chr1	24054668	24054727	-0.847878	0.134618	-0.00903016
A_16_P00030198	chr1	24062928	24062987	-0.995403	0.145367	-0.417079
A_16_P15057478	chr1	24074289	24074348	1.55837	0.139664	0.451253
A_14_P119619	chr1	24082303	24082362	-0.913647	0.384966	0.166177
A_16_P15057526	chr1	24091231	24091290	0.144003	0.198224	-0.135368
A_14_P200010	chr1	24108539	24108598	-0.427632	0.126103	-0.341983
A_16_P00030291	chr1	24125835	24125888	-0.110022	0.108489	-0.0637669
A_16_P00030306	chr1	24135144	24135203	1.25268	0.239965	-0.64441
A_14_P107687	chr1	24151482	24151538	0.04344	0.128883	0.715994
A_16_P15057679	chr1	24162476	24162535	-0.303755	0.0910859	-0.461678
A_16_P35061269	chr1	24172510	24172569	-4.02301	0.202995	-0.311843
A_16_P00030350	chr1	24180829	24180888	-0.273297	0.0901282	0.0455119
A_14_P123601	chr1	24193324	24193383	0.0669436	0.188814	-0.0577563
A_16_P15057774	chr1	24202369	24202426	-0.355121	0.238413	0.00743002
A_16_P00030398	chr1	24215516	24215575	-0.616867	0.0238312	-0.109759
A_14_P136865	chr1	24233474	24233533	0.0321106	-8.93269e-05	-0.647262
A_16_P15057856	chr1	24243947	24244006	0.742117	-0.0807168	-0.136279
A_16_P15057874	chr1	24255402	24255461	0.157243	0.0685278	-0.709748
A_16_P00030449	chr1	24363395	24363454	-0.0904466	0.193259	-0.539503
A_16_P15058100	chr1	24376431	24376490	-2.09166	0.029197	-0.385728
A_14_P201895	chr1	24384595	24384654	-1.04153	0.0296662	-0.827459
A_14_P123885	chr1	24385955	24386014	0.00294149	0.166354	-0.192539
A_16_P15058161	chr1	24396753	24396812	-0.165617	0.092024	0.205548
A_14_P135430	chr1	24411916	24411975	4.6386	0.255514	-0.130048
A_16_P00030552	chr1	24436013	24436072	-0.0783411	0.130731	-0.438826
A_16_P00030576	chr1	24448911	24448970	-0.013059	-0.0141736	-0.503092
A_14_P113159	chr1	24456460	24456519	0.076991	0.155334	0.0955702
A_16_P00030608	chr1	24470640	24470699	0.00806171	-0.488317	-0.297721
A_14_P118139	chr1	24485405	24485464	-0.710401	0.220198	0.11545
A_16_P15058428	chr1	24498793	24498852	-0.0680763	0.202592	-0.234558
A_14_P132997	chr1	24509499	24509558	-0.424545	0.237347	-0.598557
A_16_P00030666	chr1	24518579	24518638	0.33695	0.1473	0.311921
A_16_P00030685	chr1	24535499	24535557	-1.37856	0.0759688	0.0438523
A_16_P00030695	chr1	24549487	24549546	0.549847	0.086509	-0.272316
A_16_P15058566	chr1	24570830	24570889	-0.174287	0.150252	-0.208934
A_16_P00030760	chr1	24610598	24610657	0.0975086	0.190904	-0.494696
A_16_P00030784	chr1	24625586	24625645	-0.528827	0.299529	-0.0283136
A_14_P139836	chr1	24641638	24641697	-0.105373	0.250123	-0.0956125
A_16_P00030826	chr1	24650306	24650365	0.252405	0.118108	1.01434
A_14_P134726	chr1	24663198	24663250	-0.26679	0.139115	0.0119362
A_16_P00030868	chr1	24672342	24672401	0.410309	0.146194	-0.126713
A_14_P113165	chr1	24684396	24684451	-0.864242	0.0679136	0.803262
A_16_P35062533	chr1	24696226	24696285	0.0434228	0.229073	-0.00610369
A_14_P134399	chr1	24706114	24706173	-1.11351	0.231524	0.990816
A_16_P15058947	chr1	24718697	24718756	-0.0682045	0.136093	0.783103
A_16_P35062614	chr1	24727867	24727926	0.284992	0.404664	0.531197
A_14_P125911	chr1	24740272	24740328	-1.03912	0.285322	1.16214
A_16_P00030991	chr1	24751618	24751675	-0.931553	0.57812	-0.181675
A_16_P15059022	chr1	24763920	24763979	-1.79582	0.195449	-0.159608
A_14_P105809	chr1	24771675	24771734	-0.731231	0.278136	0.749715
A_14_P134812	chr1	24785922	24785981	-0.789585	0.0364801	-0.334494
A_16_P00031065	chr1	24799329	24799388	0.219255	0.13795	0.469268
A_16_P00031076	chr1	24809922	24809981	-0.426319	-0.00380746	0.853657
A_16_P15059172	chr1	24831054	24831113	-0.334632	0.108985	0.219496
A_14_P134781	chr1	24840910	24840969	0.953278	0.358882	0.131009
A_16_P15059222	chr1	24852192	24852251	-0.549096	0.330197	0.0983262
A_16_P15059239	chr1	24859736	24859795	2.00245	0.10123	-0.249242
A_16_P15059281	chr1	24875589	24875648	-1.28519	0.350665	0.115567
A_16_P15059314	chr1	24885461	24885520	0.149388	-0.0444208	-0.000909992
A_16_P00031185	chr1	24893052	24893111	-0.114987	0.0775036	-0.050034
A_16_P35063042	chr1	24903688	24903747	-1.59096	0.261946	-0.527493
A_16_P00031209	chr1	24911541	24911599	0.0277423	0.144134	0.260396
A_16_P15059396	chr1	24921800	24921859	-0.101366	0.0356518	-0.0823979
A_14_P125805	chr1	24936298	24936357	1.71046	0.0262178	-0.170726
A_16_P15059440	chr1	24950090	24950149	1.95291	0.0911105	-1.00189
A_16_P15059457	chr1	24961807	24961866	-1.44037	0.0775701	-0.194364
A_14_P121146	chr1	24972565	24972624	-1.79214	0.0429906	0.0115827
A_16_P15059518	chr1	24981600	24981659	1.01671	0.221515	1.06913
A_14_P121494	chr1	24996383	24996442	1.9046	0.09643	0.0295698
A_16_P35063297	chr1	25008129	25008188	1.36843	0.174101	0.270173
A_16_P00031354	chr1	25031844	25031903	-1.38509	0.0592809	0.0164433
A_16_P00031371	chr1	25054262	25054321	-0.46318	-0.0439827	-0.185781
A_16_P00031383	chr1	25068888	25068947	0.00836101	0.516251	0.347457
A_14_P118307	chr1	25079602	25079661	-0.893202	0.170095	-0.498967
A_16_P15059748	chr1	25090223	25090282	0.162787	0.047244	-0.0330467
A_16_P00031433	chr1	25105353	25105412	0.179747	0.0541077	0.0813814
A_16_P15059807	chr1	25113003	25113062	0.159587	0.173837	-0.450339
A_16_P15059831	chr1	25129726	25129785	-2.36183	0.0636327	-0.359953
A_16_P00031471	chr1	25138330	25138388	-0.0438155	0.157878	-0.137604
A_16_P35063570	chr1	25145744	25145803	-0.541983	0.133078	-0.2541
A_16_P35063605	chr1	25156385	25156444	0.9598	0.110905	0.24878
A_14_P109561	chr1	25168965	25169024	0.479069	0.264354	0.503924
A_16_P15059945	chr1	25180034	25180093	-0.269006	0.264435	0.0827614
A_16_P00031545	chr1	25192974	25193033	0.592004	-0.185535	0.373363
A_16_P15060014	chr1	25220984	25221043	0.722864	0.901742	0.432964
A_14_P101216	chr1	25235732	25235791	0.136614	0.0363465	0.423726
A_16_P00031629	chr1	25254444	25254503	-0.574407	0.488123	0.884042
A_16_P00031647	chr1	25262909	25262968	-0.893567	0.174498	0.0945631
A_16_P00031677	chr1	25281518	25281573	-2.24112	0.098251	0.20767
A_14_P116572	chr1	25291355	25291411	-0.0513003	0.215232	0.517836
A_16_P00031711	chr1	25306411	25306467	0.0328625	0.157747	0.198945
A_16_P00031730	chr1	25320307	25320364	-0.690937	0.179386	0.0991486
A_14_P117709	chr1	25384480	25384539	0.341806	0.138339	0.488412
A_16_P00031866	chr1	25410899	25410958	1.67414	0.0839735	-0.102065
A_16_P00031902	chr1	25427596	25427655	-0.0691249	0.0160768	-0.0218566
A_16_P35064359	chr1	25440686	25440745	-0.213966	0.103254	-0.456039
A_16_P15060665	chr1	25454732	25454791	-0.40641	0.117941	0.106132
A_16_P15060691	chr1	25463334	25463388	-0.500119	0.417781	0.239672
A_16_P15060748	chr1	25500804	25500863	-2.02648	0.120447	0.463998
A_16_P00032024	chr1	25532093	25532152	0.0778239	-0.00834197	-0.119464
A_16_P15060840	chr1	25541817	25541876	-1.25957	-0.0623291	-0.403449
A_16_P00032045	chr1	25549664	25549723	-1.02552	0.00338602	-0.206409
A_14_P101825	chr1	25557914	25557973	0.0102296	0.146292	0.352723
A_14_P139004	chr1	25569014	25569073	-1.90843	0.145986	-0.694916
A_14_P101869	chr1	25570060	25570112	0.907296	-0.0169766	-0.279871
A_16_P15060937	chr1	25584597	25584656	0.111425	0.295133	-0.119979
A_16_P15060982	chr1	25609449	25609508	-0.323861	0.0534494	-0.10579
A_16_P00032116	chr1	25675212	25675271	0.00459842	0.255753	-0.235932
A_16_P00032131	chr1	25683255	25683314	-0.491196	-0.0924102	0.339571
A_16_P00032143	chr1	25695702	25695752	-1.71461	0.289857	0.078039
A_16_P00032150	chr1	25719561	25719620	-0.0988109	0.30622	-0.218665
A_18_P10059679	chr1	25736801	25736860	0.423243	0.0838495	-0.189723
A_14_P201458	chr1	25755043	25755102	0.0511031	0.0517231	0.114089
A_14_P108897	chr1	25760376	25760435	-0.336604	0.277576	0.878888
A_16_P35065153	chr1	25777452	25777511	0.204708	-0.049884	-0.255487
A_18_P10061055	chr1	25790231	25790290	-1.27668	0.0963273	0.306395
A_18_P10060081	chr1	25799822	25799881	-0.725634	0.137052	0.353451
A_16_P30082539	chr1	25815793	25815852	0.206451	0.260295	-0.0242161
A_18_P10060841	chr1	25827105	25827164	0.110169	0.160904	0.0223682
A_18_P10060669	chr1	25840137	25840196	-0.237715	0.0826383	-0.466954
A_18_P10057587	chr1	25858717	25858774	0.33305	0.9062	-0.788147
A_18_P17494411	chr1	25877822	25877881	-0.0279395	0.241518	1.0366
A_14_P138746	chr1	25891210	25891265	-1.28715	-0.0348578	0.312809
A_14_P127708	chr1	25893646	25893705	-1.42577	0.322565	0.158835
A_16_P00032230	chr1	25905983	25906042	0.00361647	0.268942	0.603707
A_16_P15061440	chr1	25913486	25913540	0.510606	0.294326	-0.397643
A_16_P00032251	chr1	25926921	25926980	-0.738549	0.407713	-0.659559
A_16_P15061480	chr1	25939557	25939616	-0.656647	0.232363	0.320561
A_14_P104303	chr1	25950993	25951052	-0.437107	0.182403	0.514065
A_16_P35065310	chr1	25967258	25967317	0.359157	0.299687	0.178338
A_14_P134302	chr1	25980754	25980810	-0.876335	0.227992	0.339096
A_16_P15061587	chr1	25988277	25988336	0.0762239	0.211259	0.418169
A_16_P15061613	chr1	25996863	25996922	-0.52073	0.176464	-0.253719
A_16_P00032348	chr1	26004914	26004973	-0.146244	0.188249	0.11382
A_14_P112254	chr1	26012954	26013007	-1.00965	0.199086	1.28197
A_16_P00032378	chr1	26026640	26026699	-0.702686	0.3043	-0.109265
A_16_P35065514	chr1	26041102	26041161	0.628861	0.185989	0.852271
A_14_P130690	chr1	26056427	26056486	-0.997045	0.281942	-0.0508974
A_16_P00032435	chr1	26071235	26071292	0.0225353	0.233668	0.171163
A_16_P00032467	chr1	26091555	26091614	-0.013859	0.107849	-0.483438
A_14_P129712	chr1	26101410	26101469	-0.644723	0.179215	0.73603
A_16_P35065694	chr1	26110784	26110842	-1.17114	0.21996	0.0984342
A_16_P15061928	chr1	26118919	26118978	-0.182592	0.227003	-0.569602
A_16_P00032527	chr1	26129295	26129354	-0.824813	0.140061	0.00872225
A_16_P00032561	chr1	26144678	26144737	0.228983	0.0768924	1.09129
A_14_P125986	chr1	26156060	26156116	-1.2377	0.0955142	0.246044
A_14_P129309	chr1	26175575	26175634	-0.200659	0.284143	-0.70708
A_14_P107178	chr1	26193852	26193911	0.37552	0.194394	0.101287
A_16_P15062134	chr1	26203473	26203532	0.42595	0.177418	-0.10419
A_14_P137415	chr1	26211420	26211479	-0.714442	0.0468713	-0.197273
A_14_P123514	chr1	26226749	26226808	-0.181069	0.035432	0.552668
A_14_P133966	chr1	26228538	26228597	0.626125	0.299064	-0.00658254
A_14_P129783	chr1	26231197	26231256	-0.725785	0.175877	0.224942
A_16_P00032687	chr1	26241504	26241563	-0.171633	0.0100014	0.0896025
A_16_P00032693	chr1	26250129	26250188	-0.348147	0.259847	0.112744
A_14_P117640	chr1	26259826	26259885	-0.543574	0.171113	-0.172525
A_16_P00032716	chr1	26275077	26275136	0.0698237	0.0387017	-0.427418
A_14_P120564	chr1	26287908	26287967	-0.525348	0.105795	0.1385
A_16_P00032747	chr1	26301017	26301076	0.72229	0.177397	0.246658
A_16_P15062368	chr1	26310585	26310644	-0.292172	0.262423	0.525507
A_16_P35066233	chr1	26321481	26321540	0.602556	0.0806793	0.741069
A_16_P15062414	chr1	26329198	26329257	0.0797017	0.106335	-0.680115
A_16_P15062439	chr1	26342222	26342281	0.137062	0.0330941	-0.543276
A_16_P00032806	chr1	26350405	26350464	-0.0447401	0.317783	0.503459
A_14_P105172	chr1	26358405	26358464	0.00994449	0.157416	0.651752
A_14_P110541	chr1	26367040	26367099	-0.868502	0.162126	0.37021
A_16_P15062553	chr1	26382796	26382855	-0.657374	-0.0165495	-0.319273
A_16_P00032873	chr1	26390378	26390437	0.385365	0.193178	-0.475883
A_16_P15062599	chr1	26402353	26402411	-0.522609	0.199888	-0.0011705
A_14_P114079	chr1	26410479	26410538	-0.433487	0.109846	-0.241096
A_16_P00032912	chr1	26431648	26431707	1.54493	0.124695	-0.196403
A_14_P133596	chr1	26450938	26450997	-0.0471006	0.158199	0.410059
A_16_P35066567	chr1	26465356	26465415	0.121345	0.156338	0.182866
A_16_P35066584	chr1	26472769	26472825	-0.0214898	0.249018	-0.307257
A_14_P136037	chr1	26485866	26485925	0.0655671	0.661586	0.446456
A_14_P111506	chr1	26486488	26486542	3.04811	0.177989	0.18219
A_16_P15062782	chr1	26500408	26500467	-0.676526	0.173544	0.31491
A_14_P114390	chr1	26508490	26508540	-0.25696	0.271799	0.178228
A_14_P103606	chr1	26516312	26516371	-0.415812	0.274113	0.206183
A_16_P15062887	chr1	26537857	26537916	0.963979	0.259665	0.168913
A_16_P15062937	chr1	26556472	26556531	0.917011	-0.0363359	-0.914176
A_16_P15062964	chr1	26566202	26566261	0.154146	0.118569	-0.196857
A_14_P124930	chr1	26581883	26581941	2.21949	0.246301	0.241441
A_16_P35066928	chr1	26595241	26595300	0.171632	0.301174	0.235225
A_16_P00033156	chr1	26603963	26604022	1.63899	0.0288034	0.311568
A_16_P15063094	chr1	26614289	26614348	0.548766	0.0115406	0.357309
A_16_P00033199	chr1	26628928	26628987	0.449394	0.0654233	-0.0437243
A_16_P15063162	chr1	26638280	26638339	-1.26892	0.229517	-0.102802
A_14_P123406	chr1	26646724	26646772	-0.614035	0.234228	-0.583348
A_14_P101266	chr1	26656547	26656606	0.365047	0.211944	0.381467
A_16_P00033247	chr1	26667005	26667064	0.659496	0.102668	-0.454164
A_16_P00033262	chr1	26674586	26674638	-0.478444	0.0615201	-0.349877
A_14_P108791	chr1	26690587	26690641	-2.1751	0.0959779	0.325822
A_16_P00033305	chr1	26703142	26703201	0.0626235	0.138561	-0.043027
A_16_P00033318	chr1	26717815	26717874	0.27039	-0.133241	-0.159759
A_16_P00033327	chr1	26730808	26730867	1.20385	0.453969	-0.0494564
A_16_P00033348	chr1	26742915	26742974	-0.868276	0.128224	0.149374
A_14_P103918	chr1	26750642	26750701	-0.225926	0.322873	-1.29521
A_14_P123708	chr1	26759521	26759580	1.25945	0.290453	0.271962
A_16_P35067411	chr1	26769623	26769682	0.290874	0.149324	0.291955
A_16_P15063496	chr1	26787039	26787098	2.85504	0.159807	-0.166007
A_14_P139782	chr1	26796023	26796080	-0.134505	0.0609897	0.61152
A_14_P101569	chr1	26800658	26800716	1.44812	0.155473	0.464579
A_16_P15063557	chr1	26816621	26816680	-2.06718	0.146417	-0.0426842
A_16_P35067549	chr1	26833555	26833614	-1.33177	0.0597055	0.044417
A_16_P00033457	chr1	26849337	26849396	-0.0970345	0.228902	0.297535
A_14_P100082	chr1	26864740	26864796	-0.192585	0.0936673	0.528417
A_16_P00033505	chr1	26880254	26880313	1.71429	-0.186811	0.276221
A_14_P110008	chr1	26891109	26891168	-0.0123682	0.15343	-0.557259
A_14_P138281	chr1	26900902	26900961	-0.0162591	-0.0382618	0.114685
A_16_P15063751	chr1	26917016	26917075	0.0837099	0.174746	-0.972815
A_16_P35067755	chr1	26930197	26930256	0.836916	0.0184928	0.388317
A_14_P122972	chr1	26941157	26941216	1.19044	0.175522	-0.0618963
A_16_P15063826	chr1	26955857	26955916	0.113985	0.132619	-0.764814
A_16_P35067816	chr1	26968251	26968310	0.324717	0.101251	-0.854334
A_16_P35067830	chr1	26978354	26978413	-0.0621322	0.116583	-0.335411
A_16_P00033594	chr1	26986973	26987032	-0.959171	0.0357422	-0.598806
A_16_P15063868	chr1	27001256	27001315	-0.7881	0.0191618	-0.244188
A_16_P15063888	chr1	27010332	27010391	0.56665	0.035525	-0.440099
A_14_P114927	chr1	27026667	27026726	1.27323	0.257154	0.592506
A_16_P00033659	chr1	27038094	27038153	0.602337	0.369067	0.238
A_14_P117107	chr1	27053693	27053752	2.55452	0.167206	0.540214
A_14_P120735	chr1	27073935	27073994	4.10322	0.269612	0.670395
A_16_P00033734	chr1	27085242	27085301	0.744994	0.106862	-0.755982
A_16_P00033749	chr1	27094254	27094313	0.108774	0.272963	0.418704
A_16_P15064166	chr1	27102399	27102458	0.0974904	0.138013	-0.109265
A_16_P00033794	chr1	27115657	27115716	0.29174	0.227138	0.92727
A_14_P138024	chr1	27123177	27123236	1.83403	0.201176	0.415837
A_16_P00033812	chr1	27133503	27133562	1.08004	0.0345784	-0.768918
A_16_P15064242	chr1	27143675	27143734	0.662377	0.174987	-1.19397
A_16_P00033817	chr1	27151223	27151282	-0.229389	0.0324251	0.259471
A_16_P15064276	chr1	27161804	27161863	0.609413	0.270301	0.268124
A_14_P130392	chr1	27169185	27169244	0.715267	0.485382	-0.0441723
A_16_P15064313	chr1	27181127	27181186	-1.43554	0.439403	0.18443
A_14_P133833	chr1	27190888	27190935	0.910295	0.451392	0.257953
A_14_P132631	chr1	27210792	27210851	2.04452	0.184573	0.280641
A_14_P125993	chr1	27213962	27214021	0.0521418	0.129634	-0.483573
A_14_P104730	chr1	27225537	27225596	-0.365893	0.287852	0.0673985
A_14_P117463	chr1	27237958	27238017	-0.543688	0.102208	0.432579
A_14_P200011	chr1	27238360	27238405	-0.155383	0.297944	0.532934
A_14_P117899	chr1	27251672	27251731	-0.189839	0.224964	0.557068
A_16_P15064493	chr1	27262221	27262280	-0.308871	0.228842	-0.959502
A_14_P114313	chr1	27276064	27276120	-0.653448	0.276743	0.3277
A_16_P15064552	chr1	27289536	27289595	-0.777326	0.246091	-1.14937
A_16_P15064575	chr1	27302030	27302086	0.563595	0.107703	0.468342
A_16_P15064587	chr1	27310565	27310624	-0.0218511	0.0193831	0.240783
A_16_P00034019	chr1	27326679	27326738	-1.46464	0.213939	0.0805296
A_14_P132383	chr1	27336827	27336877	0.616189	0.329176	1.0418
A_14_P101728	chr1	27359814	27359873	1.23362	0.340752	0.31996
A_16_P15064721	chr1	27372967	27373026	-0.192979	0.191721	-0.00124609
A_16_P00034097	chr1	27398693	27398752	-0.274805	0.117321	-0.913307
A_16_P15064774	chr1	27410179	27410237	0.325904	-0.0275383	-0.0900308
A_14_P101060	chr1	27426023	27426081	-1.87064	0.13869	0.483637
A_14_P105890	chr1	27432288	27432332	0.232792	0.182992	-0.060586
A_16_P35068913	chr1	27443021	27443080	1.29766	0.143643	-0.22808
A_16_P15064862	chr1	27450815	27450874	-0.24123	0.0338426	-0.125637
A_16_P00034159	chr1	27458764	27458815	0.808859	0.268457	0.115848
A_16_P00034178	chr1	27469646	27469705	0.247723	0.0697807	0.703057
A_14_P130277	chr1	27480922	27480980	0.0114218	0.412666	0.816465
A_16_P00034207	chr1	27492064	27492119	0.0731838	0.162746	-0.720415
A_16_P00034209	chr1	27504257	27504306	-0.49375	0.379286	0.274631
A_16_P00034214	chr1	27520047	27520106	-0.620739	0.223422	-0.352063
A_16_P00034220	chr1	27533292	27533351	-0.461264	0.232896	0.149377
A_16_P15065007	chr1	27542397	27542456	0.126786	0.255826	-0.608479
A_16_P35069118	chr1	27562683	27562742	0.913067	0.0735924	0.303663
A_16_P00034246	chr1	27576428	27576487	0.125656	0.132864	-0.274024
A_14_P130103	chr1	27587518	27587577	-0.606552	0.136671	0.316066
A_16_P00034274	chr1	27607490	27607549	-0.712218	0.128992	-0.541075
A_14_P100857	chr1	27623380	27623432	-0.000258565	0.264934	-0.0835338
A_16_P00034324	chr1	27640947	27641006	0.0466306	0.626342	0.0732223
A_14_P124447	chr1	27650835	27650892	-0.0835757	0.208824	0.496473
A_14_P101435	chr1	27673275	27673334	0.921424	-0.0153197	-0.507184
A_14_P104241	chr1	27685326	27685374	0.580272	0.254899	0.560106
A_14_P109809	chr1	27699070	27699123	-1.00861	0.318934	-0.764542
A_16_P35069538	chr1	27710878	27710930	0.973531	0.0525857	-0.997918
A_14_P118501	chr1	27720163	27720208	1.36317	0.395617	0.357079
A_16_P00034464	chr1	27730669	27730728	0.257125	0.0779571	0.0405699
A_16_P15065471	chr1	27739228	27739287	-0.580488	0.173977	0.0691462
A_14_P104253	chr1	27750155	27750214	0.485886	0.155419	-0.246187
A_16_P15065546	chr1	27764118	27764177	0.234244	0.0935383	0.127619
A_14_P137367	chr1	27773330	27773389	-1.26201	0.212476	-0.0433682
A_16_P15065596	chr1	27786398	27786457	-0.400236	-0.00164573	-0.519465
A_16_P00034558	chr1	27797306	27797365	0.833533	0.17576	0.00899638
A_16_P35069796	chr1	27812973	27813032	3.3706	0.266908	-0.0121238
A_16_P00034581	chr1	27821651	27821710	1.47964	0.0153345	-0.432009
A_16_P00034591	chr1	27836465	27836524	1.17762	0.308696	0.452063
A_16_P00034606	chr1	27851030	27851089	-0.0991418	0.199065	0.328432
A_14_P107106	chr1	27872811	27872870	0.940913	0.0280597	0.183176
A_16_P00034675	chr1	27892145	27892204	-0.942077	-0.0409227	-0.0376102
A_14_P130523	chr1	27913034	27913093	0.106914	0.100069	0.335218
A_16_P00034747	chr1	27932582	27932641	0.307678	0.209175	0.281195
A_14_P116018	chr1	27947583	27947642	6.14524e-05	0.1781	-0.102551
A_14_P136466	chr1	27952910	27952963	-1.29152	0.183888	0.0889645
A_16_P00034806	chr1	27972281	27972340	0.974283	0.260262	0.430625
A_16_P15066092	chr1	27984639	27984698	-1.88349	0.107817	-0.304289
A_14_P105990	chr1	27992554	27992612	2.35931	0.311329	0.855334
A_14_P200012	chr1	27997584	27997643	0.0698685	0.16265	-0.141774
A_16_P15066134	chr1	28011650	28011702	0.273724	0.208413	0.169061
A_16_P15066146	chr1	28026016	28026075	1.11485	0.202011	-0.385061
A_16_P15066150	chr1	28039369	28039428	0.92322	0.216329	0.423309
A_14_P120923	chr1	28054738	28054797	-0.462124	-0.126451	-0.412368
A_16_P00034871	chr1	28071526	28071585	-0.488809	0.321233	-0.357452
A_14_P107298	chr1	28088103	28088162	-1.67983	0.426489	-0.271726
A_16_P00034910	chr1	28098260	28098319	-0.560543	0.304885	0.415065
A_16_P15066297	chr1	28109431	28109490	0.15076	0.165966	-0.281072
A_14_P136266	chr1	28119663	28119722	-0.292131	0.317945	0.363474
A_16_P15066345	chr1	28128133	28128192	0.173667	0.244994	-0.257178
A_14_P102302	chr1	28142155	28142214	-0.21754	0.0425107	-0.611006
A_16_P00034984	chr1	28150304	28150363	0.0200507	0.165672	-0.254681
A_16_P15066426	chr1	28162802	28162861	1.3601	0.174377	-0.0362788
A_14_P114015	chr1	28177740	28177799	-0.715339	0.210772	0.331207
A_16_P00035047	chr1	28198485	28198544	-0.430133	0.213015	-0.564966
A_14_P130550	chr1	28210324	28210374	-0.177621	0.0969654	0.507641
A_14_P138206	chr1	28212916	28212975	1.54904	0.214544	0.357479
A_14_P113939	chr1	28228440	28228499	0.0954042	0.260499	-0.111698
A_14_P128313	chr1	28233567	28233626	-0.0636791	0.0515482	-0.116654
A_14_P138868	chr1	28240509	28240568	-0.198857	0.232968	0.0325053
A_16_P15066629	chr1	28251862	28251921	0.0702301	0.312206	0.410046
A_16_P15066651	chr1	28266522	28266581	0.711983	0.227455	-0.149009
A_14_P111666	chr1	28276418	28276477	0.970997	0.156459	0.411066
A_14_P130345	chr1	28288055	28288109	-0.299567	0.361721	0.338789
A_14_P138197	chr1	28293640	28293684	1.28734	0.16589	-0.0670926
A_16_P00035176	chr1	28302531	28302590	0.418597	0.153129	-0.716574
A_14_P128181	chr1	28316232	28316291	0.152226	0.124891	0.0900678
A_16_P15066798	chr1	28326492	28326551	-1.03232	0.421259	-0.385631
A_16_P00035230	chr1	28351280	28351339	0.595629	0.106659	-0.29451
A_16_P35071124	chr1	28362005	28362064	-0.70716	0.138924	0.285716
A_14_P122715	chr1	28374871	28374930	-0.0383551	0.107326	-0.487505
A_16_P00035286	chr1	28384534	28384593	0.503715	0.204937	-0.0207245
A_16_P15066955	chr1	28394079	28394138	0.792821	0.129931	-0.423687
A_16_P15067001	chr1	28412451	28412510	0.273832	0.175921	0.0543833
A_14_P117096	chr1	28420867	28420926	-0.23554	0.123334	0.340627
A_16_P15067035	chr1	28428226	28428285	-0.0965787	0.0394802	-0.933803
A_16_P00035362	chr1	28439902	28439961	0.36769	0.136176	-0.165501
A_16_P00035368	chr1	28450398	28450457	1.13237	-0.0137604	-0.604322
A_16_P15067093	chr1	28460737	28460796	2.18753	0.190083	0.422776
A_14_P139545	chr1	28476241	28476296	1.35081	0.254314	-0.311665
A_16_P00035395	chr1	28487436	28487491	-0.0714468	0.0912475	0.498443
A_16_P00035400	chr1	28495749	28495808	-0.700846	-0.00851855	-0.377056
A_16_P00035415	chr1	28505072	28505128	-0.91236	0.28103	1.24241
A_16_P15067174	chr1	28517903	28517962	0.379516	0.123161	0.315792
A_16_P15067200	chr1	28529620	28529679	-0.932414	0.0815931	-0.21068
A_14_P103472	chr1	28541794	28541853	0.159107	0.062509	-0.621538
A_16_P15067265	chr1	28555899	28555958	0.117825	0.13701	-0.15472
A_14_P135342	chr1	28564148	28564207	0.0738238	0.221899	0.0644588
A_14_P134178	chr1	28564524	28564583	0.83114	0.313343	0.493253
A_16_P00035500	chr1	28582931	28582990	-0.285344	0.0944098	0.0801158
A_14_P132098	chr1	28596961	28597020	-0.99408	0.16228	0.0757721
A_16_P35071687	chr1	28614159	28614214	-0.153161	0.19767	-0.250484
A_16_P15067407	chr1	28625168	28625227	1.75624	0.151609	-0.438731
A_16_P00035549	chr1	28637029	28637088	-0.424668	0.0563337	-0.8487
A_16_P00035557	chr1	28648104	28648163	-0.346706	0.240851	-0.247552
A_14_P120255	chr1	28655666	28655718	1.02267	0.370012	-0.285127
A_14_P200893	chr1	28662349	28662408	-0.205812	0.0360495	-0.300426
A_16_P00035571	chr1	28672814	28672873	-0.94304	0.228269	-0.63425
A_16_P15067485	chr1	28687194	28687251	-0.665047	0.122864	-0.507328
A_16_P15067502	chr1	28700536	28700595	0.454309	0.11574	-0.301148
A_16_P15067513	chr1	28713234	28713293	-0.865673	0.10945	-0.758183
A_16_P15067523	chr1	28722489	28722548	-0.427981	0.0396036	-0.579457
A_16_P15067565	chr1	28743173	28743230	1.01184	0.236028	0.312785
A_18_P10065510	chr1	28754712	28754771	0.892935	0.00439589	0.133354
A_18_P10063463	chr1	28764377	28764436	0.945187	0.120664	0.188297
A_18_P17500628	chr1	28774139	28774198	0.035663	0.129978	-0.717382
A_18_P10066449	chr1	28783692	28783751	0.665148	0.118386	-0.375941
A_18_P10067447	chr1	28795395	28795454	2.49084	0.0232094	0.101466
A_16_P00035619	chr1	28807056	28807105	-0.447254	0.348091	0.190389
A_14_P108200	chr1	28815665	28815723	0.460205	-0.00157088	-0.0451451
A_14_P113587	chr1	28835332	28835391	-0.902883	0.156845	-0.388844
A_16_P35071935	chr1	28843647	28843700	0.765163	0.801852	-0.682625
A_16_P15067655	chr1	28851362	28851421	0.287256	-0.00125889	0.161219
A_14_P126831	chr1	28859626	28859685	1.02486	0.312389	-0.540109
A_14_P120765	chr1	28865084	28865136	0.992692	0.111088	0.149507
A_16_P00035688	chr1	28875434	28875493	0.339262	0.261386	-0.534603
A_14_P139591	chr1	28887835	28887892	1.13523	0.194677	-0.0140037
A_16_P35072040	chr1	28895627	28895686	-0.405321	0.304474	-0.36726
A_14_P105789	chr1	28904254	28904313	-0.808931	0.231282	0.137164
A_14_P112459	chr1	28905091	28905150	0.087021	1.03622	-0.0985467
A_16_P15067774	chr1	28922628	28922687	0.509826	0.290849	-0.494376
A_16_P00035734	chr1	28933679	28933738	-0.676891	0.994222	0.697289
A_14_P100167	chr1	28947613	28947672	0.0214486	0.238712	-0.220824
A_16_P15067840	chr1	28961015	28961074	0.758	0.0361781	-0.818714
A_14_P133263	chr1	28968825	28968884	-0.21176	0.147814	0.166728
A_16_P00035773	chr1	28991984	28992043	1.18288	0.318873	0.394607
A_14_P109187	chr1	29002400	29002459	1.02484	0.138052	-0.731241
A_16_P35072247	chr1	29016545	29016604	-1.73178	0.205449	1.03716
A_14_P102790	chr1	29029048	29029105	1.09054	0.165	0.573766
A_16_P00035812	chr1	29037014	29037073	-0.416826	0.261095	-0.120085
A_16_P15067982	chr1	29047498	29047557	2.92584	-0.0964456	-0.710739
A_14_P129609	chr1	29064091	29064140	-0.197266	0.0397267	-0.250625
A_16_P15068047	chr1	29075084	29075143	-0.814543	0.0357186	0.0587162
A_14_P119596	chr1	29089699	29089758	1.16971	0.327736	-0.231325
A_16_P15068099	chr1	29100951	29101010	-0.7233	0.208172	-0.466781
A_16_P00035892	chr1	29108834	29108893	-0.442264	0.135668	-0.238406
A_16_P15068126	chr1	29119516	29119575	1.13365	0.277426	0.0374038
A_16_P00035914	chr1	29131212	29131271	1.28896	0.165196	-0.0761548
A_16_P00035927	chr1	29140389	29140447	0.185237	0.229711	0.869771
A_16_P15068215	chr1	29159511	29159569	-2.1195	0.0859879	0.143848
A_14_P104137	chr1	29167522	29167581	-0.455853	0.248127	-0.0377323
A_16_P15068251	chr1	29184930	29184989	-1.48841	0.118404	0.311581
A_16_P15068273	chr1	29193351	29193408	-2.48557	0.217239	-0.333177
A_14_P123692	chr1	29205448	29205507	1.09799	0.352767	0.625465
A_16_P15068331	chr1	29220840	29220899	0.470851	0.0569449	-0.113229
A_16_P15068351	chr1	29230703	29230762	-1.28609	0.145962	-0.468408
A_16_P00036034	chr1	29242433	29242492	0.0300422	0.0850931	-0.0680262
A_14_P139234	chr1	29253834	29253893	0.367316	0.0584479	0.0658895
A_16_P00036063	chr1	29267927	29267985	0.557309	0.295091	-0.438373
A_14_P119468	chr1	29277238	29277297	-0.0662657	0.325547	-0.258089
A_16_P15068476	chr1	29288097	29288155	0.966835	0.0552852	-0.548859
A_16_P15068494	chr1	29297305	29297364	0.892111	0.109589	-0.125581
A_16_P15068516	chr1	29309786	29309845	-0.405422	-0.0774512	0.23022
A_14_P137246	chr1	29319903	29319962	-0.142646	0.294386	0.376965
A_16_P15068572	chr1	29332319	29332378	0.704407	0.144619	-0.31151
A_16_P15068591	chr1	29341653	29341712	1.31519	0.110632	-0.403965
A_16_P35072959	chr1	29351670	29351729	0.164867	0.309862	0.00293943
A_14_P105732	chr1	29361166	29361225	-1.47111	0.107199	0.160558
A_16_P15068659	chr1	29370855	29370914	1.40849	0.194035	-0.479937
A_16_P35073023	chr1	29379041	29379100	-0.156758	0.160973	-0.150703
A_14_P117342	chr1	29386909	29386968	0.110781	0.246735	-0.127969
A_16_P15068752	chr1	29403435	29403494	1.19265	0.107573	-0.576815
A_14_P128124	chr1	29417686	29417745	1.76468	0.17667	0.395764
A_16_P00036298	chr1	29428466	29428525	-0.322543	0.0887774	-0.189817
A_14_P109701	chr1	29443550	29443609	-0.0582906	0.0912892	-0.0793638
A_16_P00036336	chr1	29454450	29454500	-0.120103	0.172688	-0.717912
A_16_P15068901	chr1	29462220	29462279	-0.557292	0.0557792	-0.607982
A_14_P116272	chr1	29481320	29481379	0.107678	0.181282	-0.079524
A_16_P00036389	chr1	29497508	29497567	-0.205954	0.256741	0.732477
A_16_P15069004	chr1	29506218	29506277	-0.301167	0.160289	0.488112
A_16_P15069021	chr1	29516023	29516082	0.896266	0.0738845	-0.194785
A_14_P119655	chr1	29527763	29527822	0.680241	0.0496339	0.27737
A_16_P00036439	chr1	29536825	29536883	0.314785	0.269725	-0.0122416
A_16_P00036448	chr1	29547038	29547097	1.62045	0.122729	0.0482741
A_16_P00036467	chr1	29555582	29555641	0.742	0.107065	-0.11159
A_14_P119763	chr1	29565669	29565728	0.0697482	0.0404758	0.380023
A_16_P15069172	chr1	29573668	29573726	-0.36481	-0.0384756	-0.722554
A_16_P15069215	chr1	29587495	29587554	-0.224167	0.174749	-0.464355
A_16_P15069227	chr1	29600988	29601047	-0.24022	0.153218	-0.662971
A_14_P138494	chr1	29612040	29612099	0.943102	-0.0282459	0.12622
A_14_P135162	chr1	29633615	29633673	-0.0496735	0.0341369	-0.13495
A_16_P00036579	chr1	29641035	29641094	0.487381	0.284036	0.271548
A_14_P105567	chr1	29653077	29653134	0.350552	0.143243	0.559752
A_16_P00036609	chr1	29668452	29668511	-0.256747	0.395959	-0.920398
A_16_P00036626	chr1	29679730	29679789	1.68465	0.123304	0.000412405
A_16_P15069460	chr1	29695410	29695469	2.24084	0.219226	-0.718251
A_16_P35073907	chr1	29710221	29710280	0.0637435	0.412683	0.293962
A_16_P00036682	chr1	29724335	29724394	0.0640635	0.00754168	0.809518
A_14_P108566	chr1	29766718	29766777	-0.0354607	0.407785	0.550296
A_16_P15069665	chr1	29793399	29793458	1.18774	0.0583165	-0.207085
A_16_P00036782	chr1	29814411	29814470	0.544239	0.207705	0.467148
A_16_P00036792	chr1	29822624	29822677	0.732514	0.273668	0.225506
A_16_P35074184	chr1	29834289	29834348	0.337056	0.395202	0.210546
A_16_P00036840	chr1	29859576	29859635	1.15938	-0.295207	0.0122296
A_16_P00036914	chr1	30068500	30068559	0.367017	0.302477	-0.128203
A_16_P00036945	chr1	30099600	30099659	0.689446	0.0834778	-0.273231
A_16_P15070059	chr1	30117261	30117320	0.451806	0.126281	-0.000927724
A_16_P00036996	chr1	30141545	30141604	0.626496	0.000993647	0.355116
A_16_P00037055	chr1	30177371	30177430	0.628708	0.0983094	0.274875
A_16_P00037139	chr1	30232806	30232865	1.5674	0.0717561	0.0891623
A_16_P00037164	chr1	30262252	30262311	0.813782	0.277743	0.277779
A_16_P00037252	chr1	30333074	30333133	0.103394	0.101228	0.812056
A_16_P15070619	chr1	30374840	30374899	-1.49965	0.14045	0.0220294
[truncated: 168,579 more rows]
