# Supplementary material for: Micrometastasis-derived models enable drug testing for early-stage, high-risk melanoma patients
Source: EMBO Mol Med. 2025 Dec 5;18(1):297–324. doi: 10.1038/s44321-025-00339-8 (PMC12808144; doi:10.1038/s44321-025-00339-8)
Supplement: Supplementary file 5 — Source data Fig. 2 [file 44321_2025_339_MOESM5_ESM.zip › Figure 2/2D/Mel-57.xlsx]

## Sheet: Mel-57_log2
CNAs of Mel-57
Probe	Chr	start	stop	Mel-57-DCC	Mel-57-PDX	Mel-57-CL
A_16_P15000916	chr1	564424	564483	1.91293	0.231523	0.229236
A_18_P10001325	chr1	746608	746667	-0.852561	-0.1695	0.488577
A_18_P10001390	chr1	759762	759821	-0.720519	0.197207	0.406826
A_18_P10001457	chr1	780996	781055	-0.993471	0.0115871	0.11762
A_18_P10001545	chr1	801556	801609	-0.0471987	0.0255419	0.197053
A_16_P15001543	chr1	837386	837445	1.16858	-0.119589	-0.34388
A_16_P15001594	chr1	852863	852922	1.15746	-0.226621	0.256952
A_16_P00000099	chr1	867543	867602	0.091593	-0.148658	-0.301689
A_18_P10001772	chr1	880237	880296	4.9088	0.103349	-0.410747
A_16_P00000136	chr1	890945	891004	0.491142	-0.2028	0.382196
A_16_P15001756	chr1	899172	899220	-0.726125	0.119909	-0.698188
A_16_P00000179	chr1	913631	913683	-0.646991	0.128899	0.0308521
A_16_P00000195	chr1	931484	931543	0.126154	-0.345309	-0.171647
A_16_P15001886	chr1	948461	948519	0.258944	0.00676696	-0.585271
A_16_P00000237	chr1	964697	964752	-0.211525	0.292038	0.12617
A_16_P15001967	chr1	974841	974900	0.175539	0.112728	0.692086
A_16_P00000285	chr1	991429	991488	-1.53401	0.0153265	-0.518481
A_16_P00000311	chr1	1008286	1008337	0.0477285	-0.0758256	-0.0381678
A_16_P15002151	chr1	1028699	1028758	0.930747	-0.103553	-0.209568
A_18_P17422640	chr1	1035288	1035347	0.15151	-0.0849022	-0.537325
A_16_P00000357	chr1	1054735	1054794	-0.47346	0.12006	-0.0857399
A_16_P00000376	chr1	1065123	1065182	0.348521	0.0794375	-0.11908
A_16_P15002243	chr1	1072080	1072124	-1.47537	-0.0900466	-0.906832
A_16_P35002469	chr1	1078522	1078566	-0.320474	0.213429	-0.0361938
A_18_P17422728	chr1	1084501	1084560	-0.273105	0.0374519	1.07846
A_18_P17422742	chr1	1091161	1091215	-1.58978	0.281549	-0.286848
A_16_P00000422	chr1	1097279	1097326	0.188665	0.197441	0.0478434
A_16_P00000434	chr1	1102515	1102562	0.150237	0.113725	-0.469166
A_16_P00000440	chr1	1105657	1105716	-0.531436	-0.100558	0.784709
A_16_P35002575	chr1	1109858	1109917	-2.0094	-0.0602493	-0.271829
A_16_P15002388	chr1	1117227	1117273	-0.503335	0.0480067	-0.717756
A_18_P17422795	chr1	1121155	1121199	0.408018	0.176349	-0.0806184
A_16_P00000465	chr1	1132047	1132098	1.05553	0.0518618	-0.549565
A_16_P00000486	chr1	1145909	1145960	-1.0076	-0.101344	-0.806105
A_16_P15002493	chr1	1157375	1157434	0.239023	0.0677197	-0.179067
A_16_P00000525	chr1	1166476	1166535	-0.599946	0.0162758	0.072743
A_14_P100766	chr1	1189360	1189419	-0.370168	-0.178044	-0.000690967
A_16_P00000587	chr1	1206884	1206938	-0.691272	0.0455429	-0.273991
A_14_P118104	chr1	1217984	1218032	-0.816926	0.283964	-0.19195
A_16_P30004577	chr1	1228154	1228200	0.0608983	-0.0106542	0.935623
A_14_P103811	chr1	1249160	1249207	1.37854	0.118807	-0.211848
A_16_P30005920	chr1	1284278	1284323	-0.365456	0.158853	-0.492578
A_14_P100799	chr1	1446819	1446873	-0.0347435	0.0118704	-0.0892239
A_18_P17423492	chr1	1473604	1473662	-0.354619	0.0942659	0.836856
A_18_P10003105	chr1	1482736	1482795	-0.378749	-0.160749	-0.185326
A_16_P15003383	chr1	1492371	1492430	-0.663717	-0.00430985	-0.39623
A_16_P35003874	chr1	1509085	1509144	-0.167715	0.289566	-0.26454
A_16_P03808081	chr1	1525493	1525540	0.391673	0.136848	0.514965
A_16_P21686622	chr1	1544168	1544227	0.356088	-0.0963689	-0.7923
A_16_P03808101	chr1	1552665	1552724	-0.44867	-0.0259356	0.0255079
A_16_P03808132	chr1	1567149	1567195	-0.0932472	-0.0143355	-0.374179
A_16_P21686737	chr1	1587442	1587501	-0.365266	-0.124088	-0.348983
A_16_P21686779	chr1	1603192	1603251	-3.83385	-0.328396	-0.597023
A_18_P10003392	chr1	1613750	1613809	-0.398395	0.0277532	-0.829031
A_16_P30009023	chr1	1647911	1647970	0.637296	0.114809	0.00959876
A_18_P10003497	chr1	1664166	1664221	-0.0472831	-0.303345	0.468098
A_18_P10003523	chr1	1680138	1680187	-0.38002	-0.0255849	-0.391445
A_18_P10003549	chr1	1687740	1687799	2.05173	0.156027	-0.0795854
A_16_P15003630	chr1	1706133	1706192	1.22337	-0.0888725	-0.392674
A_16_P00000766	chr1	1714152	1714211	-0.302154	0.0816869	-0.619628
A_16_P00000784	chr1	1723651	1723710	0.765333	-0.0543462	-0.283287
A_16_P35004233	chr1	1736020	1736079	-2.42215	0.0197072	0.108311
A_18_P10003694	chr1	1745834	1745893	0.0899668	0.0231372	0.257918
A_16_P35004289	chr1	1756767	1756826	1.71664	-0.0478529	-0.120514
A_18_P10003754	chr1	1770754	1770813	0.20986	-0.030981	-0.859304
A_14_P100165	chr1	1786789	1786848	0.104104	-0.146526	-0.228557
A_16_P15003856	chr1	1800246	1800305	0.22643	-0.0251427	-0.563773
A_16_P00000889	chr1	1812767	1812825	-1.18839	-0.0530838	-0.651734
A_16_P00000917	chr1	1826419	1826478	-0.686154	-0.0319782	0.0333729
A_16_P00000933	chr1	1843349	1843408	-1.30653	0.129074	-0.455261
A_16_P00000964	chr1	1860942	1861001	-0.361905	0.10039	-0.687726
A_16_P35004599	chr1	1879040	1879084	0.778579	-0.107854	-0.262929
A_16_P00000987	chr1	1886946	1887005	1.63473	0.00196541	0.141798
A_16_P00001003	chr1	1898177	1898236	0.489178	0.0308347	-0.303692
A_16_P15004152	chr1	1916589	1916648	-0.448034	0.0354891	-0.233963
A_18_P10004066	chr1	1934860	1934919	2.98646	0.0144722	-0.19862
A_16_P35004752	chr1	1946119	1946178	-0.234776	-0.117193	0.463071
A_16_P15004237	chr1	1958765	1958822	-0.49539	0.263382	0.0649518
A_16_P15004272	chr1	1970825	1970884	0.578094	0.0751915	-0.0886833
A_16_P00001120	chr1	1988955	1989014	-0.191801	-0.224993	-0.754174
A_18_P17424692	chr1	1998782	1998828	0.390745	-0.0451228	-0.952368
A_16_P00001153	chr1	2013419	2013478	-2.49881	-0.00534337	-0.570128
A_18_P10004279	chr1	2022219	2022278	-2.91264	0.116647	0.240913
A_16_P15004447	chr1	2032263	2032322	0.400299	-0.0393639	0.162367
A_18_P17424751	chr1	2043445	2043494	0.323056	-0.00339509	0.0569195
A_16_P00001211	chr1	2051566	2051622	0.314648	-0.0142226	-0.197885
A_16_P00001235	chr1	2065724	2065783	1.07873	0.0476334	-0.313065
A_14_P107151	chr1	2080309	2080358	1.13269	-0.0646421	-0.0930791
A_16_P00001278	chr1	2093347	2093406	-0.26253	0.0771102	-0.103152
A_16_P00001302	chr1	2108414	2108473	0.457574	-0.103328	-0.181471
A_18_P10005642	chr1	2123342	2123401	1.37386	-0.133195	-0.0224385
A_16_P00001352	chr1	2140271	2140330	0.570391	0.126253	-0.651101
A_16_P15004785	chr1	2155561	2155620	0.0116394	-0.0748053	-0.130026
A_16_P00001394	chr1	2172623	2172682	0.660026	-0.0915911	-0.639856
A_16_P00001417	chr1	2186770	2186829	0.121565	-0.0534625	-0.280846
A_16_P00001437	chr1	2203738	2203797	1.38518	-0.0320452	-0.334517
A_16_P15004963	chr1	2216416	2216475	-0.299745	-0.0538956	-0.401051
A_16_P15004992	chr1	2225723	2225782	0.604621	-0.0453371	0.162551
A_16_P15005041	chr1	2239438	2239497	0.851263	-0.0999511	0.356297
A_16_P00001521	chr1	2253652	2253711	0.0186899	0.148298	-0.286298
A_16_P00001546	chr1	2266241	2266293	-0.104338	0.0921475	0.00937414
A_18_P10005500	chr1	2273820	2273879	1.0317	0.0498764	-0.066758
A_16_P15005189	chr1	2281640	2281699	-1.91027	-0.142107	0.199376
A_16_P30012315	chr1	2289962	2290021	0.531183	-0.103226	-0.0400826
A_16_P00001613	chr1	2310742	2310801	1.53611	-0.111957	0.72609
A_16_P00001630	chr1	2321395	2321454	-0.341564	-0.0820484	-0.25885
A_16_P00001649	chr1	2332067	2332126	-0.59419	-0.0667907	0.449782
A_16_P35005982	chr1	2339690	2339749	-0.587826	0.0466433	0.107403
A_16_P15005395	chr1	2352202	2352253	0.884991	0.0633173	-0.784827
A_16_P00001706	chr1	2365892	2365949	0.1203	-0.190995	-0.886094
A_16_P00001726	chr1	2377238	2377297	-1.49963	-0.0243625	0.632946
A_16_P00001761	chr1	2394396	2394455	-3.2986	0.0670978	0.268101
A_16_P00001782	chr1	2404483	2404536	-1.15555	0.383734	0.583277
A_16_P15005598	chr1	2413396	2413454	0.391006	0.0388057	-0.0917831
A_16_P00001827	chr1	2425970	2426027	-0.599	0.0828846	0.235053
A_16_P00001872	chr1	2449765	2449824	-1.2049	0.16075	0.482838
A_14_P132328	chr1	2455937	2455996	-0.200276	0.167077	0.680275
A_18_P10007631	chr1	2467674	2467733	0.669918	0.0621702	0.42101
A_16_P35006495	chr1	2477199	2477243	-0.0824786	0.130633	0.812293
A_14_P130946	chr1	2495137	2495194	-0.52018	0.0155099	0.234488
A_16_P00001952	chr1	2501716	2501771	-0.273999	-0.14161	0.103697
A_16_P00001961	chr1	2512941	2513000	0.791971	0.0824289	-0.213577
A_16_P30014521	chr1	2530192	2530247	-1.57633	-0.185645	0.661117
A_16_P00002003	chr1	2548180	2548239	-2.64157	0.0176152	-0.0431167
A_16_P00002022	chr1	2567773	2567832	-0.179669	-0.113817	-0.0200482
A_18_P17426995	chr1	2575457	2575503	0.974172	-0.172136	0.0277832
A_16_P00002053	chr1	2694731	2694783	1.13963	0.0735264	-0.045309
A_18_P10009381	chr1	2704715	2704774	-0.369532	0.00722902	-0.0550989
A_16_P00002070	chr1	2712385	2712444	-0.587198	0.061208	0.0573647
A_16_P15006398	chr1	2728545	2728604	-2.30569	-0.0223279	-0.239634
A_18_P10007698	chr1	2745893	2745952	-1.56939	0.118391	-0.103676
A_16_P15006474	chr1	2761325	2761384	0.592982	0.143628	-0.485795
A_16_P15006504	chr1	2771708	2771767	0.913249	-0.13911	-0.304268
A_16_P00002165	chr1	2780509	2780565	-2.63895	-0.0474828	0.186847
A_16_P15006575	chr1	2791814	2791873	-0.419538	0.0143152	-0.813861
A_18_P17428618	chr1	2808944	2809003	-0.427376	0.168535	-0.287276
A_16_P15006675	chr1	2822585	2822644	0.55794	0.0913914	0.231237
A_16_P00002266	chr1	2834888	2834946	0.555483	0.0488386	0.135476
A_18_P10008773	chr1	2842398	2842457	0.0982068	0.0391613	-0.106898
A_18_P10009303	chr1	2850593	2850650	1.41853	0.00926723	0.408116
A_18_P10007326	chr1	2860191	2860250	0.316037	-0.256815	-0.381812
A_16_P15006833	chr1	2870920	2870979	1.71743	-0.19717	-0.269302
A_18_P10008813	chr1	2879904	2879963	0.647495	-0.224057	0.287029
A_16_P15006889	chr1	2892628	2892687	-0.558745	-0.0964845	-0.0285035
A_16_P15006922	chr1	2903148	2903207	1.26441	-0.231968	-0.55762
A_18_P17427202	chr1	2912001	2912060	-0.318149	0.032208	-0.431979
A_16_P15006962	chr1	2922757	2922816	-0.244153	-0.0707781	0.0218954
A_14_P122615	chr1	2937987	2938033	-2.00775	-0.0535295	-1.2417
A_16_P00002448	chr1	2952317	2952376	-2.01592	-0.207806	-0.159571
A_16_P00002469	chr1	2970968	2971027	1.40673	-0.149877	-0.00530623
A_16_P15007150	chr1	2989895	2989954	-0.147443	0.0704332	-0.0561037
A_16_P00002539	chr1	3006125	3006184	-0.380656	-0.216148	-0.308161
A_16_P00002571	chr1	3019501	3019560	0.284357	0.31093	-0.131635
A_16_P00002590	chr1	3028954	3029013	-0.382245	-0.156144	-0.177211
A_16_P15007346	chr1	3044896	3044955	-0.35237	-0.00481882	0.211779
A_16_P00002649	chr1	3056765	3056824	-0.510611	-0.0801525	-0.0223141
A_16_P15007436	chr1	3070450	3070509	0.651394	-0.0763959	-0.283372
A_16_P35008202	chr1	3080835	3080894	1.06943	0.00376394	-0.330251
A_16_P00002723	chr1	3096497	3096552	-0.565181	-0.034821	-0.145306
A_16_P15007577	chr1	3111905	3111964	-0.620571	-0.143561	0.0102804
A_16_P15007634	chr1	3126491	3126550	-0.284674	-0.0163632	-0.0692141
A_16_P00002805	chr1	3134825	3134884	0.37287	-0.147275	0.319003
A_16_P15007723	chr1	3149613	3149672	0.691062	0.0418385	-0.109317
A_18_P10007352	chr1	3167597	3167656	-2.44699	-0.0274201	0.343695
A_16_P00002891	chr1	3177862	3177921	-0.648681	0.109697	0.127203
A_16_P00002917	chr1	3190862	3190921	-0.38733	0.0763835	-0.00552419
A_18_P10007694	chr1	3202598	3202657	1.16927	0.0964891	-0.186831
A_16_P15007955	chr1	3217966	3218025	0.306181	-0.041732	0.291659
A_16_P00003007	chr1	3235900	3235959	3.66702	-0.158291	0.736689
A_16_P15008049	chr1	3246875	3246934	0.206778	-0.0813115	-0.217285
A_16_P00003054	chr1	3258786	3258845	0.314887	0.139328	0.0456378
A_16_P00003075	chr1	3270620	3270679	1.04945	-0.0919594	0.155248
A_16_P15008171	chr1	3285258	3285317	-1.82036	-0.206652	-0.160437
A_16_P35008934	chr1	3294009	3294068	0.644182	-0.00848503	0.678034
A_16_P15008268	chr1	3314899	3314958	-0.802271	-0.0344081	0.0908755
A_16_P00003190	chr1	3324504	3324561	-0.335985	0.0775369	0.192224
A_16_P15008334	chr1	3333882	3333941	1.21603	0.0126873	-0.168348
A_16_P15008404	chr1	3354713	3354772	-1.24932	-0.0250948	-0.159963
A_16_P00003269	chr1	3376575	3376634	-0.213978	0.472611	0.157519
A_18_P10006605	chr1	3397635	3397694	-0.512552	0.113795	-0.22961
A_16_P00003327	chr1	3408097	3408152	0.210566	0.245457	0.983569
A_16_P00003357	chr1	3424105	3424155	-0.515524	-0.100847	0.873622
A_16_P00003400	chr1	3444787	3444846	-0.208541	-0.00848381	0.183278
A_16_P00003416	chr1	3452815	3452871	-0.394441	-0.323847	-0.514103
A_16_P15008729	chr1	3458908	3458955	-0.588512	-0.0416973	-0.360779
A_16_P00003439	chr1	3465012	3465059	0.486186	0.125195	-0.223714
A_16_P00003452	chr1	3472908	3472959	0.336804	0.0990367	-0.507775
A_16_P00003464	chr1	3479133	3479191	-0.215807	-0.00978674	0.232161
A_16_P00003478	chr1	3486397	3486455	0.357724	0.0956456	0.178942
A_18_P10011223	chr1	3493004	3493063	0.415051	-0.019342	-0.122175
A_16_P00003499	chr1	3498188	3498236	-0.572619	0.119013	-0.0722401
A_18_P17428420	chr1	3502809	3502862	0.20221	0.362656	0.543739
A_16_P00003531	chr1	3518608	3518664	-2.51653	0.0719033	0.151585
A_16_P00003554	chr1	3530992	3531051	-0.776703	-0.0338886	0.190004
A_16_P15009007	chr1	3543533	3543592	0.343839	-0.106283	-0.354408
A_16_P00003595	chr1	3554662	3554721	0.866634	0.0631769	-0.524308
A_16_P15009106	chr1	3572139	3572198	-2.18897	-0.0523348	-0.39717
A_14_P108865	chr1	3582025	3582084	-0.481044	-0.010427	0.187976
A_16_P35009970	chr1	3594755	3594814	-0.247192	-0.286928	-0.101325
A_16_P00003685	chr1	3609770	3609829	0.324594	0.0641289	-0.0896873
A_18_P10011860	chr1	3617394	3617453	0.370451	0.0264986	-0.282688
A_16_P00003721	chr1	3628652	3628711	2.77749	-0.0752587	0.220646
A_16_P35010136	chr1	3643522	3643572	-0.286484	0.133812	0.7169
A_16_P00003777	chr1	3660051	3660110	-0.281579	-0.119875	0.447612
A_16_P15009425	chr1	3676143	3676202	-1.01777	-0.0672894	-0.167554
A_18_P10013573	chr1	3684966	3685025	0.96165	0.160545	-0.0496357
A_16_P00003835	chr1	3697059	3697118	0.155734	-0.141271	-0.373267
A_14_P107069	chr1	3709310	3709369	-0.448064	0.224184	-0.13596
A_16_P30017789	chr1	3729031	3729090	0.0381551	-0.0157872	0.0998765
A_16_P00003886	chr1	3739423	3739482	-1.99566	0.00970906	0.554341
A_18_P10009073	chr1	3753484	3753543	0.294603	-0.295844	-0.400921
A_16_P30018204	chr1	3764185	3764244	-0.623744	-0.0217488	-0.0827362
A_16_P00003959	chr1	3776399	3776454	0.191112	-0.0753674	-0.42708
A_18_P10013462	chr1	3789824	3789883	-2.78354	0.211306	-0.443808
A_16_P35010609	chr1	3800029	3800088	-3.74084	-0.148914	-0.374398
A_16_P15009776	chr1	3809893	3809952	-0.436461	0.130749	-0.436378
A_16_P15009795	chr1	3819073	3819132	-0.028847	0.0575627	0.146998
A_18_P10011854	chr1	3844859	3844918	-0.167397	-0.053104	0.461015
A_16_P00004032	chr1	4004253	4004312	0.199105	0.498684	0.362431
A_16_P15009889	chr1	4028528	4028587	1.10817	0.109382	0.258802
A_16_P15009940	chr1	4049301	4049360	0.49862	-0.0244068	-0.19233
A_16_P00004115	chr1	4061450	4061509	1.6402	0.0255158	0.20641
A_16_P15010004	chr1	4078518	4078577	-0.676064	-0.123729	-0.0270519
A_16_P15010062	chr1	4110665	4110724	-0.217834	0.121996	-0.290546
A_16_P15010110	chr1	4128515	4128574	1.31744	-0.124852	-0.0100778
A_16_P00004223	chr1	4144683	4144742	-2.58629	-0.0301569	0.171698
A_18_P10008638	chr1	4172902	4172961	0.749473	-0.0857161	0.120167
A_16_P15010309	chr1	4203450	4203509	-0.254502	-0.170302	-0.176764
A_16_P00004332	chr1	4215675	4215734	0.434849	-0.0182299	-0.492638
A_16_P00004351	chr1	4226185	4226244	1.6141	0.0931912	0.0965641
A_16_P00004371	chr1	4239140	4239197	-2.39781	-0.0348148	0.412757
A_16_P35011293	chr1	4263499	4263558	0.816604	0.0561894	0.372347
A_16_P00004406	chr1	4285145	4285204	-0.18498	0.0779403	-0.417233
A_14_P103698	chr1	4316908	4316967	1.00241	0.0161198	-0.317891
A_18_P10010791	chr1	4338410	4338469	3.93427	-0.216424	-0.00219534
A_16_P15010576	chr1	4353121	4353180	-0.075977	-0.0815595	0.16578
A_18_P10010972	chr1	4367164	4367223	0.907923	0.131541	0.175097
A_18_P10015243	chr1	4389794	4389853	-0.478485	0.0392541	0.398934
A_16_P15010701	chr1	4401691	4401750	-0.133081	-0.0589321	0.551814
A_16_P00004571	chr1	4420000	4420059	1.52097	-0.275652	0.326125
A_16_P15010809	chr1	4444450	4444509	0.0238106	-0.00140061	0.511643
A_16_P15010845	chr1	4458123	4458182	1.04606	0.0648778	0.257519
A_16_P15010877	chr1	4470448	4470507	0.147095	-0.0164703	-0.00529698
A_16_P15010956	chr1	4503313	4503372	0.97701	0.0707952	0.451185
A_18_P10009469	chr1	4519653	4519712	0.864408	-0.12502	0.380023
A_16_P00004729	chr1	4533688	4533747	1.17176	0.036706	-0.189853
A_18_P10014641	chr1	4558588	4558647	1.73263	-0.16359	-0.160852
A_16_P15011175	chr1	4583396	4583455	0.271822	0.137564	0.337392
A_16_P35012086	chr1	4595849	4595908	0.430946	0.014473	0.073602
A_16_P35012117	chr1	4609950	4610009	-0.502289	-0.0307633	0.0411952
A_14_P113580	chr1	4629201	4629260	0.317143	-0.0346737	0.0501297
A_16_P15011325	chr1	4645133	4645192	1.17718	-0.0934437	0.0659738
A_16_P15011355	chr1	4658392	4658451	-0.198226	0.0100572	-0.372875
A_16_P15011399	chr1	4673132	4673191	-1.86103	-0.121645	0.103932
A_16_P00005009	chr1	4700148	4700207	-0.79957	-0.0904302	-0.580249
A_16_P15011493	chr1	4710445	4710504	0.102285	-0.185365	-0.000207156
A_16_P00005050	chr1	4725296	4725355	-2.96632	-0.0706511	0.461702
A_16_P35012484	chr1	4745294	4745353	-2.86457	-0.0612904	0.17532
A_16_P00005112	chr1	4759468	4759527	-1.44078	-0.0421799	0.478816
A_16_P00005129	chr1	4770782	4770841	0.703432	-0.0709857	-0.418788
A_16_P15011708	chr1	4779098	4779157	-0.13964	-0.153721	-0.0450059
A_16_P00005164	chr1	4789122	4789181	1.24413	-0.184095	0.316447
A_16_P00005184	chr1	4798383	4798442	-0.314364	-0.16114	0.353491
A_16_P15011812	chr1	4812851	4812910	-1.76562	-0.0888232	0.264441
A_16_P00005220	chr1	4820747	4820806	-0.560999	-0.0904946	-0.193271
A_16_P00005233	chr1	4828490	4828549	-0.1407	-0.000446312	0.129148
A_14_P127161	chr1	4843323	4843370	-0.221123	-0.0252845	-0.221953
A_16_P15011968	chr1	4859379	4859438	-0.0997012	-0.0500515	0.2799
A_16_P00005318	chr1	4876326	4876385	1.48996	0.015103	-0.0870207
A_16_P15012014	chr1	4890587	4890646	0.446261	-0.0149826	0.658255
A_16_P00005347	chr1	4910567	4910626	0.524375	-0.174877	0.198628
A_16_P00005382	chr1	4941244	4941303	1.33026	0.0700568	0.308957
A_16_P15012136	chr1	4958499	4958558	-1.34899	-0.0573513	0.137912
A_16_P35013088	chr1	4987923	4987982	0.483067	-0.000787165	0.22814
A_16_P15012270	chr1	5007727	5007786	-2.12442	-0.191641	0.180433
A_16_P35013229	chr1	5034222	5034281	-0.866628	-0.108273	0.0181852
A_16_P15012404	chr1	5053721	5053780	-0.585705	-0.173791	0.0424333
A_16_P00005608	chr1	5080632	5080691	0.592724	0.149125	0.000187463
A_16_P00005632	chr1	5094261	5094320	-0.869233	-0.0909362	-0.370234
A_16_P35013420	chr1	5127241	5127300	-0.476712	-0.141224	-0.0503913
A_16_P15012591	chr1	5159991	5160050	2.33989	-0.0618297	0.0996248
A_16_P00005728	chr1	5200142	5200201	-0.592603	0.115944	0.177585
A_14_P124386	chr1	5252926	5252985	-1.29625	-0.0655308	-0.19693
A_16_P15012909	chr1	5299644	5299703	-1.19368	-0.112645	-0.241498
A_16_P15012994	chr1	5334068	5334127	1.01018	-0.20785	-0.0873461
A_16_P00005983	chr1	5374913	5374972	0.789738	-0.279088	-0.160487
A_16_P35014084	chr1	5407042	5407101	0.519681	-0.0557736	0.270321
A_16_P15013319	chr1	5491640	5491699	0.253088	0.0360655	0.103883
A_16_P00006186	chr1	5540264	5540323	-3.74728	-0.265463	0.198288
A_16_P15013573	chr1	5578090	5578149	-1.5039	-0.145683	0.398951
A_16_P35014502	chr1	5614166	5614224	0.772811	-0.0643217	0.519571
A_18_P10012686	chr1	5631361	5631420	-2.70342	0.00283349	0.0223223
A_16_P00006322	chr1	5654979	5655038	-0.936221	-0.112048	-0.694991
A_16_P15013735	chr1	5673949	5674008	0.728067	-0.0216255	-0.376654
A_16_P15013792	chr1	5696546	5696605	-0.393902	-0.458898	-0.302062
A_16_P00006397	chr1	5710280	5710339	-0.179771	-0.0530377	0.207975
A_18_P10014788	chr1	5736340	5736399	0.592588	-0.122807	-0.0231127
A_16_P00006486	chr1	5768221	5768280	0.0993715	-0.0080167	0.246289
A_16_P15014044	chr1	5794993	5795052	1.67473	-0.143378	-0.368392
A_16_P00006583	chr1	5831589	5831645	0.365122	0.0532153	-0.422887
A_18_P10013962	chr1	5865358	5865417	0.667186	-0.0997119	0.431778
A_16_P00006663	chr1	5887063	5887122	0.020928	-0.0321397	0.290035
A_16_P00006684	chr1	5898605	5898664	-0.316851	-0.039683	0.10944
A_16_P00006708	chr1	5910853	5910912	0.21085	0.0657968	0.189235
A_18_P10016219	chr1	5932508	5932567	-0.974303	0.0554127	0.77965
A_16_P15014450	chr1	5940301	5940360	0.093388	-0.217401	0.614566
A_16_P15014485	chr1	5951258	5951317	-0.558531	-0.0627311	-0.179717
A_16_P00006794	chr1	5958728	5958787	-1.94729	-0.049465	-0.353042
A_14_P101383	chr1	5966623	5966682	-0.162312	0.224059	0.253045
A_16_P00006828	chr1	5979290	5979349	0.014397	-0.03384	-0.0203502
A_16_P00006838	chr1	5987558	5987617	0.15996	-0.104197	-0.0474132
A_16_P15014624	chr1	6009186	6009245	-1.08604	-0.0484749	-0.360397
A_18_P17438436	chr1	6020395	6020454	-0.637179	-0.145581	0.699093
A_16_P15014675	chr1	6029886	6029945	-0.409277	-0.634004	-0.485602
A_16_P00006923	chr1	6038009	6038065	0.678207	0.280967	-0.182986
A_16_P00006934	chr1	6047307	6047366	0.428159	-0.116663	0.837525
A_18_P10019045	chr1	6063558	6063615	-1.01532	-0.100656	0.098336
A_16_P15014804	chr1	6076081	6076140	-0.207918	-0.0370365	-0.380226
A_16_P15014844	chr1	6093613	6093672	-1.01932	-0.0168167	0.303349
A_16_P00007019	chr1	6103720	6103778	0.709827	0.00290941	0.422721
A_16_P00007037	chr1	6113099	6113158	-0.61403	0.023137	-0.0117121
A_18_P17437417	chr1	6121951	6122010	0.0875518	-0.0453184	0.0460387
A_16_P00007064	chr1	6130376	6130435	0.0181337	-0.13607	0.0895222
A_16_P15014996	chr1	6146351	6146410	0.16166	0.116029	-0.137356
A_16_P35015945	chr1	6154235	6154294	-0.339606	0.0283495	0.15109
A_16_P00007121	chr1	6165142	6165201	0.920338	-0.0502769	0.294996
A_16_P15015090	chr1	6181814	6181858	0.232014	0.133452	-0.387353
A_16_P00007151	chr1	6192762	6192821	-0.696775	-0.061226	-0.577505
A_16_P00007169	chr1	6204948	6205007	0.116084	-0.0948461	-0.472484
A_14_P138100	chr1	6212532	6212582	1.23521	-0.200031	0.0209941
A_16_P15015222	chr1	6228595	6228652	-0.635932	-0.0793884	-0.334815
A_16_P00007227	chr1	6236105	6236164	-0.577699	0.0454216	0.25378
A_16_P15015270	chr1	6244493	6244552	1.7097	-0.0628948	0.0890132
A_16_P15015291	chr1	6253107	6253166	0.507436	-0.0687925	-0.343854
A_16_P00007281	chr1	6276331	6276390	0.441561	-0.0489114	-0.656839
A_14_P131305	chr1	6282504	6282562	0.128905	-0.00833581	-0.259875
A_16_P30021602	chr1	6291928	6291987	0.771008	0.0520474	-0.380105
A_16_P00007328	chr1	6307604	6307656	0.530386	0.0145187	0.327657
A_16_P00007357	chr1	6326230	6326289	0.221924	0.0419989	0.125659
A_16_P15015569	chr1	6348018	6348077	0.590887	0.14445	-0.249404
A_16_P15015616	chr1	6363701	6363760	-0.303107	-0.0628115	0.475693
A_16_P00007443	chr1	6373270	6373329	-1.67159	-0.0589128	-0.0431498
A_16_P15015678	chr1	6384536	6384595	-0.187738	-0.0510309	0.0264424
A_16_P00007490	chr1	6396045	6396104	0.499216	0.0606507	0.037236
A_16_P15015761	chr1	6411511	6411570	0.272664	0.0782249	-0.188507
A_16_P35016819	chr1	6420108	6420167	-2.23666	0.0179224	-0.109659
A_16_P15015800	chr1	6437650	6437707	-0.10896	-0.0167542	-0.101547
A_16_P15015812	chr1	6447011	6447070	0.621209	-0.0369662	-0.444252
A_16_P15015837	chr1	6457716	6457775	-0.58304	-0.00700654	-0.538595
A_16_P00007573	chr1	6478000	6478059	-0.945274	0.142814	-0.146575
A_16_P00007588	chr1	6487447	6487492	2.10787	0.220026	0.363038
A_16_P30022672	chr1	6520438	6520497	-0.247622	0.0284335	-0.423472
A_16_P00007626	chr1	6529842	6529901	0.663713	-0.0878997	-0.0778805
A_16_P15016054	chr1	6537437	6537496	1.28272	-0.0318155	-0.25209
A_18_P17439050	chr1	6547477	6547535	-0.079691	0.217793	0.140974
A_16_P00007681	chr1	6567123	6567175	-0.247458	-0.0093948	-0.106239
A_16_P30023357	chr1	6586913	6586972	-0.623837	-0.226756	-0.513564
A_18_P17438883	chr1	6601633	6601692	0.608491	-0.0782842	-0.45754
A_16_P00007730	chr1	6614950	6615009	-0.965179	0.074726	-0.105116
A_16_P15016268	chr1	6636237	6636293	0.208979	0.193786	-0.225662
A_16_P15016317	chr1	6652283	6652342	-0.322495	0.0946147	0.0687432
A_16_P00007795	chr1	6664248	6664307	0.391676	-0.0977365	-0.0588788
A_16_P00007806	chr1	6671946	6672005	0.0490812	-0.0341366	-0.221543
A_18_P17438000	chr1	6688912	6688971	1.49613	0.106892	0.205852
A_16_P00007848	chr1	6699705	6699764	0.323628	-0.0703867	0.0508978
A_16_P35017621	chr1	6714502	6714561	-0.000222802	-0.0321668	-0.198922
A_16_P00007895	chr1	6734208	6734267	-3.69054	-0.0645319	-0.255398
A_16_P15016559	chr1	6747017	6747076	-0.0491218	-0.244749	-0.0788258
A_16_P15016606	chr1	6767022	6767081	1.16055	-0.216341	0.110068
A_16_P15016650	chr1	6794817	6794876	-1.68256	0.00915294	-0.846091
A_16_P35017844	chr1	6823203	6823262	0.671182	-0.011646	-0.421696
A_16_P15016755	chr1	6847636	6847695	-0.0879416	-0.162885	0.511207
A_16_P00008050	chr1	6859553	6859611	0.659522	0.0602586	-0.8213
A_16_P00008066	chr1	6869951	6870010	0.750182	0.0743567	1.03705
A_16_P15016856	chr1	6882372	6882431	-0.18608	0.0187712	0.0679614
A_16_P00008108	chr1	6891323	6891382	0.224301	0.0278127	-0.597516
A_16_P00008131	chr1	6905717	6905776	-2.34538	0.0863791	-0.621108
A_16_P15016944	chr1	6921434	6921493	-0.694288	-0.0873176	-0.475105
A_16_P15016968	chr1	6931553	6931612	0.187236	-0.150387	0.331468
A_14_P131783	chr1	6939147	6939206	-1.93649	-0.0489785	-0.113487
A_16_P15017029	chr1	6952455	6952514	0.268566	-0.1942	0.342477
A_18_P17440379	chr1	6963722	6963781	1.67322	0.00831629	-0.171273
A_16_P15017101	chr1	6976588	6976647	-0.0691481	-0.149493	0.441589
A_18_P10014517	chr1	6990481	6990540	-1.79632	-0.279897	0.0175854
A_16_P15017156	chr1	6999378	6999437	1.0756	-0.105977	0.025212
A_16_P35018316	chr1	7009152	7009211	-3.78669	-0.00640108	-0.135151
A_16_P35018348	chr1	7019181	7019240	0.957205	-0.0535606	0.213612
A_16_P15017255	chr1	7035016	7035075	1.60802	-0.178425	-0.111483
A_18_P10016741	chr1	7045870	7045929	-0.398639	-0.037863	0.510888
A_16_P00008368	chr1	7060839	7060898	-2.22946	-0.093879	-0.0465315
A_16_P00008411	chr1	7084628	7084687	-0.327505	0.137858	-0.355517
A_16_P00008424	chr1	7097545	7097604	0.249121	-0.165536	-0.502918
A_18_P17438785	chr1	7109445	7109504	0.63737	-0.184638	-0.313746
A_16_P00008465	chr1	7119268	7119327	0.537558	-0.042677	0.239298
A_18_P10019450	chr1	7132212	7132271	-0.0904706	-0.138985	0.58762
A_16_P15017530	chr1	7143878	7143937	-0.0300981	-0.194869	0.0271708
A_16_P15017571	chr1	7156165	7156224	-0.546807	-0.0745969	0.099667
A_16_P15017597	chr1	7166029	7166088	0.376062	0.0192449	-0.386181
A_16_P00008572	chr1	7181374	7181433	0.457538	-0.118279	0.389723
A_18_P17440928	chr1	7200290	7200349	1.10119	0.139257	-0.0505614
A_16_P00008605	chr1	7211132	7211189	0.986748	0.00120192	0.211372
A_16_P35018871	chr1	7224886	7224945	0.298308	0.0999923	-0.181615
A_16_P15017757	chr1	7238559	7238618	1.10986	-0.0577273	-0.360786
A_16_P15017772	chr1	7251556	7251615	-0.725375	-0.311738	-0.0983513
A_18_P10021222	chr1	7268013	7268072	0.658724	-0.144274	0.107009
A_14_P101558	chr1	7279126	7279185	0.652057	-0.039322	-0.0939072
A_16_P35019006	chr1	7292484	7292543	-0.228101	0.0808689	-0.0763437
A_16_P15017912	chr1	7314736	7314795	0.779381	0.0573791	-0.163085
A_16_P00008748	chr1	7322146	7322205	0.776688	0.024923	-0.448867
A_16_P35019103	chr1	7337735	7337794	0.0923969	0.135567	0.0735443
A_16_P00008785	chr1	7350829	7350888	0.810975	-0.144178	0.0178594
A_18_P17441692	chr1	7361046	7361105	-1.08669	-0.0358969	-0.00942066
A_16_P00008815	chr1	7375010	7375069	0.925687	-0.265069	0.307982
A_16_P35019226	chr1	7392629	7392688	-1.3827	0.018786	0.123797
A_16_P15018116	chr1	7403474	7403533	0.884012	-0.205274	-0.0985364
A_16_P00008870	chr1	7411845	7411904	0.97261	-0.0126009	0.22675
A_16_P35019311	chr1	7422056	7422115	2.77456	-0.0916407	0.398313
A_16_P15018190	chr1	7430365	7430424	-0.527893	-0.0274455	-0.135619
A_16_P15018222	chr1	7440018	7440077	-1.22973	0.0399657	-0.411684
A_16_P00008932	chr1	7447787	7447846	-0.650382	0.0941025	0.120878
A_14_P116327	chr1	7469804	7469863	-0.413876	0.0315491	-0.236475
A_16_P35019452	chr1	7483647	7483706	0.323507	-0.162539	-0.218587
A_16_P35019475	chr1	7491077	7491136	-0.180746	-0.119089	-0.459209
A_16_P00009000	chr1	7502275	7502334	1.20884	-0.0997568	0.0390074
A_16_P00009022	chr1	7513023	7513080	-1.17929	0.0677041	0.0902896
A_16_P00009054	chr1	7527447	7527506	-0.225022	0.122062	-0.0860982
A_16_P00009079	chr1	7538957	7539016	0.642189	-0.10501	-0.110779
A_16_P15018532	chr1	7555776	7555834	1.07147	0.0576353	-0.435955
A_16_P35019740	chr1	7570660	7570719	0.134748	0.0891916	0.0590689
A_16_P00009150	chr1	7579156	7579215	-0.576916	-0.197705	0.17409
A_16_P15018626	chr1	7588265	7588320	-0.995677	-0.00881834	-0.210471
A_16_P00009182	chr1	7599695	7599754	-1.00098	-0.181986	-0.0194005
A_18_P10022583	chr1	7614959	7615018	0.757788	-0.0958805	0.147224
A_16_P15018747	chr1	7630342	7630401	-1.8352	-0.0765917	-0.760991
A_16_P00009236	chr1	7638223	7638282	-0.94884	-0.34818	-0.0444069
A_16_P00009256	chr1	7648843	7648902	0.993281	-0.0515592	-0.49427
A_16_P15018830	chr1	7669379	7669437	-0.386097	-0.081981	-0.269047
A_14_P126340	chr1	7684025	7684084	-1.62784	-0.219389	-0.454214
A_16_P15018924	chr1	7697941	7697999	0.18846	0.00628482	0.0928958
A_16_P00009371	chr1	7717740	7717799	-1.10884	-0.0496765	0.313144
A_16_P00009401	chr1	7731654	7731713	0.402393	-0.0218162	0.264403
A_16_P15019062	chr1	7743397	7743456	-0.29156	-0.129384	-0.525709
A_16_P15019087	chr1	7754470	7754529	0.685942	0.0508896	0.419375
A_16_P15019143	chr1	7773369	7773428	1.71789	-0.243856	-0.258001
A_16_P00009505	chr1	7792875	7792934	0.00804067	-0.139956	-0.283194
A_16_P15019227	chr1	7802723	7802782	-0.00978714	-0.0778709	-0.429982
A_16_P15019284	chr1	7819801	7819860	1.54616	-0.106206	-0.239108
A_16_P30025559	chr1	7828876	7828935	0.383661	-0.176863	0.534618
A_14_P201873	chr1	7836776	7836835	-0.0741487	0.19558	-0.426063
A_16_P00009618	chr1	7853668	7853727	1.74844	-0.0803405	0.0848443
A_16_P00009637	chr1	7863871	7863928	0.831209	-0.0132343	-0.520615
A_16_P15019443	chr1	7871307	7871366	-0.778041	-0.0525349	-0.106342
A_16_P35020655	chr1	7887860	7887919	0.329567	0.121737	-0.093689
A_16_P35020682	chr1	7902948	7903007	-0.615709	-0.107832	-0.209087
A_14_P200004	chr1	7912032	7912091	-0.0302242	-0.0781212	0.196681
A_16_P00009721	chr1	7929940	7929999	-0.292077	-0.115815	0.154219
A_16_P00009727	chr1	7946655	7946714	1.31625	0.0137843	-0.65696
A_16_P15019616	chr1	7966927	7966986	0.570181	-0.0683488	0.408569
A_16_P15019637	chr1	7976614	7976671	0.615202	0.0171302	-0.169335
A_16_P00009775	chr1	7997771	7997830	1.84692	-0.185719	-0.223269
A_16_P00009791	chr1	8009450	8009509	-0.746107	-0.0145524	0.10095
A_16_P35020923	chr1	8022639	8022698	0.373415	-0.0057837	0.346463
A_16_P00009821	chr1	8032090	8032149	0.693662	0.246243	-0.584105
A_16_P15019788	chr1	8049531	8049590	1.31602	-0.118809	-0.448152
A_16_P00009866	chr1	8067941	8068000	-0.585428	-0.0562885	-0.684178
A_16_P15019868	chr1	8080483	8080542	-1.12717	-0.159862	-0.30615
A_16_P15019895	chr1	8088220	8088279	1.0076	-0.147412	0.103944
A_16_P15019930	chr1	8104612	8104671	0.712348	0.0756892	-0.801775
A_16_P15019957	chr1	8116178	8116237	0.689547	-0.0816998	-0.499529
A_18_P10018456	chr1	8125192	8125251	0.615887	-0.0548029	-0.944967
A_16_P00009969	chr1	8137761	8137820	-0.0674408	-0.0398496	-0.0935355
A_16_P15020059	chr1	8157926	8157985	0.852186	-0.0210084	0.0579266
A_14_P120934	chr1	8180983	8181042	0.966223	0.0363231	-0.231852
A_16_P00010058	chr1	8212145	8212204	0.32542	-0.157535	-0.711743
A_16_P15020218	chr1	8231915	8231974	0.626099	-0.0913361	-0.204364
A_18_P10021661	chr1	8246013	8246072	-1.67811	0.0544826	0.0238832
A_16_P15020264	chr1	8255222	8255281	0.891057	-0.0341637	-0.739143
A_16_P00010144	chr1	8278749	8278808	1.58939	-0.0163288	-0.137803
A_18_P10018867	chr1	8308170	8308229	-0.440943	0.193457	-0.450178
A_16_P00010205	chr1	8343754	8343813	0.102782	-0.0954277	0.0960414
A_16_P00010216	chr1	8355051	8355110	0.085519	-0.106351	-0.139907
A_16_P15020475	chr1	8365916	8365975	-0.114583	-0.0136297	-0.227042
A_16_P15020504	chr1	8380151	8380210	-0.356388	0.0582684	-0.606109
A_18_P10021465	chr1	8394154	8394210	0.612547	0.0771209	-0.274064
A_16_P00010279	chr1	8403606	8403665	0.451636	0.0283248	0.307692
A_18_P10019723	chr1	8413280	8413339	-0.995864	-0.128316	0.409858
A_16_P00010327	chr1	8427574	8427633	0.974569	-0.0781122	-0.159027
A_16_P00010345	chr1	8436488	8436547	1.39675	0.0435151	0.399829
A_16_P15020698	chr1	8444047	8444106	-0.529213	0.110473	-0.215148
A_16_P15020722	chr1	8452997	8453056	0.889076	0.0354507	0.277811
A_16_P15020769	chr1	8472420	8472479	0.618293	-0.0665702	0.430954
A_16_P15020802	chr1	8481786	8481845	-1.86226	-0.0144888	0.907707
A_16_P15020847	chr1	8497132	8497191	0.039542	0.061927	-0.185107
A_16_P15020870	chr1	8509888	8509947	-5.19296	0.0045915	-0.0566933
A_14_P125973	chr1	8518072	8518131	0.41594	0.00141429	0.177656
A_16_P15020941	chr1	8532296	8532355	-1.44748	-0.103621	-0.286721
A_16_P15020999	chr1	8557388	8557447	-2.23545	-0.0373346	0.358435
A_16_P35022258	chr1	8566041	8566100	0.959332	-0.0572314	-0.728938
A_16_P15021032	chr1	8576792	8576851	-0.481725	-0.191217	-0.23103
A_16_P15021059	chr1	8586393	8586452	-1.03278	0.0065314	0.337916
A_16_P00010597	chr1	8601272	8601331	-0.271505	0.0235391	-0.200341
A_16_P00010639	chr1	8623758	8623817	0.645083	0.139641	-0.405647
A_16_P35022445	chr1	8631738	8631797	0.21755	-0.222889	0.104395
A_16_P35022496	chr1	8653009	8653068	1.06692	-0.0875841	-0.233004
A_16_P35022550	chr1	8670200	8670259	-0.464099	-0.285945	-0.716266
A_16_P35022639	chr1	8695249	8695308	1.18769	-0.0808938	-0.604317
A_16_P00010779	chr1	8712458	8712517	0.628116	0.0421379	-0.465938
A_18_P10022805	chr1	8728202	8728261	1.09103	-0.0805787	-0.0129584
A_16_P15021490	chr1	8736187	8736246	-0.332207	0.00032372	0.0299513
A_16_P15021527	chr1	8749438	8749497	-3.34228	-0.0685982	-0.141733
A_16_P35022817	chr1	8759587	8759646	1.33879	-0.0775947	-0.217499
A_16_P15021605	chr1	8779410	8779469	-2.81568	-0.094737	-0.195214
A_16_P35022894	chr1	8788292	8788351	0.647994	0.0706072	-0.320753
A_16_P35022909	chr1	8797211	8797270	0.965077	0.0562298	-0.351985
A_16_P15021681	chr1	8811553	8811612	1.31519	0.0728065	0.040342
A_16_P15021733	chr1	8830202	8830261	-0.9512	-0.0617174	-0.394103
A_16_P35023032	chr1	8845190	8845249	-0.751063	-0.217043	0.114766
A_16_P15021819	chr1	8864303	8864362	1.85285	-0.0697564	-0.222602
A_18_P10023601	chr1	8873186	8873245	0.0861919	-0.109509	-0.267932
A_14_P139236	chr1	8883573	8883632	0.482087	-0.271488	-0.525213
A_16_P00011049	chr1	8905193	8905252	-2.8278	0.117527	0.173861
A_16_P15021923	chr1	8914133	8914192	-1.5767	0.085735	-0.657332
A_16_P00011084	chr1	8927970	8928027	0.857911	0.0883892	-0.445737
A_16_P00011109	chr1	8940057	8940116	2.53935	-0.0487501	0.180273
A_16_P35023299	chr1	8950067	8950126	0.473731	-0.0330174	-0.249018
A_18_P17446211	chr1	8963961	8964005	-0.121873	-0.0449108	-0.487328
A_16_P00011128	chr1	8971760	8971819	1.49454	-0.113713	-0.240688
A_16_P15022069	chr1	8990045	8990104	0.393073	0.0728958	0.0280004
A_18_P10024895	chr1	9002758	9002817	0.442294	-0.310632	-0.0520388
A_16_P15022123	chr1	9019086	9019145	-4.49442	-0.0179525	-0.405115
A_16_P15022134	chr1	9026685	9026744	-0.509002	-0.282248	-0.470251
A_14_P129614	chr1	9035049	9035108	-1.12144	-0.0233041	-0.207102
A_16_P15022174	chr1	9046166	9046225	1.64682	-0.0688238	-0.150753
A_16_P00011212	chr1	9054060	9054119	0.157721	0.12976	-0.61148
A_16_P00011232	chr1	9069346	9069405	0.735203	0.135397	-0.180721
A_16_P00011259	chr1	9087907	9087966	0.130622	-0.0523693	-0.60892
A_16_P15022299	chr1	9096995	9097054	1.58081	-0.0514642	-0.36234
A_16_P00011281	chr1	9105472	9105531	1.3059	-0.0249572	-0.45429
A_16_P00011290	chr1	9118376	9118435	-0.406679	-0.106142	-0.401238
A_16_P15022383	chr1	9136434	9136493	-0.0484386	-0.0654151	-0.0114491
A_18_P17447811	chr1	9146115	9146171	-0.084782	0.0508402	0.286946
A_14_P129110	chr1	9161915	9161974	-0.625389	-0.237138	-0.775244
A_16_P00011343	chr1	9173343	9173402	0.0771487	0.0670563	-0.267962
A_16_P00011351	chr1	9180916	9180975	0.129155	-0.07513	-0.413856
A_16_P35023778	chr1	9186613	9186672	-0.448559	-0.0663906	-0.29485
A_16_P00011366	chr1	9197556	9197615	0.258094	0.0291472	-0.662785
A_16_P15022487	chr1	9201716	9201775	-0.254012	0.0726394	-0.970602
A_16_P00011385	chr1	9212359	9212415	0.647912	-0.101649	0.430113
A_16_P00011400	chr1	9221821	9221880	-1.44297	0.00991825	-0.0935292
A_16_P15022562	chr1	9228472	9228531	0.236589	0.162281	-0.0547688
A_16_P00011426	chr1	9239758	9239817	0.874069	-0.0888341	-0.132312
A_16_P15022626	chr1	9251877	9251936	0.761077	-0.0603948	-0.206894
A_16_P00011493	chr1	9280487	9280546	0.232965	-0.220671	-0.0966326
A_16_P00011513	chr1	9302463	9302522	-0.509663	0.0391549	0.709359
A_16_P15022785	chr1	9314524	9314583	0.648425	-0.0356721	-0.331197
A_16_P00011572	chr1	9332851	9332910	0.204119	0.0492752	-0.123829
A_16_P15022887	chr1	9349021	9349080	0.522071	-0.0367331	-0.177149
A_18_P10025749	chr1	9371010	9371069	-1.58984	-0.128007	-0.192486
A_16_P00011648	chr1	9382453	9382508	0.705033	0.219871	0.877626
A_16_P00011664	chr1	9389926	9389984	-1.27207	0.0795866	-0.134593
A_16_P15023043	chr1	9404173	9404232	-0.284183	0.0658731	0.036039
A_16_P35024418	chr1	9416712	9416771	-2.30541	0.0907099	0.108957
A_18_P10024715	chr1	9430134	9430193	0.559559	-0.114279	0.78408
A_18_P10024350	chr1	9466795	9466854	-1.12258	-0.11365	-0.375306
A_16_P00011821	chr1	9488597	9488655	0.0408955	-0.0262145	-0.0560016
A_14_P133115	chr1	9503521	9503580	0.608285	-0.131866	0.558211
A_16_P15023325	chr1	9513323	9513382	-0.872984	0.161256	-0.274766
A_18_P10027908	chr1	9527063	9527122	0.651208	0.00900681	0.0112431
A_16_P35024736	chr1	9554493	9554552	0.965905	0.0464991	-0.536291
A_16_P00011916	chr1	9586907	9586962	0.683043	-0.117142	-0.550314
A_14_P126413	chr1	9604625	9604684	0.296599	0.153885	-0.0618831
A_16_P15023518	chr1	9620841	9620900	0.0846357	-0.236953	-0.608422
A_16_P15023552	chr1	9633085	9633144	-1.10302	-0.0745296	-0.479099
A_14_P202076	chr1	9642791	9642850	0.0105832	0.0142268	-0.459851
A_16_P00011997	chr1	9651692	9651742	-1.18238	-0.222398	-0.336287
A_16_P00012026	chr1	9665180	9665239	1.16383	0.000450175	-0.297167
A_18_P17449150	chr1	9675950	9676009	0.225922	0.093272	-0.55109
A_16_P15023721	chr1	9694690	9694749	-0.157863	-0.108778	-0.0267142
A_16_P35025095	chr1	9711507	9711566	-0.19759	0.13269	-0.371887
A_16_P00012098	chr1	9729812	9729871	0.0293161	-0.129504	-0.498104
A_16_P15023799	chr1	9738816	9738875	0.744548	-0.218227	-0.195071
A_16_P15023836	chr1	9753120	9753179	0.258086	0.0704366	-0.216596
A_16_P15023843	chr1	9764266	9764325	-0.443072	0.137702	-0.34115
A_16_P00012149	chr1	9778172	9778219	-2.01277	-0.0297461	-0.400146
A_16_P15023933	chr1	9795806	9795865	0.49552	-0.00140558	0.283514
A_18_P10025653	chr1	9816708	9816767	-0.642048	-0.175629	-0.39896
A_16_P35025401	chr1	9830193	9830252	0.272218	-0.15788	-0.655608
A_16_P00012252	chr1	9845436	9845495	1.51581	-0.00722525	-0.340919
A_18_P17448803	chr1	9854316	9854375	-1.11934	-0.113894	0.447079
A_16_P00012267	chr1	9863963	9864022	1.00511	-0.108653	-0.633421
A_16_P00012281	chr1	9873747	9873806	0.0213891	-0.0931976	-0.681019
A_16_P15024146	chr1	9886572	9886631	-1.24228	-0.209579	0.197502
A_16_P00012311	chr1	9897089	9897148	1.63407	0.00805696	-0.101064
A_14_P123852	chr1	9910349	9910408	1.34003	-0.0214416	0.17991
A_18_P10022944	chr1	9925863	9925922	0.567422	0.0244005	0.130547
A_16_P00012376	chr1	9937172	9937231	1.2571	-0.130481	0.471186
A_18_P10023769	chr1	9944662	9944717	-0.128096	-0.0154286	0.461543
A_18_P10024696	chr1	9952971	9953030	-0.120995	0.118219	0.0883335
A_16_P15024324	chr1	9963375	9963434	-1.07096	-0.103013	0.230614
A_16_P15024344	chr1	9971184	9971243	0.0337031	-0.0163967	-0.0698239
A_14_P105463	chr1	9990357	9990416	1.29711	-0.173376	-0.103733
A_16_P00012473	chr1	10010696	10010755	1.38374	-0.0160682	-0.0590832
A_16_P00012486	chr1	10022193	10022252	1.57158	-0.225065	-0.0252229
A_16_P15024478	chr1	10035816	10035875	0.0172391	-0.05805	-0.39439
A_16_P15024502	chr1	10048380	10048439	0.473497	-0.0716933	-0.209366
A_14_P139912	chr1	10059707	10059761	-0.148328	-0.303159	-0.950186
A_16_P15024537	chr1	10071750	10071809	0.354023	0.122895	-0.626439
A_16_P15024551	chr1	10087094	10087153	-0.375398	-0.102395	-0.676661
A_16_P00012548	chr1	10101040	10101099	-0.103977	0.00437037	-0.943604
A_14_P125508	chr1	10115173	10115232	0.283001	0.0246105	-0.300268
A_18_P17448689	chr1	10123395	10123454	0.386752	-0.133065	-0.0848265
A_16_P15024654	chr1	10132622	10132681	-0.33949	0.0711329	-0.0448315
A_16_P00012588	chr1	10143547	10143606	0.0254316	-0.0357194	-0.321205
A_16_P15024708	chr1	10162949	10163008	-0.312653	-0.0129233	-0.5279
A_16_P00012642	chr1	10177621	10177680	0.891224	-0.152587	0.307851
A_16_P00012654	chr1	10186902	10186961	1.27601	-0.0669577	-0.160528
A_14_P113054	chr1	10195115	10195174	-0.233747	0.0381183	-0.387074
A_16_P15024818	chr1	10204946	10205005	0.863306	0.125305	-0.441504
A_16_P00012700	chr1	10218429	10218488	1.66429	-0.0348866	0.0302769
A_16_P15024883	chr1	10231132	10231191	0.400236	-0.0747995	-0.351806
A_14_P124250	chr1	10240818	10240877	-0.445613	0.0760035	0.91775
A_16_P15024944	chr1	10264213	10264272	-1.13609	-0.134346	-0.46063
A_16_P15024964	chr1	10272414	10272473	0.978028	0.0599778	0.213283
A_14_P129141	chr1	10282212	10282271	0.0416169	-0.0302155	-0.413459
A_16_P15025009	chr1	10292231	10292290	2.54497	0.137613	-0.44463
A_14_P126766	chr1	10311327	10311386	0.746275	-0.257412	-0.25913
A_16_P15025084	chr1	10324455	10324514	-2.5242	-0.0671851	-0.126088
A_16_P35026520	chr1	10331887	10331946	1.10587	0.136029	0.276198
A_18_P10028205	chr1	10346619	10346678	2.27887	0.0512856	-0.0585641
A_14_P112944	chr1	10356926	10356985	-0.206564	0.0718334	0.0799244
A_16_P00012913	chr1	10366402	10366461	-0.137582	0.0222159	-0.240919
A_16_P15025226	chr1	10374259	10374318	0.52507	-0.0775802	-0.914548
A_16_P35026687	chr1	10384092	10384151	-2.79455	-0.0338474	0.080864
A_14_P127621	chr1	10402129	10402188	-0.524198	0.0758755	-0.289788
A_16_P15025356	chr1	10418346	10418405	-0.624509	-0.143074	-0.489435
A_16_P15025386	chr1	10428582	10428641	-0.211198	0.0463969	0.0376449
A_14_P134581	chr1	10440983	10441042	-1.58866	-0.045162	-0.275384
A_16_P15025453	chr1	10463061	10463120	0.11534	-0.0836037	-0.367922
A_14_P139581	chr1	10475442	10475501	0.32656	0.0266452	-0.129631
A_16_P15025513	chr1	10484618	10484674	1.84485	0.0210176	0.299043
A_14_P121257	chr1	10494714	10494770	1.64007	0.193707	-7.60406e-05
A_14_P134446	chr1	10510868	10510927	-0.547935	-0.0806366	0.115505
A_14_P134388	chr1	10521730	10521778	1.02339	0.175536	0.152421
A_14_P126703	chr1	10530371	10530430	-0.0208656	-0.0887227	-0.503849
A_14_P136321	chr1	10531673	10531732	-1.31758	-0.148316	-0.618227
A_16_P35027120	chr1	10539646	10539705	0.906335	-0.227821	-0.584721
A_14_P136647	chr1	10560932	10560991	0.45004	-0.136193	-0.601431
A_16_P15025713	chr1	10576305	10576364	1.05015	-0.153605	0.582446
A_14_P117037	chr1	10596216	10596275	0.808825	-0.170002	-0.0577232
A_16_P00013299	chr1	10617054	10617113	1.02601	0.208685	-0.265119
A_16_P00013307	chr1	10632152	10632211	0.900978	-0.0367523	-0.619244
A_16_P15025870	chr1	10642490	10642549	0.690979	-0.111433	-0.223931
A_14_P135931	chr1	10662249	10662308	-0.989075	0.0204627	0.0940003
A_16_P00013354	chr1	10674255	10674314	0.513041	-0.125611	-0.0124631
A_16_P00013373	chr1	10683264	10683323	-0.219948	-0.0704635	-0.11315
A_14_P112528	chr1	10690734	10690793	0.494688	0.0350467	0.223076
A_14_P113598	chr1	10715339	10715397	0.27728	-0.155652	0.606993
A_16_P00013459	chr1	10724088	10724147	0.455418	0.114139	-0.491125
A_14_P133526	chr1	10732710	10732769	0.343734	-0.0943123	-0.05968
A_16_P00013497	chr1	10742169	10742228	-1.10312	-0.0143335	0.402894
A_14_P117331	chr1	10753078	10753137	-0.758475	0.136616	0.719634
A_14_P201005	chr1	10772501	10772560	0.587648	-0.0692183	-0.115001
A_16_P15026328	chr1	10784429	10784488	-0.0389571	0.0646111	0.488777
A_16_P00013620	chr1	10804053	10804112	0.907436	0.0114507	0.328896
A_16_P00013662	chr1	10827712	10827771	2.42386	-0.0517883	-0.0620824
A_16_P15026485	chr1	10836327	10836386	-1.19998	-0.063016	0.386594
A_16_P35028073	chr1	10857169	10857228	0.508371	-0.159622	-0.0253796
A_16_P00013746	chr1	10869096	10869155	-1.56358	0.00297564	0.0987955
A_16_P15026667	chr1	10892663	10892722	-0.454027	-0.140418	0.0338724
A_16_P00013830	chr1	10923841	10923900	-0.755853	0.00617014	0.158209
A_18_P17451492	chr1	10944294	10944353	0.039524	-7.27549e-06	-0.105558
A_16_P15026797	chr1	10955193	10955252	-0.103254	-0.239777	-0.0658137
A_16_P35028365	chr1	10976185	10976244	-0.178063	0.0710278	0.0728906
A_16_P00013909	chr1	10990431	10990489	0.652448	-0.013119	-0.666531
A_16_P00013925	chr1	11001563	11001622	-0.29389	0.0146813	0.627545
A_14_P133492	chr1	11013332	11013391	0.318318	0.273635	-0.195204
A_16_P35028485	chr1	11024349	11024408	-0.0359244	-0.372031	-0.217449
A_14_P114459	chr1	11036167	11036226	0.456167	3.11509e-05	0.0893495
A_16_P00013985	chr1	11046874	11046933	-0.785289	-0.044552	-0.125601
A_16_P35028544	chr1	11063534	11063593	1.33893	0.0840071	-0.462111
A_14_P109351	chr1	11080361	11080420	0.428683	-0.217294	-0.256469
A_14_P114908	chr1	11085306	11085365	0.172037	0.0453798	-0.0808664
A_14_P124408	chr1	11097910	11097969	2.54969	-0.000566065	0.526334
A_14_P104235	chr1	11114627	11114678	0.433639	0.0324453	-0.0414518
A_14_P137318	chr1	11134268	11134326	0.863268	-0.104876	-0.000171855
A_14_P117525	chr1	11140934	11140993	1.14027	0.108948	-0.0926655
A_16_P15027208	chr1	11147825	11147884	-4.11105	-0.150983	-0.145966
A_14_P134809	chr1	11167237	11167296	0.0404969	0.0139013	0.286972
A_16_P15027271	chr1	11176986	11177045	0.866163	-0.218454	-0.34034
A_16_P15027330	chr1	11199476	11199535	0.705319	0.162369	-0.21682
A_16_P00014195	chr1	11217059	11217118	1.48008	-0.013923	0.444222
A_16_P00014218	chr1	11235191	11235250	1.84249	-0.0710753	-0.0878107
A_14_P117053	chr1	11249468	11249519	0.232176	-0.273281	0.790474
A_14_P135031	chr1	11251270	11251329	2.0638	0.00847876	-0.00237416
A_14_P122038	chr1	11270844	11270902	0.942081	-0.108229	0.190429
A_16_P15027551	chr1	11281912	11281971	-4.69587	-0.142942	-0.624693
A_14_P136185	chr1	11293503	11293562	-0.269397	0.154368	0.163101
A_16_P15027600	chr1	11303393	11303452	-0.24172	-0.0441147	-0.158427
A_14_P128013	chr1	11318613	11318672	1.43246	0.0833247	-0.108718
A_16_P15027650	chr1	11325971	11326030	0.500473	-0.230788	-1.0603
A_16_P00014365	chr1	11334224	11334283	0.661806	0.276455	-0.248069
A_14_P121354	chr1	11343431	11343490	-4.55534	0.0617811	-0.287839
A_16_P00014385	chr1	11353428	11353487	0.794877	-0.0223112	-0.32825
A_14_P200799	chr1	11362834	11362893	0.535719	-0.0483348	0.329421
A_16_P00014430	chr1	11384931	11384990	-1.02516	0.0173544	-0.204224
A_16_P00014496	chr1	11429520	11429579	-0.51629	0.0509908	-0.143911
A_16_P00014523	chr1	11460214	11460273	-1.65713	0.308807	-0.327037
A_16_P35029587	chr1	11474182	11474241	1.32016	0.0217094	-0.137606
A_16_P00014538	chr1	11485302	11485361	-0.107476	-0.10143	0.292394
A_16_P35029639	chr1	11502164	11502223	-0.646743	0.0953994	0.00931644
A_16_P15028063	chr1	11521662	11521721	-0.160935	-0.0715541	-0.00649974
A_16_P15028107	chr1	11537224	11537283	-1.92576	0.0517228	0.0739138
A_16_P00014648	chr1	11548777	11548836	1.02857	-0.156586	0.00856483
A_16_P00014669	chr1	11560862	11560921	-0.216069	0.0916837	-0.086583
A_16_P35029849	chr1	11576346	11576405	-0.111381	-0.111825	0.119537
A_16_P35029944	chr1	11601179	11601238	-1.46551	-0.144944	0.547503
A_16_P00014748	chr1	11614764	11614823	-3.2408	-0.0800962	0.527014
A_16_P00014777	chr1	11631682	11631741	0.603197	0.170851	0.202013
A_16_P00014844	chr1	11688767	11688826	1.02042	0.0495638	-0.44982
A_16_P00014871	chr1	11703966	11704025	0.3822	-0.0248569	-0.301851
A_14_P136034	chr1	11718411	11718466	0.758328	0.102954	-0.154479
A_14_P102556	chr1	11731302	11731358	0.524529	-0.00105791	-0.410989
A_14_P137142	chr1	11735134	11735181	0.0763425	0.0986305	-0.416609
A_14_P104249	chr1	11739464	11739523	-0.267017	0.191641	0.149807
A_16_P00014936	chr1	11753062	11753112	-0.326626	0.179586	-0.114947
A_14_P123003	chr1	11760548	11760607	-0.835302	0.0416587	-0.72252
A_16_P15028721	chr1	11776480	11776539	0.714389	-0.00743607	-0.466093
A_16_P00014979	chr1	11785007	11785066	1.17914	-0.0639248	-0.190712
A_14_P125960	chr1	11804351	11804410	0.650132	-0.0330155	0.0622579
A_16_P15028813	chr1	11815509	11815568	1.05301	0.0286698	-0.303824
A_16_P15028842	chr1	11830438	11830497	0.666414	0.202188	-0.201841
A_16_P15028884	chr1	11846392	11846451	1.12104	0.0375782	-0.548039
A_14_P134737	chr1	11854429	11854477	0.37631	-0.0339734	-0.143834
A_14_P139194	chr1	11865099	11865157	0.21802	-0.0695125	0.391545
A_16_P15028969	chr1	11875870	11875929	0.948075	0.0457552	-0.391544
A_16_P00015118	chr1	11886192	11886251	-0.576114	0.111757	-0.357278
A_16_P00015131	chr1	11893582	11893641	1.85302	0.0663628	-0.0597769
A_14_P115457	chr1	11900938	11900997	-0.121809	0.122425	-0.0996728
A_14_P139620	chr1	11905866	11905922	1.61285	0.0669291	0.0904315
A_14_P134055	chr1	11917526	11917585	-0.826549	0.00450124	0.0594959
A_16_P00015186	chr1	11925140	11925199	-0.690646	0.0737703	-0.341447
A_16_P15029116	chr1	11933148	11933207	0.0438144	0.258897	-0.286589
A_16_P15029151	chr1	11945009	11945068	-0.870996	0.146919	-0.521639
A_14_P116760	chr1	11953378	11953437	1.69623	-0.0781109	-0.407328
A_16_P15029196	chr1	11968503	11968561	0.138336	0.0686279	-0.306081
A_14_P114009	chr1	11980367	11980423	2.87836	-0.0372091	0.369934
A_14_P110411	chr1	11983648	11983704	-0.0454466	0.18438	0.338471
A_16_P00015254	chr1	11992538	11992597	0.0461421	-0.10673	-0.615914
A_16_P15029272	chr1	12000645	12000698	-0.76008	-0.0958536	-0.581265
A_16_P00015285	chr1	12017375	12017434	0.740338	-0.130395	-0.300542
A_16_P00015294	chr1	12025077	12025136	0.0332779	-0.161974	-0.316279
A_14_P120977	chr1	12035551	12035607	-1.54892	-0.182463	0.0172713
A_16_P00015326	chr1	12049497	12049554	0.164005	0.0824645	0.420545
A_14_P132643	chr1	12073386	12073444	0.529372	0.0680664	-0.13258
A_14_P115034	chr1	12080334	12080379	0.62702	0.0266133	-0.212741
A_16_P15029492	chr1	12095925	12095984	-0.548686	-0.0422146	0.124781
A_16_P15029517	chr1	12111975	12112034	-0.3392	-0.108091	-0.250831
A_14_P121213	chr1	12127129	12127188	0.313699	0.00876914	-0.463511
A_16_P35031404	chr1	12146350	12146409	-0.223589	-0.0635437	0.0317946
A_16_P15029615	chr1	12157425	12157484	-1.56351	-0.180925	-0.0434618
A_14_P104250	chr1	12175939	12175998	-0.363375	0.02103	-0.124939
A_16_P15029680	chr1	12190872	12190931	0.171365	-0.0734846	0.251299
A_16_P00015478	chr1	12199694	12199753	-0.0502395	0.0186843	0.328192
A_16_P00015497	chr1	12209643	12209702	-0.176296	0.103945	0.14529
A_16_P00015512	chr1	12219043	12219102	0.123012	-0.0612765	0.0413864
A_16_P00015526	chr1	12228049	12228108	-0.2841	0.0615936	-0.253832
A_14_P130227	chr1	12243971	12244030	0.115984	0.172102	-0.0785341
A_16_P00015587	chr1	12259941	12259992	0.89916	0.0458419	0.24041
A_16_P00015594	chr1	12268074	12268133	-0.44381	-0.0262549	0.39307
A_16_P00015600	chr1	12281206	12281255	1.13058	0.0727474	-0.158468
A_16_P35031747	chr1	12291544	12291603	0.47776	0.117619	-0.426579
A_16_P35031782	chr1	12302568	12302627	0.0427662	0.112991	-0.0459721
A_16_P35031814	chr1	12316978	12317037	1.23364	-0.053472	-0.00750843
A_16_P00015656	chr1	12327927	12327986	-1.37877	-0.018773	-0.474198
A_16_P00015677	chr1	12339656	12339715	1.86379	0.107381	-0.311742
A_16_P15030061	chr1	12353532	12353591	0.477183	0.0497713	-0.578893
A_16_P35031951	chr1	12364944	12365003	0.881223	-0.0728815	-0.0309633
A_16_P00015732	chr1	12374160	12374219	-4.14522	-0.122087	-0.00146931
A_16_P15030139	chr1	12381814	12381873	-0.422093	-0.136088	-0.333881
A_16_P15030179	chr1	12396101	12396160	1.11618	-0.012415	-0.0918344
A_16_P00015809	chr1	12414024	12414083	0.00614437	0.0102975	-0.117787
A_16_P00015828	chr1	12423260	12423319	0.744131	0.0373677	0.291703
A_16_P15030309	chr1	12445275	12445334	2.06581	-0.161457	0.0319093
A_16_P35032251	chr1	12467742	12467801	-0.556355	0.0459066	0.171122
A_16_P35032268	chr1	12476648	12476707	-0.274045	0.0603292	-0.454693
A_16_P00015912	chr1	12484231	12484290	0.507555	0.057922	-0.0886566
A_16_P35032343	chr1	12500215	12500274	0.532693	0.0317362	-0.538932
A_16_P15030492	chr1	12515997	12516056	1.30749	0.118574	-0.326711
A_16_P00015999	chr1	12530129	12530188	1.67527	0.0789656	0.141454
A_16_P00016021	chr1	12540511	12540570	0.331857	0.0709862	0.565516
A_16_P35032524	chr1	12553843	12553902	-0.743483	0.00201881	-0.152257
A_16_P15030642	chr1	12561438	12561497	-0.065838	-0.152334	-0.610568
A_16_P15030672	chr1	12569726	12569785	0.538062	0.0101558	0.241981
A_16_P00016093	chr1	12578912	12578971	0.786105	-0.0503013	0.219923
A_16_P15030711	chr1	12589186	12589245	0.808085	-0.173309	-0.742167
A_16_P00016108	chr1	12599003	12599062	0.423015	0.078863	-0.192034
A_16_P15030745	chr1	12609838	12609897	-1.72621	-0.337833	-0.512137
A_16_P00016138	chr1	12619765	12619824	0.526823	0.0587862	-0.390786
A_16_P00016149	chr1	12627920	12627979	0.397364	-0.163688	0.164484
A_16_P15030825	chr1	12642174	12642233	-0.326987	0.0641109	0.0873898
A_16_P00016184	chr1	12650023	12650082	2.44706	-0.00468611	-0.277102
A_14_P109509	chr1	12663400	12663459	0.853383	-0.128411	-0.0254379
A_14_P104034	chr1	12677409	12677466	-0.441891	-0.0479011	0.634152
A_16_P15030952	chr1	12687421	12687480	0.208799	-0.00103229	0.174992
A_14_P127931	chr1	12710136	12710195	0.939316	-0.0444117	-0.513044
A_16_P00016281	chr1	12726696	12726755	1.11483	-0.115241	0.598308
A_16_P15031040	chr1	12734282	12734339	1.11114	-0.114963	-0.347497
A_16_P15031050	chr1	12743119	12743178	0.586051	0.0134271	-0.147091
A_16_P15031072	chr1	12754214	12754273	1.40585	-0.11037	0.0856965
A_16_P00016315	chr1	12775848	12775907	0.540173	0.133713	-0.339391
A_16_P00016330	chr1	12784752	12784811	1.02385	-0.0814659	-0.0267214
A_16_P15031125	chr1	12794655	12794713	0.18498	-0.0310082	-0.191286
A_14_P137496	chr1	12806331	12806386	1.3485	-0.0217319	0.207434
A_16_P00016349	chr1	12816037	12816096	0.448075	-0.218733	0.524273
A_16_P00016369	chr1	12828748	12828807	-1.36045	0.026853	0.0469999
A_18_P10031886	chr1	12846934	12846993	0.642461	-0.0113167	0.273132
A_16_P15031271	chr1	12870767	12870823	1.12511	-0.0390554	-0.169618
A_16_P00016422	chr1	12912569	12912625	-0.44703	-0.101402	-0.70938
A_16_P00016451	chr1	13178469	13178528	0.534173	0.0270627	-0.272209
A_16_P15032593	chr1	13782167	13782226	0.66031	-0.876897	-1.19005
A_16_P15032613	chr1	13791307	13791366	1.72676	0.0256458	-0.119656
A_16_P15032643	chr1	13804405	13804464	-1.68812	0.15441	0.0984864
A_16_P00016521	chr1	13822926	13822983	-0.294795	-0.119615	-0.772313
A_16_P00016528	chr1	13831511	13831570	-0.504295	-0.0684404	-0.553332
A_16_P00016563	chr1	13850671	13850730	0.277801	-0.223219	0.108198
A_14_P123143	chr1	13867257	13867316	1.78738	-0.166556	-0.187666
A_16_P00016605	chr1	13883395	13883454	0.617062	-0.12605	-0.401029
A_16_P15032824	chr1	13901875	13901934	0.416952	-0.0762433	-0.607108
A_14_P104143	chr1	13914962	13915021	-0.217551	-0.0593005	-0.0917728
A_16_P00016643	chr1	13926546	13926605	-1.39352	0.0226736	-0.168441
A_14_P130035	chr1	13940920	13940976	-0.0510281	0.0865379	0.105221
A_16_P35035000	chr1	13948680	13948739	-0.323474	-0.158191	-0.478409
A_16_P00016709	chr1	13972506	13972565	1.39233	-0.00738692	-0.484054
A_16_P15033030	chr1	13992274	13992333	0.842814	-0.0682732	-0.337153
A_16_P15033068	chr1	14012545	14012604	-3.52704	-0.0383877	-0.203907
A_14_P102840	chr1	14031353	14031412	-0.357883	0.026649	-0.0306756
A_16_P15033159	chr1	14044870	14044929	1.26843	0.125286	0.400213
A_14_P132547	chr1	14059280	14059339	0.273422	-0.0412712	-0.0596341
A_16_P35035293	chr1	14068608	14068667	0.532323	-0.0440426	-0.224799
A_16_P15033265	chr1	14079781	14079840	-2.94356	0.00211804	0.229466
A_16_P15033307	chr1	14092400	14092459	2.7043	-0.114745	-0.558759
A_14_P103022	chr1	14112991	14113050	-0.767217	0.120348	0.220713
A_14_P127263	chr1	14124918	14124977	-0.304282	0.0543495	0.281416
A_16_P00016987	chr1	14134620	14134679	-0.630741	0.143827	-0.328449
A_16_P35035544	chr1	14143854	14143913	0.664018	-0.0155361	-0.207167
A_16_P35035585	chr1	14157551	14157610	-2.35891	0.0144236	-0.061134
A_16_P15033543	chr1	14191203	14191262	0.94467	-0.125924	-0.293271
A_18_P10035071	chr1	14215721	14215780	0.617306	-0.16493	0.604259
A_16_P00017083	chr1	14226474	14226533	1.26062	-0.118535	-0.292635
A_16_P15033647	chr1	14239578	14239637	0.672089	-0.207033	-0.374233
A_18_P10036952	chr1	14248520	14248579	-0.488372	-0.100208	0.0569205
A_16_P00017134	chr1	14262143	14262202	-3.72225	-0.0393271	-0.714578
A_16_P00017146	chr1	14275940	14275999	0.554064	0.0145516	0.505289
A_18_P17460913	chr1	14290193	14290252	-0.760225	0.00884677	-0.0648561
A_14_P110724	chr1	14303202	14303261	1.55103	-0.00957304	-0.377139
A_16_P00017199	chr1	14318906	14318965	-1.32048	-0.0236938	0.309255
A_16_P15033830	chr1	14336693	14336752	0.283896	-0.0946288	0.215379
A_16_P35035973	chr1	14358359	14358418	-3.05882	0.00836332	0.120439
A_18_P10033471	chr1	14366452	14366511	-0.580123	-0.0427106	-0.312875
A_16_P15033940	chr1	14378850	14378909	-1.01883	0.0181263	0.116649
A_16_P00017288	chr1	14387182	14387241	0.275977	-0.0523145	-0.0404026
A_16_P15034002	chr1	14401659	14401718	-0.923926	-0.0603253	-0.184787
A_16_P15034030	chr1	14419150	14419209	1.77307	-0.243974	-0.51858
A_16_P15034074	chr1	14435795	14435854	0.439942	-0.0572655	0.488867
A_16_P35036177	chr1	14445571	14445630	0.420942	0.00903779	0.341305
A_18_P10035484	chr1	14455448	14455507	0.844467	-0.0982439	0.252458
A_14_P112517	chr1	14466937	14466996	-0.355615	0.0772454	-0.424418
A_16_P15034181	chr1	14476446	14476505	-3.59887	-0.183411	0.142363
A_16_P35036296	chr1	14498591	14498650	-0.414344	-0.00588491	0.30508
A_16_P15034254	chr1	14515452	14515511	0.730663	-0.169163	0.916672
A_16_P15034301	chr1	14532924	14532983	0.415486	-0.122349	-0.427662
A_14_P102586	chr1	14609757	14609816	0.443358	-0.0440498	0.028755
A_16_P15034633	chr1	14665759	14665818	0.122188	0.221033	0.0199936
A_16_P00017737	chr1	14703719	14703778	1.90705	-0.0531055	0.176195
A_16_P15034733	chr1	14723330	14723389	-0.499983	-0.0532842	-0.134899
A_16_P00017772	chr1	14744936	14744995	0.349641	-0.161488	-0.107589
A_16_P35036903	chr1	14772955	14773014	-3.25349	0.0669301	-0.324078
A_14_P124850	chr1	14808786	14808845	1.67733	-0.0876143	0.584436
A_16_P15035089	chr1	14863659	14863718	-0.759071	0.0238654	0.00109219
A_16_P15035217	chr1	14914354	14914413	0.532678	-0.139885	-0.350193
A_14_P133385	chr1	14933994	14934053	-1.10577	-0.0140118	0.190192
A_16_P15035331	chr1	14948751	14948810	-0.0641447	-0.00164608	-0.0880787
A_16_P00018114	chr1	14960403	14960462	0.342856	-0.0983765	0.513745
A_16_P15035397	chr1	14977375	14977434	0.803639	0.127612	0.127966
A_16_P15035429	chr1	14991858	14991917	-0.584202	-0.186558	-0.0338289
A_16_P00018175	chr1	15002761	15002820	0.6895	0.0945003	0.270054
A_16_P15035496	chr1	15017526	15017585	-1.02741	-0.0125064	-0.32261
A_16_P00018222	chr1	15030552	15030611	1.09999	-0.048539	0.0874161
A_16_P00018253	chr1	15051133	15051192	0.0187474	-0.338366	0.564843
A_16_P35037665	chr1	15057612	15057671	-0.412828	-0.113087	-0.458375
A_16_P00018291	chr1	15077100	15077159	1.08602	-0.127107	0.0928742
A_14_P114388	chr1	15089459	15089518	-3.55283	-0.162314	-0.121135
A_16_P15035747	chr1	15102981	15103040	0.597649	-0.106318	0.131818
A_16_P15035774	chr1	15113479	15113538	1.79027	-0.091331	0.0677231
A_16_P00018376	chr1	15124812	15124871	0.169864	0.0868084	-0.168704
A_16_P35037900	chr1	15137763	15137822	0.644176	-0.0588508	0.208051
A_16_P00018420	chr1	15150914	15150973	-1.16585	-0.337617	-0.0353537
A_16_P15035910	chr1	15161653	15161712	-0.365997	0.0358585	-0.424409
A_16_P15035937	chr1	15172797	15172855	-4.73295	-0.758644	-0.587133
A_16_P15035977	chr1	15186024	15186083	-0.000858426	-0.0263977	-0.43623
A_16_P15036019	chr1	15201230	15201289	-0.0374148	-0.204077	-0.459769
A_16_P15036047	chr1	15211561	15211620	-2.55207	-0.142579	-0.205536
A_16_P15036098	chr1	15233154	15233213	0.932694	-0.0739112	-0.0799459
A_16_P00018577	chr1	15252818	15252877	-5.23152	0.07152	0.311518
A_16_P35038261	chr1	15270740	15270799	-0.533124	-0.0510643	-0.190799
A_16_P00018652	chr1	15289602	15289661	0.428908	0.0876854	-0.348547
A_16_P15036311	chr1	15307944	15308001	0.187206	-0.037872	-0.304055
A_16_P00018698	chr1	15326175	15326234	0.195248	0.0101999	-0.0895305
A_16_P00018710	chr1	15334318	15334377	-2.33998	-0.153985	-0.121774
A_16_P00018723	chr1	15343907	15343966	-1.24847	0.107809	-0.303892
A_16_P00018750	chr1	15361973	15362028	0.0571475	0.105434	-0.370499
A_16_P00018766	chr1	15369953	15370012	-0.298832	-0.0752419	-0.206975
A_16_P00018776	chr1	15378543	15378602	0.0492079	0.0839126	0.491126
A_16_P00018792	chr1	15387212	15387271	0.142527	0.0411082	-0.0121777
A_16_P00018825	chr1	15402756	15402815	0.985581	0.046671	0.229968
A_16_P00018840	chr1	15410553	15410612	0.808546	-0.183357	-0.437152
A_16_P00018854	chr1	15422143	15422202	0.515402	-0.0640641	0.369936
A_16_P35038715	chr1	15434564	15434623	0.545973	-0.133295	0.221253
A_14_P200630	chr1	15443521	15443577	-0.461537	-0.0660791	0.311262
A_14_P122719	chr1	15458959	15459018	0.58575	0.016479	-0.307274
A_16_P15036741	chr1	15467276	15467335	1.21172	-0.114046	-0.586763
A_16_P15036764	chr1	15476594	15476653	-0.457514	-0.40505	-0.0747787
A_16_P00018953	chr1	15484299	15484358	-0.921503	0.106915	-0.0797672
A_14_P135126	chr1	15494617	15494676	1.61647	0.0941135	-0.131975
A_16_P15036843	chr1	15509625	15509684	0.764511	-0.0482543	-0.023126
A_16_P00019005	chr1	15520451	15520508	-1.01163	-0.122349	-0.0983265
A_14_P138872	chr1	15536961	15537020	-0.390587	0.0695766	0.0440913
A_14_P201855	chr1	15537081	15537140	0.0666372	0.236365	0.417358
A_16_P15036951	chr1	15549470	15549529	0.496475	0.116012	0.0460301
A_16_P15036975	chr1	15556955	15557014	-0.442306	-0.389367	-0.915797
A_16_P15037015	chr1	15576091	15576150	-1.98042	-0.164702	-0.17065
A_16_P15037044	chr1	15585952	15586011	0.451399	0.0616375	-0.270096
A_16_P35039162	chr1	15607454	15607513	1.01944	0.0753615	-0.0814509
A_16_P15037123	chr1	15626787	15626846	-0.134317	-0.0868794	0.0908886
A_16_P15037153	chr1	15638153	15638212	0.110173	-0.0356066	-0.128023
A_16_P15037178	chr1	15646370	15646429	0.687731	0.0330462	-0.099203
A_16_P00019189	chr1	15655183	15655242	-1.24809	-0.0379259	0.362934
A_16_P15037242	chr1	15670762	15670821	0.224235	-0.0794853	-0.142976
A_16_P00019235	chr1	15683384	15683440	0.752133	0.0302147	-0.0577166
A_14_P129474	chr1	15692276	15692335	0.981258	-0.00667635	-0.944104
A_16_P35039429	chr1	15702108	15702167	0.806701	-0.194513	-0.063289
A_16_P35039461	chr1	15711763	15711822	-0.332041	-0.014562	-0.0324033
A_16_P00019299	chr1	15719254	15719313	1.57938	-0.120681	-0.34805
A_16_P00019310	chr1	15728190	15728249	-2.15128	0.0302227	0.440866
A_14_P118439	chr1	15739274	15739333	1.49803	-0.0338307	0.436835
A_18_P10038825	chr1	15746717	15746776	-0.013989	-0.0606093	-0.175457
A_14_P125729	chr1	15755320	15755378	0.297043	-0.215318	0.813018
A_14_P122085	chr1	15769522	15769581	-2.21671	0.135506	-0.865233
A_16_P00019399	chr1	15786153	15786212	1.89297	-0.202814	0.281979
A_14_P115779	chr1	15794610	15794668	0.480069	-0.12411	0.454736
A_14_P105288	chr1	15808473	15808532	1.7294	-0.0872456	-0.0942721
A_14_P121733	chr1	15819458	15819513	-0.174643	0.015075	-0.423952
A_14_P125285	chr1	15825928	15825987	1.20632	-0.150731	-0.424845
A_16_P15037685	chr1	15841626	15841685	0.504454	-0.118092	-0.33279
A_14_P104914	chr1	15849390	15849449	1.36686	-0.0387227	0.23149
A_16_P35039905	chr1	15864045	15864104	-1.00308	-0.0296305	-0.57984
A_16_P15037770	chr1	15876669	15876728	0.56201	-0.144311	-0.112278
A_16_P15037788	chr1	15890367	15890426	0.619653	-0.140021	-0.111306
A_14_P104862	chr1	15900050	15900109	-0.788213	-0.198604	-0.669429
A_16_P15037851	chr1	15913345	15913404	0.912008	-0.0899471	-0.208557
A_16_P15037863	chr1	15922645	15922704	-0.726558	0.122294	0.0361334
A_16_P00019581	chr1	15932537	15932596	0.0890611	-0.321448	-0.225927
A_16_P00019590	chr1	15945222	15945281	-0.133133	-0.103609	-0.156494
A_14_P130540	chr1	15955470	15955529	-0.119036	-0.00961691	0.109279
A_16_P15037983	chr1	15970289	15970348	-4.28116	0.0881133	0.0275728
A_16_P15037996	chr1	15977809	15977868	0.565921	-0.0339546	0.11869
A_14_P114362	chr1	15987184	15987243	-4.43243	0.035232	0.119731
A_16_P00019675	chr1	15997518	15997577	2.84945	-0.0686845	-0.398158
A_16_P00019680	chr1	16008307	16008366	-0.171529	-0.0250776	-0.503289
A_16_P00019703	chr1	16023360	16023419	-1.16158	-0.01058	-0.32474
A_16_P15038138	chr1	16040023	16040082	0.336065	0.0165887	-0.465853
A_16_P15038166	chr1	16049118	16049177	0.3253	-0.0376055	0.613219
A_16_P00019761	chr1	16061221	16061280	-0.504924	0.281375	0.0233578
A_16_P00019786	chr1	16079454	16079513	0.0306875	-0.167991	-0.647326
A_14_P108198	chr1	16095233	16095292	0.68282	0.00266018	-0.752793
A_14_P117986	chr1	16100737	16100796	0.685732	0.25258	-0.209333
A_16_P15038325	chr1	16118479	16118538	0.446742	0.0401493	-0.181379
A_14_P114586	chr1	16135377	16135436	0.0813091	-0.0988474	-0.54937
A_16_P15038382	chr1	16149158	16149217	0.839685	-0.0233646	-0.313065
A_16_P15038400	chr1	16160344	16160403	1.107	-0.0110745	-0.517932
A_16_P15038419	chr1	16167773	16167832	-0.00117624	-0.0192047	-0.654995
A_16_P00019876	chr1	16177338	16177397	-0.0386792	-0.079638	0.0632579
A_14_P103735	chr1	16189880	16189939	0.801407	0.285191	-0.32554
A_16_P35040757	chr1	16208009	16208068	1.65867	0.0295577	-0.179124
A_16_P00019938	chr1	16220523	16220582	-0.118054	-0.0704823	-0.75245
A_14_P120097	chr1	16235608	16235667	-0.534551	0.159949	-0.370107
A_16_P35040867	chr1	16247474	16247533	0.691906	0.00834779	-0.0310507
A_16_P00020001	chr1	16257008	16257067	-0.037408	0.0901145	0.588511
A_16_P00020020	chr1	16266669	16266728	-0.399522	0.0357632	0.469558
A_16_P35040982	chr1	16275298	16275357	1.17851	0.0944338	0.377801
A_16_P15038748	chr1	16282887	16282946	1.04344	0.0486147	-0.137114
A_14_P138340	chr1	16294948	16295007	0.598473	0.167462	0.290314
A_16_P00020083	chr1	16308590	16308649	0.0145738	-0.0667651	-0.262854
A_14_P106770	chr1	16331428	16331487	0.492013	0.0987077	-0.0577332
A_14_P111191	chr1	16343611	16343658	0.52759	0.141375	-0.134895
A_14_P137260	chr1	16345961	16346010	-0.822189	0.23472	-0.290008
A_14_P103301	chr1	16348368	16348419	0.209733	0.104372	-0.182946
A_14_P110994	chr1	16354638	16354683	-0.448034	-0.0407804	0.544971
A_16_P00020144	chr1	16364253	16364299	-0.0925652	0.118602	0.0451905
A_14_P129204	chr1	16374307	16374366	0.410696	0.81483	0.887208
A_14_P119642	chr1	16392682	16392738	0.420343	-0.117037	-0.421199
A_14_P131697	chr1	16397917	16397974	-0.829345	-0.14925	-0.251487
A_16_P35041430	chr1	16414033	16414092	-0.0290512	0.0118319	-0.0321024
A_16_P15039128	chr1	16424244	16424298	0.185789	-0.0530835	-0.301625
A_14_P103457	chr1	16450821	16450880	0.429347	0.0465268	-0.433653
A_14_P139200	chr1	16461425	16461483	0.240302	0.0641533	-0.480901
A_14_P127675	chr1	16467558	16467617	1.24907	-0.246753	0.0903639
A_14_P111296	chr1	16479625	16479679	-0.562601	-0.0845769	-0.01309
A_16_P00020315	chr1	16496867	16496926	1.52653	0.11923	-0.0808303
A_16_P00020335	chr1	16509976	16510035	1.12207	-0.123167	0.0411285
A_16_P00020345	chr1	16518071	16518130	0.650995	-0.00592577	-0.028956
A_14_P123806	chr1	16535942	16536001	0.414286	-0.0179103	0.19919
A_16_P00020382	chr1	16546282	16546341	-0.179474	-0.0128256	0.222137
A_14_P130925	chr1	16561519	16561578	0.447838	-0.0876568	-0.237471
A_16_P35041867	chr1	16570394	16570453	0.0312888	-0.0836633	-0.318766
A_14_P202312	chr1	16579011	16579070	0.830007	0.0260777	0.62177
A_16_P15039551	chr1	16594409	16594468	0.53742	0.0312673	0.0439432
A_16_P15039568	chr1	16603225	16603284	-4.1246	-0.0241124	-0.360697
A_16_P15039599	chr1	16620956	16621015	0.285928	-0.0618764	0.142819
A_16_P00020514	chr1	16640280	16640339	0.595365	-0.13226	-0.174752
A_16_P35042066	chr1	16649244	16649303	0.449477	-0.123214	-0.509821
A_16_P15039691	chr1	16661196	16661255	-1.86592	-0.139944	-0.655821
A_16_P15039719	chr1	16677760	16677819	0.775879	-0.0393178	-0.180748
A_14_P112838	chr1	16694566	16694625	0.553959	0.0435703	-0.284296
A_16_P00020582	chr1	16704659	16704718	0.513191	0.0595485	-0.762218
A_16_P15039792	chr1	16714184	16714243	1.11117	-0.111567	0.159835
A_14_P137612	chr1	16722607	16722659	0.788627	0.15051	0.233575
A_16_P00020620	chr1	16732306	16732358	0.321381	-0.00296175	-0.614646
A_16_P35042275	chr1	16741463	16741522	1.75984	-0.0243811	-0.328211
A_16_P00020641	chr1	16755267	16755326	-0.764388	-0.106481	-0.314904
A_16_P15039897	chr1	16763491	16763550	0.491602	-0.130317	0.107457
A_14_P125300	chr1	16770846	16770905	1.103	0.259253	-0.0259144
A_14_P135651	chr1	16776990	16777047	-0.749964	-0.0999026	-0.891887
A_14_P139164	chr1	16786434	16786493	-0.0364546	-0.101975	-0.0746048
A_16_P00020688	chr1	16794173	16794232	1.12463	0.471048	0.528598
A_16_P15040033	chr1	16826319	16826368	0.535627	-0.0215906	-0.577025
A_18_P10040140	chr1	16840487	16840542	0.978648	-0.172178	0.291246
A_18_P10041328	chr1	16927124	16927179	1.78385	0.130793	0.266938
A_18_P10043795	chr1	16941463	16941522	0.232276	0.137382	0.0138872
A_16_P00020739	chr1	16963573	16963632	0.786823	0.151158	-0.155879
A_18_P17469896	chr1	17015461	17015516	0.707955	0.0064043	0.0123697
A_14_P117976	chr1	17048732	17048791	-0.235808	-0.00885284	-0.0849092
A_18_P10040264	chr1	17091225	17091284	0.325893	0.361882	0.2224
A_16_P00020795	chr1	17214111	17214170	0.553507	0.320054	0.192844
A_16_P15040957	chr1	17221888	17221943	0.763487	-0.109565	-0.179823
A_14_P103664	chr1	17231758	17231817	1.00481	0.234386	0.255413
A_16_P00020813	chr1	17241750	17241809	0.115488	-0.10142	-0.632464
A_16_P00020823	chr1	17251967	17252023	0.463156	-0.157976	-0.35433
A_16_P15041092	chr1	17276005	17276064	0.761487	0.12701	-0.432305
A_16_P00020843	chr1	17284828	17284887	-0.38931	-0.0751531	-0.28464
A_14_P101297	chr1	17303386	17303445	0.626414	0.0712276	0.514752
A_16_P00020872	chr1	17311019	17311072	-0.168404	0.0362078	-0.38238
A_14_P200005	chr1	17325061	17325120	-0.309464	0.00610096	-0.591921
A_14_P113439	chr1	17336192	17336249	-0.0386581	0.0264603	-0.067843
A_14_P114174	chr1	17345871	17345930	-0.480981	0.107899	0.576637
A_14_P119681	chr1	17359608	17359666	-0.420616	-0.0171838	-0.402417
A_14_P118723	chr1	17371233	17371292	-0.992888	0.155781	-0.412327
A_14_P138434	chr1	17377573	17377632	1.65298	-0.135732	-0.0507703
A_14_P128226	chr1	17393588	17393647	0.619312	-0.0319645	-0.00514305
A_14_P138205	chr1	17405497	17405556	0.571722	-0.160925	-0.402198
A_16_P00021028	chr1	17417358	17417417	-1.38082	0.0704789	-0.0501781
A_16_P15041501	chr1	17432739	17432797	0.961302	0.277888	-0.574648
A_14_P107786	chr1	17441531	17441590	0.472681	-0.0973676	0.253338
A_16_P00021090	chr1	17459702	17459761	0.398446	-0.00794531	-0.487808
A_16_P15041591	chr1	17475277	17475336	-0.923807	0.0165437	-0.0650968
A_16_P15041631	chr1	17497383	17497442	-0.919035	-0.229988	-0.422695
A_16_P00021137	chr1	17514060	17514119	0.406478	-0.285176	-0.0361359
A_16_P00021149	chr1	17522939	17522997	1.06915	-0.251735	0.843256
A_14_P105422	chr1	17535628	17535687	-1.49576	0.0373347	-0.371909
A_16_P15041734	chr1	17548944	17549000	-0.844461	0.22291	-0.213217
A_14_P137114	chr1	17572451	17572507	0.616886	0.034903	-0.432536
A_14_P200006	chr1	17584968	17585027	1.20207	0.165689	0.0276945
A_16_P15041867	chr1	17594882	17594941	0.435052	-0.224867	-0.415582
A_16_P15041884	chr1	17602356	17602415	0.325665	-0.15463	-0.34597
A_14_P124345	chr1	17610691	17610746	1.15632	-0.180561	0.499487
A_16_P35044543	chr1	17625056	17625115	-3.05021	-0.165659	-0.658313
A_14_P101982	chr1	17636264	17636316	-0.0520339	-0.344548	0.500941
A_16_P00021326	chr1	17648168	17648227	-2.2157	0.0826034	-0.253674
A_16_P00021348	chr1	17666617	17666674	-0.637088	-0.0688439	-0.228597
A_14_P103829	chr1	17690614	17690672	1.19428	0.0119896	-0.10382
A_16_P15042090	chr1	17707789	17707848	0.450544	-0.419856	-0.270323
A_14_P200007	chr1	17721082	17721141	1.12373	-0.610276	-0.622202
A_14_P137516	chr1	17732971	17733025	1.43298	-0.0372314	0.104952
A_14_P138079	chr1	17745198	17745257	0.419043	-0.0276454	-0.288719
A_14_P129720	chr1	17759653	17759712	-1.26099	0.0174218	-0.263996
A_16_P15042275	chr1	17767792	17767851	0.779523	0.0925414	0.119418
A_16_P00021516	chr1	17782125	17782184	-0.661607	-0.144759	-0.554715
A_16_P00021523	chr1	17815790	17815849	1.68378	-0.0951163	0.0305916
A_16_P00021540	chr1	17840123	17840182	-1.58909	0.0350701	0.258212
A_16_P00021567	chr1	17865365	17865424	0.266276	0.105748	-0.0504319
A_14_P138455	chr1	17874116	17874175	-1.62348	0.136256	0.440233
A_16_P00021590	chr1	17886051	17886109	0.134361	0.0215092	0.218579
A_14_P124817	chr1	17904529	17904588	0.904642	0.150663	0.00227852
A_16_P00021636	chr1	17915452	17915511	-0.536905	0.103802	-0.252782
A_16_P00021660	chr1	17930632	17930691	0.0922998	0.142492	-0.637638
A_14_P103796	chr1	17939563	17939611	-1.1948	0.0149155	0.574122
A_16_P00021698	chr1	17952155	17952214	-1.24891	0.0306541	-0.0631369
A_16_P35045358	chr1	17962852	17962911	-0.0956665	-0.0822232	0.223438
A_16_P00021739	chr1	17972887	17972946	-0.227466	-0.0823798	0.317309
A_16_P00021759	chr1	17983791	17983850	-2.50505	0.468897	0.229208
A_16_P00021771	chr1	17991671	17991730	-0.0520088	-0.193631	0.0531342
A_16_P15042809	chr1	18004822	18004881	-0.132746	-0.0534333	0.190534
A_14_P129891	chr1	18017651	18017705	0.219686	0.205038	0.537381
A_14_P118936	chr1	18041667	18041726	-0.161041	-0.0725505	-0.460022
A_16_P00021869	chr1	18055458	18055516	-0.865806	0.00251807	-0.146541
A_16_P35045671	chr1	18069385	18069444	0.653526	-0.0805972	-0.131663
A_14_P135530	chr1	18083648	18083707	0.49215	-0.108724	0.0572118
A_16_P15043039	chr1	18092972	18093031	0.304734	-0.141023	-0.179339
A_14_P131646	chr1	18110989	18111048	0.774614	-0.111527	-0.174267
A_16_P35045799	chr1	18119910	18119969	0.09298	-0.140002	-0.198
A_14_P118574	chr1	18134873	18134932	-0.713082	-0.0555344	-0.268722
A_14_P102150	chr1	18145397	18145456	-0.38255	-0.027795	0.043158
A_16_P00021996	chr1	18158813	18158872	0.90439	-0.0471002	0.0790938
A_16_P00022037	chr1	18183591	18183650	-0.0450104	0.109609	0.169344
A_16_P00022069	chr1	18206751	18206809	0.86816	-0.239872	0.118688
A_14_P132854	chr1	18219057	18219116	0.667305	0.324617	-0.349576
A_16_P15043373	chr1	18235889	18235948	-0.0164901	-0.193814	0.411891
A_16_P00022150	chr1	18261756	18261815	-0.799723	0.0510739	0.0466207
A_16_P00022178	chr1	18286668	18286727	-2.63163	0.329231	1.13108
A_16_P00022212	chr1	18307181	18307240	-0.0456579	0.0705953	0.398776
A_16_P00022240	chr1	18327656	18327715	0.205303	-0.17652	-0.362619
A_16_P00022281	chr1	18353508	18353567	0.702208	-0.0125318	-0.126497
A_16_P15043771	chr1	18382401	18382457	-1.23133	-0.117532	-0.262677
A_14_P107614	chr1	18400062	18400121	0.904129	-0.0610568	0.0287106
A_16_P15043877	chr1	18418493	18418552	1.22408	-0.335199	-0.100926
A_16_P00022430	chr1	18440446	18440505	0.271859	-0.199624	0.354404
A_14_P139572	chr1	18447932	18447991	0.870272	-0.123164	-0.139975
A_16_P00022454	chr1	18455586	18455645	-0.758348	0.0491878	0.413171
A_16_P15044008	chr1	18464132	18464191	0.58529	0.0431921	0.133658
A_16_P00022484	chr1	18475304	18475363	0.573828	-0.333841	-0.228483
A_14_P100054	chr1	18484882	18484941	-0.810234	-0.0743209	0.813413
A_16_P00022531	chr1	18503557	18503616	1.55733	-0.0470799	-0.0021397
A_16_P00022551	chr1	18514770	18514829	-0.480845	-0.0745027	-0.175279
A_16_P15044194	chr1	18528695	18528754	0.788548	0.0239889	-0.419626
A_16_P00022598	chr1	18543812	18543871	0.62736	-0.0364062	0.194332
A_14_P127380	chr1	18563494	18563553	0.0431279	-0.115373	0.606296
A_16_P00022650	chr1	18574513	18574572	0.48626	-0.141295	0.153843
A_16_P00022673	chr1	18587505	18587564	-0.0847635	-0.0509256	0.105662
A_16_P00022690	chr1	18597413	18597471	0.843213	0.178208	0.499049
A_16_P00022708	chr1	18609331	18609390	1.21608	-0.22267	-0.24274
A_16_P00022723	chr1	18617496	18617555	-0.159952	-0.024196	0.903075
A_16_P15044491	chr1	18632174	18632233	0.890783	0.0389471	-0.0121346
A_16_P00022765	chr1	18642447	18642506	-2.96682	0.23507	0.250846
A_16_P00022793	chr1	18658850	18658909	-0.0373399	-0.120536	-0.00614851
A_16_P00022810	chr1	18670632	18670691	0.575759	0.0301832	-0.452312
A_16_P00022830	chr1	18679015	18679074	0.286146	-0.0118217	0.447269
A_16_P00022842	chr1	18686737	18686796	-4.23043	-0.202525	-0.334613
A_16_P15044672	chr1	18696141	18696199	-2.05341	0.202215	0.322059
A_14_P103452	chr1	18704902	18704961	0.952501	-0.143983	0.513795
A_16_P15044739	chr1	18722963	18723021	0.257228	-0.089316	0.91366
A_16_P00022921	chr1	18740395	18740454	1.97847	-0.0671264	0.239637
A_14_P123532	chr1	18780515	18780574	0.0109781	-0.14366	-0.0325383
A_16_P00022970	chr1	18795150	18795209	-0.0572359	-0.0505491	0.0588451
A_14_P115205	chr1	18810131	18810179	0.694192	0.133795	-0.202025
A_16_P15044955	chr1	18823559	18823618	-2.86411	-0.0367636	-0.460155
A_16_P00023022	chr1	18836400	18836459	0.463442	-0.296027	-0.305773
A_16_P35047706	chr1	18856938	18856997	1.32028	-0.115778	0.120482
A_16_P15045056	chr1	18876122	18876181	0.315879	-0.16076	0.65744
A_16_P15045119	chr1	18900374	18900433	-1.19126	-0.231482	0.0700481
A_16_P15045157	chr1	18916318	18916377	-1.2999	-0.287001	-0.676732
A_16_P00023134	chr1	18925840	18925898	1.87663	-0.00410685	-0.252995
A_16_P35047907	chr1	18935662	18935721	-1.532	-0.0839397	-0.106292
A_14_P202011	chr1	18945458	18945517	3.64379	-0.108762	0.372379
A_14_P101490	chr1	18957565	18957624	-0.0957793	-0.143123	0.701252
A_14_P110792	chr1	18981595	18981654	0.830463	-0.184528	-0.370752
A_16_P00023263	chr1	18994080	18994139	0.418922	-0.122718	0.346583
A_14_P123914	chr1	19011185	19011244	3.08462	0.00819772	-0.085431
A_16_P00023316	chr1	19021434	19021493	-2.9496	0.178011	-0.782594
A_14_P101348	chr1	19035871	19035930	0.394274	-0.118949	0.444819
A_14_P131007	chr1	19057550	19057609	0.0228903	0.131452	0.419166
A_16_P00023401	chr1	19066389	19066448	0.42209	0.144029	0.437341
A_16_P00023415	chr1	19073819	19073878	-2.39835	0.0189662	0.179289
A_14_P118839	chr1	19086583	19086642	0.312384	-0.020986	-0.277925
A_16_P15045698	chr1	19098824	19098883	1.17427	-0.0947832	-0.196841
A_16_P00023482	chr1	19121257	19121316	-1.6772	-0.0281952	-0.35244
A_16_P00023540	chr1	19157331	19157390	0.803257	-0.0808367	-0.683345
A_16_P00023555	chr1	19171723	19171782	0.865008	-0.169781	-0.036061
A_14_P120809	chr1	19179851	19179910	-0.167715	-0.0563511	-0.334002
A_16_P15045924	chr1	19193935	19193994	-0.385586	0.0620716	-0.0200403
A_16_P35048681	chr1	19207220	19207279	0.313083	0.0734748	0.286369
A_16_P15045986	chr1	19213567	19213626	0.214524	-0.0117995	0.146305
A_16_P00023631	chr1	19220577	19220636	-2.27708	0.061544	-0.13139
A_16_P35048745	chr1	19225988	19226047	-0.433005	-0.0565592	0.283491
A_16_P00023649	chr1	19229935	19229994	1.51442	-0.0460474	0.180418
A_16_P00023665	chr1	19237280	19237339	-0.199497	-0.195879	-0.687393
A_16_P35048820	chr1	19246826	19246885	0.313233	-0.0681194	-0.221792
A_16_P00023701	chr1	19254412	19254470	0.321062	-0.135121	1.29888
A_16_P00023712	chr1	19260977	19261036	0.71207	-0.00459239	0.297111
A_16_P00023729	chr1	19269135	19269194	0.39882	0.116218	-0.365368
A_16_P00023751	chr1	19280726	19280785	0.229431	-0.0899737	0.997348
A_16_P15046232	chr1	19292841	19292900	0.950002	0.085641	0.062581
A_16_P00023789	chr1	19316441	19316500	-1.492	-0.0438547	-0.142231
A_16_P00023864	chr1	19376444	19376503	0.181399	-0.00700593	-0.362184
A_14_P110357	chr1	19400997	19401056	0.0611035	0.152274	0.209462
A_16_P00023924	chr1	19410344	19410403	-1.4315	-0.0387953	-0.133518
A_16_P00023942	chr1	19419945	19420004	1.10278	-0.123141	0.316205
A_16_P00023974	chr1	19433589	19433648	-0.468074	0.0479939	0.20196
A_14_P103189	chr1	19441785	19441844	0.566823	-0.139518	0.271441
A_16_P00024019	chr1	19454782	19454841	0.735198	0.131516	0.493322
A_16_P15046657	chr1	19463960	19464019	0.977053	-0.126478	-0.0725484
A_16_P15046688	chr1	19473703	19473762	0.105329	0.0362828	0.0503369
A_14_P127589	chr1	19481284	19481343	0.945037	0.0306342	0.571344
A_14_P138770	chr1	19503080	19503139	0.596924	0.127563	-0.331225
A_16_P00024133	chr1	19510561	19510620	-4.16273	-0.0893389	0.0706041
A_14_P108095	chr1	19525324	19525383	0.860588	0.204692	0.0483353
A_14_P116238	chr1	19544134	19544193	0.302258	0.050251	-0.0746167
A_14_P123197	chr1	19552630	19552689	-0.0294625	-0.0881786	-0.875046
A_16_P00024217	chr1	19563866	19563925	0.848954	0.208958	-0.0778976
A_14_P127505	chr1	19582268	19582321	-1.6464	0.103473	-0.0953583
A_16_P35049880	chr1	19600132	19600176	0.443547	0.00888622	-0.146281
A_14_P139351	chr1	19610378	19610437	-0.0446626	-0.0448798	-0.334314
A_16_P00024283	chr1	19629483	19629542	0.268825	0.0525105	-0.285479
A_14_P109096	chr1	19635750	19635809	-1.24772	0.123633	0.107019
A_16_P15047116	chr1	19643626	19643685	-0.226403	-0.0685195	-0.351214
A_14_P104463	chr1	19654638	19654692	1.32244	0.504828	0.467975
A_14_P107721	chr1	19660868	19660927	-0.330381	-0.0675438	-0.580559
A_14_P107476	chr1	19665576	19665631	0.0644141	0.0520457	0.373571
A_14_P120067	chr1	19681186	19681245	0.210457	0.179897	0.189129
A_16_P15047251	chr1	19689815	19689872	0.281554	0.101653	-0.099326
A_16_P15047289	chr1	19702588	19702647	0.142386	-0.0183937	0.38797
A_16_P00024437	chr1	19716300	19716359	-0.231953	-0.0439462	0.250238
A_14_P131706	chr1	19728262	19728321	1.30793	-0.054124	0.292217
A_16_P15047408	chr1	19742369	19742428	-3.45478	0.110047	-0.295315
A_16_P00024508	chr1	19752136	19752195	0.403848	0.0386196	0.289668
A_16_P15047492	chr1	19768958	19769017	-1.38546	-0.0281519	-0.10726
A_16_P00024558	chr1	19777651	19777710	0.987382	-0.128254	0.0318682
A_16_P00024581	chr1	19789950	19790009	-0.0202457	0.288576	-0.609636
A_14_P117811	chr1	19798433	19798492	0.156942	-0.045133	-0.136732
A_16_P15047608	chr1	19809419	19809478	0.33428	-0.138493	0.799112
A_16_P15047624	chr1	19817436	19817495	0.251077	-0.0316188	0.116523
A_16_P15047635	chr1	19825963	19826022	0.0328307	0.0436726	-0.137779
A_16_P00024641	chr1	19840186	19840245	-0.400093	0.00428829	-0.732608
A_16_P15047681	chr1	19849643	19849701	0.833974	-0.0609526	-0.895304
A_16_P35050569	chr1	19858885	19858944	-0.0784828	-0.0783622	-0.447402
A_16_P15047703	chr1	19875289	19875348	0.268004	0.00758024	-0.302294
A_16_P15047721	chr1	19890147	19890206	0.61958	-0.055587	-0.502125
A_16_P35050626	chr1	19908492	19908551	0.00260017	-0.0565796	-0.218268
A_16_P15047760	chr1	19917802	19917861	-1.24208	-0.188984	-0.666078
A_16_P15047787	chr1	19928172	19928231	0.986663	-0.0880872	-0.256085
A_16_P15047813	chr1	19937034	19937093	1.05553	-0.0205908	-0.477714
A_14_P139494	chr1	19946430	19946489	-0.563748	-0.167458	0.14577
A_14_P103411	chr1	19969873	19969928	1.0208	-0.0919919	0.208719
A_14_P116886	chr1	19978806	19978862	0.549114	0.101134	-0.389631
A_14_P129892	chr1	19980920	19980975	-0.260383	-0.0557472	0.151843
A_16_P15047952	chr1	19988773	19988832	-1.04778	-0.0643314	-0.197739
A_14_P134082	chr1	20003602	20003656	0.327441	0.12042	-0.406259
A_16_P15048027	chr1	20017962	20018021	-0.775658	-0.0938524	-0.122998
A_16_P00024854	chr1	20026209	20026268	-0.145337	-0.41806	-0.0605259
A_16_P00024866	chr1	20035449	20035508	0.519097	-0.0348616	0.628455
A_16_P00024885	chr1	20050576	20050635	0.61412	0.125377	0.474519
A_14_P132590	chr1	20063620	20063679	-0.911554	-0.10262	0.395744
A_16_P00024935	chr1	20081196	20081255	1.81346	-0.0922033	0.242391
A_16_P00024955	chr1	20093600	20093658	0.643628	0.0248049	-0.190025
A_16_P15048238	chr1	20109980	20110039	1.92431	-0.101177	-0.0671926
A_14_P107005	chr1	20118848	20118907	1.22274	-0.127206	-0.592027
A_16_P15048277	chr1	20130969	20131028	2.17588	-0.0917404	0.0251739
A_14_P112048	chr1	20140796	20140840	0.802549	-0.0102784	0.332884
A_16_P35051260	chr1	20153782	20153841	0.898729	-0.162422	-0.149169
A_16_P00025038	chr1	20178507	20178566	0.594091	-0.0108072	-0.38581
A_16_P35051294	chr1	20191812	20191871	1.08975	0.0164188	-0.109066
A_16_P15048397	chr1	20202479	20202538	0.626115	-0.129277	-0.367705
A_16_P15048429	chr1	20215670	20215729	0.914265	0.00508553	-0.0870592
A_16_P35051426	chr1	20236945	20237004	-1.5977	-0.0345128	0.507834
A_14_P109507	chr1	20249390	20249445	-0.540647	-0.057951	0.892715
A_16_P00025175	chr1	20266678	20266737	-0.270631	0.00604278	0.131977
A_16_P15048585	chr1	20280167	20280226	-0.845748	-0.0817915	0.470546
A_16_P35051551	chr1	20295765	20295824	0.361654	0.0435329	-0.397207
A_14_P126181	chr1	20306316	20306369	-0.0930523	-0.0567684	0.0768662
A_16_P00025230	chr1	20334447	20334506	0.744244	-0.103274	-0.267843
A_16_P35051597	chr1	20348049	20348108	1.18806	-0.0869966	-0.52181
A_16_P00025232	chr1	20366015	20366074	1.17307	-0.129638	0.0841292
A_16_P00025243	chr1	20389776	20389835	0.846164	-0.0538347	-0.741744
A_14_P137477	chr1	20399606	20399665	1.32801	-0.122993	-0.0974002
A_16_P00025269	chr1	20411698	20411757	0.211826	-0.127563	0.234143
A_16_P35051705	chr1	20429340	20429399	-0.891532	-0.00629661	-0.250098
A_14_P130178	chr1	20444064	20444123	-1.6846	-0.09833	0.685262
A_16_P15048826	chr1	20455895	20455954	0.984799	-0.19005	-0.453229
A_14_P122444	chr1	20469195	20469249	-0.245264	-0.0657245	-0.0361714
A_16_P00025348	chr1	20475592	20475647	1.02293	-0.00168829	0.665083
A_16_P00025370	chr1	20495093	20495152	-0.321023	0.0067382	0.589373
A_16_P35051883	chr1	20503174	20503233	1.17727	-0.192276	-0.0826646
A_14_P120816	chr1	20514667	20514726	0.616236	-0.184944	0.930199
A_16_P15048998	chr1	20525213	20525272	0.4122	-0.0515735	0.589731
A_16_P15049024	chr1	20533943	20534002	0.172209	-0.183513	-0.0601895
A_14_P135348	chr1	20572604	20572663	-5.06485	-0.121766	0.266078
A_16_P00025535	chr1	20594918	20594977	-0.2636	-0.0226652	0.250458
A_16_P15049221	chr1	20613227	20613281	1.31233	-0.0238577	0.213646
A_16_P15049251	chr1	20623226	20623285	-4.66563	-0.0932469	-0.471175
A_16_P15049300	chr1	20640242	20640301	-0.53758	-0.0239845	0.526642
A_16_P15049331	chr1	20650134	20650193	0.653601	-0.120507	0.213801
A_16_P15049363	chr1	20662588	20662647	-1.66006	-0.0560148	-0.0840267
A_14_P126336	chr1	20672575	20672634	1.12999	-0.145611	0.263043
A_14_P202227	chr1	20675580	20675639	0.786005	0.0226777	-0.0138393
A_16_P00025716	chr1	20700513	20700572	1.76091	-0.179099	0.424555
A_16_P15049529	chr1	20719073	20719132	-3.97298	-0.2126	-0.139901
A_16_P15049579	chr1	20740964	20741023	-0.52545	0.185332	0.0277052
A_16_P15049626	chr1	20768031	20768090	1.27247	-0.123325	0.182534
A_16_P15049665	chr1	20787888	20787947	-0.518551	0.163646	0.297064
A_14_P136482	chr1	20809150	20809209	-0.94956	-0.10521	0.356433
A_14_P112033	chr1	20810162	20810221	0.475017	-0.0602349	0.30883
A_16_P15049760	chr1	20819975	20820034	-0.0367185	0.0808193	0.225401
A_14_P100962	chr1	20830940	20830999	-1.5445	0.0605237	-0.339206
A_16_P15049831	chr1	20854176	20854235	1.29417	-0.112435	0.302126
A_16_P00025930	chr1	20865498	20865557	-0.107878	0.0207403	-0.498007
A_16_P00025938	chr1	20877308	20877367	-0.782573	-0.0594756	-0.44315
A_16_P15049895	chr1	20891241	20891300	0.16995	0.0219931	-0.589843
A_14_P133329	chr1	20916440	20916499	-0.00402914	0.654578	-0.208463
A_14_P136169	chr1	20924197	20924256	-3.57353	-0.0762558	0.0854287
A_14_P137506	chr1	20934057	20934116	0.90948	-0.0740596	-0.0239243
A_16_P15050017	chr1	20949690	20949749	0.173215	-0.372808	-0.3055
A_16_P35053041	chr1	20958478	20958537	-0.697946	-0.0982027	-0.560116
A_14_P101908	chr1	20972375	20972425	-0.192302	0.0545664	0.217928
A_14_P109945	chr1	20984262	20984321	1.21826	1.03237	0.246258
A_16_P00026094	chr1	20996500	20996559	0.605559	-0.0399192	0.0709315
A_16_P15050152	chr1	21007246	21007305	0.887243	-0.0987291	0.0170275
A_16_P15050202	chr1	21025037	21025096	-1.57476	-0.0926931	-0.217249
A_16_P00026136	chr1	21034428	21034487	-0.106743	-0.0121294	-0.315707
A_16_P15050255	chr1	21047090	21047149	0.201172	0.199319	-0.0739371
A_16_P00026184	chr1	21062585	21062644	0.882474	-0.179405	0.0764106
A_14_P111023	chr1	21076152	21076211	0.762663	-0.0311884	-0.212297
A_16_P00026224	chr1	21094083	21094141	0.741429	-0.0725614	-0.695463
A_14_P109704	chr1	21103078	21103137	-3.7629	-0.132791	-0.181369
A_16_P00026262	chr1	21117814	21117873	0.545015	0.00879229	0.0233795
A_16_P15050460	chr1	21125637	21125696	-0.175817	-0.0971973	-0.119161
A_16_P00026304	chr1	21143879	21143938	0.647652	0.0125411	-0.403221
A_16_P35053593	chr1	21151527	21151586	0.711998	-0.122433	-0.45295
A_16_P15050551	chr1	21167521	21167580	0.899145	-0.183172	-0.119991
A_16_P15050571	chr1	21177692	21177751	0.260391	-0.0780429	0.498907
A_14_P119345	chr1	21186927	21186986	0.176916	-0.109579	-0.333282
A_16_P15050645	chr1	21203590	21203649	0.908559	-0.057826	-0.236225
A_16_P15050672	chr1	21214973	21215032	-0.250192	-0.177748	0.0888963
A_14_P130021	chr1	21226196	21226253	1.29443	0.115668	0.123662
A_16_P15050737	chr1	21235184	21235243	-0.369292	0.00816853	-0.207852
A_16_P15050766	chr1	21248521	21248580	-0.324234	-0.245527	0.107606
A_14_P135085	chr1	21268359	21268418	1.4703	0.105107	-0.138468
A_18_P10051849	chr1	21274713	21274772	-1.24323	-0.0508682	-0.377646
A_16_P00026534	chr1	21290469	21290528	0.558775	-0.14242	-0.554276
A_16_P15050905	chr1	21299584	21299643	-0.0122835	-0.0267799	-0.170307
A_16_P15050924	chr1	21306783	21306842	-4.27971	-0.170401	-0.440232
A_16_P15050941	chr1	21311743	21311802	0.0659932	-0.150901	-0.0901689
A_16_P15050946	chr1	21317410	21317469	-0.372554	-0.0793299	-0.243449
A_16_P35054078	chr1	21328053	21328112	0.844973	0.0310092	0.182864
A_18_P10049904	chr1	21332472	21332531	0.355456	-0.083481	-0.00337428
A_16_P15051023	chr1	21345945	21346004	-0.740351	-0.0780367	-0.531142
A_16_P15051051	chr1	21359194	21359253	-0.190733	-0.0612898	0.123076
A_18_P17482993	chr1	21367884	21367943	1.28245	0.172352	-0.158122
A_14_P106374	chr1	21377460	21377512	1.02594	-0.0969926	-0.365551
A_16_P15051123	chr1	21386193	21386252	5.21757	-0.0272789	-0.873498
A_16_P15051160	chr1	21397242	21397301	-1.05476	0.0149372	-0.372629
A_16_P35054274	chr1	21408618	21408677	-0.824037	-0.0580469	-0.0276546
A_16_P15051196	chr1	21417010	21417069	-1.3738	-0.0504381	-0.45102
A_14_P138074	chr1	21427344	21427403	1.49201	0.032512	-0.26315
A_16_P15051232	chr1	21437430	21437489	0.968091	-0.146892	-0.796507
A_14_P101236	chr1	21449671	21449730	1.36765	-0.132361	0.129723
A_16_P15051281	chr1	21458733	21458792	0.145658	-0.131562	-0.894778
A_16_P15051328	chr1	21478471	21478529	0.0944181	-0.0960653	-0.270166
A_16_P35054472	chr1	21501008	21501067	-0.0481735	-0.136522	0.10573
A_16_P15051396	chr1	21511070	21511129	-0.420799	-0.0702835	-0.0961626
A_16_P15051412	chr1	21524321	21524380	0.653007	0.0203186	-0.185271
A_14_P118319	chr1	21546057	21546116	-0.224923	0.0178785	-0.166786
A_16_P00026868	chr1	21557660	21557719	-0.139871	-0.0356882	-0.0579781
A_14_P114808	chr1	21573743	21573796	-2.74087	-0.0205236	-0.141347
A_16_P00026923	chr1	21590743	21590802	-0.526506	-0.258395	-0.823842
A_14_P117893	chr1	21598433	21598492	0.235769	-0.126478	0.0280094
A_16_P00026957	chr1	21611923	21611982	0.381938	0.0214571	-0.123823
A_16_P35054754	chr1	21621877	21621936	-0.238759	-0.171548	-0.099665
A_16_P00026998	chr1	21637279	21637338	0.422682	-0.0976259	0.097415
A_14_P130640	chr1	21658363	21658422	0.501756	-0.0697992	0.142793
A_16_P00027040	chr1	21668088	21668147	-0.0369696	0.0225877	0.0123839
A_16_P00027070	chr1	21686633	21686692	0.834206	-0.0978923	0.0293511
A_16_P00027084	chr1	21706138	21706197	-0.642778	-0.175853	-0.246724
A_16_P35054966	chr1	21725623	21725677	-3.0566	0.183631	0.465674
A_16_P15051917	chr1	21763885	21763930	1.16352	0.107852	0.10397
A_16_P15051963	chr1	21785938	21785987	0.234342	0.162479	0.468196
A_18_P10054303	chr1	21800152	21800211	0.0315593	-0.247007	0.0656012
A_16_P35055208	chr1	21813391	21813450	0.205092	-0.0821035	-0.179194
A_16_P15052060	chr1	21822167	21822226	0.976919	-0.174306	0.261362
A_16_P15052083	chr1	21832150	21832203	-0.242721	-0.0462803	-0.0146752
A_14_P113462	chr1	21843270	21843329	0.352675	-0.209429	-0.188065
A_16_P15052148	chr1	21853319	21853378	-0.527993	-0.128916	-0.285669
A_14_P118033	chr1	21876256	21876315	0.336655	-0.219736	-0.566882
A_14_P116991	chr1	21893802	21893859	1.31276	-0.036873	0.0812281
A_14_P124135	chr1	21904785	21904842	1.25791	-0.187794	-0.938782
A_16_P00027260	chr1	21915878	21915937	0.435664	-0.198665	0.60095
A_14_P116283	chr1	21929504	21929555	0.429404	-0.0736548	0.287425
A_14_P110674	chr1	21938528	21938583	0.781469	0.0183487	0.159841
A_16_P00027330	chr1	21954519	21954577	0.394586	0.0454642	-0.320755
A_16_P15052472	chr1	21973435	21973490	-0.271322	0.0021766	-0.0553657
A_14_P137545	chr1	21987859	21987918	-1.11126	-0.0281463	0.0274454
A_16_P00027396	chr1	21997658	21997717	-1.43269	-0.141676	0.540838
A_16_P15052592	chr1	22013635	22013694	0.833462	-0.0509598	-0.12216
A_14_P111966	chr1	22021541	22021600	2.36314	0.145879	-0.154909
A_16_P15052650	chr1	22032917	22032976	0.0988078	0.032819	-0.0756509
A_14_P134436	chr1	22050635	22050694	3.16456	0.143798	-0.0408243
A_16_P00027509	chr1	22066922	22066981	-1.56227	-0.128167	-0.348686
A_14_P105400	chr1	22078993	22079052	-0.322313	-0.101021	-0.146102
A_16_P15052794	chr1	22092891	22092950	1.13071	0.0324492	-0.332899
A_14_P124123	chr1	22100759	22100818	-0.0288015	0.0252261	-0.377428
A_16_P15052814	chr1	22108320	22108379	2.72931	-0.0478188	-0.367552
A_16_P00027562	chr1	22127784	22127843	1.15214	-0.0243861	-0.804983
A_16_P00027566	chr1	22138754	22138809	-0.705614	0.0734825	-0.113302
A_16_P15052868	chr1	22154028	22154083	0.588395	-0.0317033	-0.212393
A_14_P110308	chr1	22164082	22164141	0.507119	-0.0510216	-0.29263
A_16_P15052921	chr1	22171771	22171830	0.0520183	0.0388776	0.114872
A_16_P35056244	chr1	22187550	22187609	0.38142	0.0766704	-0.0965197
A_16_P15052982	chr1	22195855	22195914	-0.540365	0.0899516	-0.199847
A_16_P15053011	chr1	22206536	22206587	0.568036	-0.0656287	-0.315697
A_14_P134045	chr1	22223053	22223112	-0.681596	0.0242409	0.309262
A_16_P15053113	chr1	22238379	22238438	-1.41502	-0.106027	-0.0733004
A_14_P128465	chr1	22250409	22250468	1.40557	-0.0162821	0.491691
A_16_P00027752	chr1	22267745	22267804	0.327764	-0.146705	0.672106
A_16_P15053215	chr1	22277129	22277188	1.68816	0.0179237	-0.183219
A_16_P00027784	chr1	22288978	22289037	0.876762	-0.215903	-0.822462
A_14_P119507	chr1	22308608	22308663	0.509842	0.0311172	-0.0887801
A_16_P15053335	chr1	22345995	22346054	-1.08503	-0.0122726	-0.569268
A_14_P124604	chr1	22352654	22352713	-0.432668	0.121356	0.358244
A_16_P15053372	chr1	22364327	22364386	-0.0275556	-0.0574939	-0.551704
A_14_P135733	chr1	22382972	22383031	-0.159477	-0.239064	-0.319377
A_14_P105052	chr1	22397901	22397960	0.523862	-0.109128	-0.718298
A_16_P35056832	chr1	22408284	22408343	0.920558	0.0595238	-0.210281
A_14_P125675	chr1	22416798	22416857	1.64774	0.0419612	0.115607
A_16_P00027909	chr1	22424449	22424508	-3.35437	0.214354	-0.0294386
A_16_P15053597	chr1	22443747	22443806	1.18756	-0.0961434	0.320471
A_16_P00027968	chr1	22453525	22453584	0.123416	0.0158677	0.411667
A_14_P126410	chr1	22461716	22461773	1.00996	0.0137472	0.174795
A_16_P15053703	chr1	22474999	22475058	1.04566	0.124071	-0.241069
A_16_P35057117	chr1	22495451	22495510	-0.213973	0.0117869	0.19161
A_16_P15053813	chr1	22517849	22517908	2.24857	0.174175	0.194371
A_14_P113840	chr1	22580233	22580292	-1.00614	-0.011244	0.861582
A_16_P15054062	chr1	22612770	22612829	-1.32369	0.147162	0.310128
A_16_P15054103	chr1	22643562	22643621	-0.47813	0.0173315	-0.0655477
A_16_P00028276	chr1	22661596	22661655	2.10266	-0.0267037	0.313027
A_16_P00028298	chr1	22676620	22676679	-0.462469	-0.158871	0.442648
A_14_P127794	chr1	22713848	22713907	1.01993	-0.0803141	0.585161
A_16_P15054402	chr1	22761902	22761961	0.817436	-0.321564	-0.681722
A_16_P15054410	chr1	22776252	22776311	0.0643986	-0.131828	0.0975462
A_16_P15054430	chr1	22783878	22783937	1.80499	0.0624674	-0.291032
A_14_P120611	chr1	22801258	22801317	1.57991	-0.0261057	0.178804
A_16_P00028471	chr1	22816699	22816756	-1.83929	-0.0142126	-0.301764
A_14_P105801	chr1	22828100	22828159	-2.36481	-0.170736	0.696181
A_16_P00028517	chr1	22843273	22843332	0.0424071	-0.210603	0.989334
A_14_P111199	chr1	22854942	22855001	0.243307	-0.0867828	0.0229597
A_16_P15054645	chr1	22864310	22864369	-1.43165	-0.245129	-0.463134
A_16_P35058078	chr1	22884200	22884259	0.0902915	-0.304095	0.120951
A_14_P105325	chr1	22891616	22891675	0.113461	-0.0913329	-0.113611
A_16_P00028632	chr1	22907442	22907501	0.581574	0.0198815	-0.367152
A_16_P00028664	chr1	22923499	22923558	-1.40535	-0.123175	0.0695836
A_16_P00028702	chr1	22946618	22946677	-0.608445	-0.25406	0.245133
A_16_P15054916	chr1	22956308	22956367	0.272452	-0.325108	0.513163
A_14_P103237	chr1	22964515	22964564	-0.391467	-0.16179	0.0309977
A_14_P200008	chr1	22972465	22972524	0.00340058	-0.105956	0.731243
A_14_P106837	chr1	22974554	22974613	-0.2708	0.0848636	0.874646
A_14_P126789	chr1	22979546	22979597	-0.222067	-0.0166709	-0.265517
A_14_P130243	chr1	22987254	22987303	0.162192	0.071063	-0.517419
A_16_P00028793	chr1	23007125	23007184	1.59654	-0.142481	0.130874
A_16_P15055072	chr1	23023181	23023240	0.639981	-0.329305	-0.519469
A_14_P126598	chr1	23040846	23040905	-0.777055	-0.100038	0.511101
A_16_P00028845	chr1	23050788	23050847	1.39654	-0.0538426	0.57857
A_16_P15055172	chr1	23061311	23061370	-0.977549	-0.129542	-0.0309457
A_16_P00028881	chr1	23070547	23070606	0.627293	0.00703674	-0.445319
A_16_P15055233	chr1	23083378	23083437	-0.27935	0.0347462	-0.472148
A_14_P135132	chr1	23104035	23104094	1.65834	0.0446403	0.082627
A_16_P15055312	chr1	23111856	23111915	1.28942	-0.0589756	-0.0077024
A_16_P00028965	chr1	23126428	23126484	-0.232233	0.0128943	0.265794
A_16_P15055377	chr1	23135862	23135920	-0.0717969	-0.00592003	0.436418
A_16_P00028998	chr1	23143704	23143763	-0.151602	0.0237816	0.204969
A_16_P00029016	chr1	23152936	23152995	-0.178144	0.109388	-0.0315904
A_16_P00029046	chr1	23172395	23172454	0.475545	-0.171416	-0.126918
A_16_P00029057	chr1	23181462	23181518	-0.504831	-0.144581	-0.0661292
A_16_P15055519	chr1	23191846	23191905	-2.85132	-0.0109686	-0.283665
A_14_P109970	chr1	23199546	23199605	0.0714439	0.0769895	0.107589
A_16_P00029103	chr1	23218160	23218215	-0.273204	-0.067267	-0.32757
A_16_P15055594	chr1	23226094	23226153	-0.714339	-0.213522	0.0174884
A_14_P136035	chr1	23241030	23241089	0.136317	0.0678586	-0.14146
A_16_P00029160	chr1	23257604	23257663	1.68032	0.227086	-0.0923315
A_16_P00029171	chr1	23269967	23270026	2.03988	-0.101287	-0.428172
A_16_P00029176	chr1	23280787	23280846	-0.0672833	-0.0883815	-0.160577
A_16_P15055743	chr1	23295077	23295136	1.67308	-0.218134	-0.423509
A_16_P00029215	chr1	23311907	23311966	-0.701309	-0.0770624	-0.496591
A_16_P15055796	chr1	23340880	23340939	0.117825	-0.121853	-0.766817
A_14_P136995	chr1	23356988	23357043	0.431074	-0.0941099	0.289771
A_14_P124318	chr1	23371634	23371693	0.712593	-0.147348	-0.152788
A_16_P15055917	chr1	23383918	23383977	1.06473	-0.0174528	0.169343
A_16_P35059393	chr1	23397856	23397915	1.55658	-0.022743	0.0977305
A_14_P101868	chr1	23414179	23414238	0.11547	-0.071046	0.319996
A_14_P132315	chr1	23419852	23419911	0.177026	0.132566	0.151312
A_16_P00029389	chr1	23427651	23427710	1.13636	-0.111228	-0.0861847
A_16_P00029413	chr1	23442387	23442446	0.0586753	-0.0829695	-0.242367
A_14_P119166	chr1	23455731	23455790	0.923471	-0.00995743	-0.197295
A_16_P35059598	chr1	23471736	23471795	-0.666041	0.0720628	-0.727026
A_14_P107138	chr1	23481411	23481470	0.888404	-0.158659	-0.775785
A_16_P15056209	chr1	23491533	23491592	-2.38715	-0.282299	-0.455002
A_16_P15056232	chr1	23501066	23501125	0.897091	-0.26528	-0.398176
A_16_P00029510	chr1	23511417	23511476	-1.21418	-0.104015	-0.26317
A_14_P137976	chr1	23519807	23519854	0.412539	-0.0189163	-0.285167
A_16_P00029542	chr1	23542050	23542109	1.41878	-0.186834	-0.588095
A_16_P15056349	chr1	23557396	23557455	1.14194	-0.0285692	-0.703563
A_16_P15056383	chr1	23576890	23576949	2.96713	-0.049886	-0.600939
A_16_P00029587	chr1	23586616	23586675	1.32919	-0.079278	-0.468448
A_16_P35059872	chr1	23607991	23608050	0.823787	-0.0198191	0.469346
A_16_P15056477	chr1	23623284	23623343	0.203824	-0.201994	-0.497868
A_14_P124156	chr1	23638155	23638213	0.670185	0.0476156	0.408217
A_14_P138605	chr1	23638244	23638303	-0.608037	-0.10954	0.183773
A_16_P15056556	chr1	23650001	23650060	0.411734	-0.0711763	-0.412311
A_14_P132214	chr1	23660159	23660218	1.20595	-0.130253	-0.235902
A_16_P15056615	chr1	23674720	23674779	0.836678	-0.0477463	-0.736692
A_14_P104371	chr1	23689659	23689715	0.755532	-0.0460288	-0.507829
A_16_P15056703	chr1	23707711	23707770	0.325074	0.0567931	0.399357
A_16_P15056747	chr1	23724070	23724129	0.572162	-0.199523	0.0500027
A_16_P00029818	chr1	23732298	23732357	0.897811	0.0288909	-0.558471
A_14_P112064	chr1	23741328	23741387	-0.102063	0.0125982	-0.354921
A_16_P00029848	chr1	23755068	23755127	0.605027	-0.122492	0.415073
A_14_P135598	chr1	23766146	23766205	-2.26298	-0.0502735	0.0735302
A_16_P15056874	chr1	23774139	23774198	0.532362	-0.0639038	0.322972
A_16_P00029896	chr1	23783536	23783592	0.872463	-0.166461	0.203156
A_14_P111644	chr1	23801435	23801482	0.121134	0.0100963	0.172983
A_16_P35060458	chr1	23812393	23812450	0.653403	-0.140727	-0.222989
A_16_P00029939	chr1	23826239	23826298	0.561009	-0.00529777	-0.333195
A_16_P00029948	chr1	23835243	23835295	-0.508814	0.0615658	0.413807
A_14_P115618	chr1	23852626	23852685	-0.243039	-0.0391629	-0.375734
A_14_P130600	chr1	23856826	23856885	-0.113373	0.00724276	-0.282389
A_16_P15057075	chr1	23875699	23875758	3.56575	-0.0904569	-0.160611
A_14_P103011	chr1	23885141	23885198	0.77253	-0.0239916	-0.109359
A_14_P136973	chr1	23886208	23886267	0.675952	-0.0268669	0.230557
A_16_P00030036	chr1	23900473	23900532	0.731414	0.12688	-0.103496
A_16_P15057182	chr1	23916604	23916663	0.607183	0.0826808	0.0451449
A_14_P130448	chr1	23929149	23929208	-1.47554	-0.14543	0.0712193
A_16_P00030084	chr1	23944002	23944059	0.582998	-0.0655477	0.0482283
A_16_P15057262	chr1	23958506	23958565	-2.42765	-0.0648856	-0.512071
A_14_P117522	chr1	23966799	23966858	0.042658	-0.0536726	0.06431
A_16_P00030121	chr1	23979797	23979856	-0.00958781	-0.120957	-0.520633
A_16_P15057327	chr1	23991646	23991705	-1.31627	-0.0568878	-0.208196
A_16_P15057348	chr1	24000423	24000482	0.989069	-0.128559	-0.234245
A_16_P15057365	chr1	24010938	24010997	-0.534227	0.0493219	0.148171
A_14_P110114	chr1	24020118	24020177	0.353594	-0.0024305	0.0192112
A_14_P124391	chr1	24031979	24032038	0.595923	0.00513875	-0.687788
A_14_P200009	chr1	24032009	24032068	-1.31979	-0.0682051	-0.656467
A_16_P35060935	chr1	24040071	24040130	-2.65948	-0.0458735	-0.262711
A_16_P15057442	chr1	24054668	24054727	1.76199	-0.0137743	-0.356149
A_16_P00030198	chr1	24062928	24062987	-1.23983	0.0135457	-0.346034
A_16_P15057478	chr1	24074289	24074348	-0.105927	-0.230403	0.359414
A_14_P119619	chr1	24082303	24082362	-0.0235386	-0.0181727	-0.0078413
A_16_P15057526	chr1	24091231	24091290	0.262763	0.0651698	-0.0972103
A_14_P200010	chr1	24108539	24108598	0.518919	-0.0325959	-0.427685
A_16_P00030291	chr1	24125835	24125888	-0.371757	-0.0951687	-0.467071
A_16_P00030306	chr1	24135144	24135203	0.701127	0.00222874	-0.82458
A_14_P107687	chr1	24151482	24151538	0.483928	-0.168572	0.159953
A_16_P15057679	chr1	24162476	24162535	0.945102	0.00806808	-0.665769
A_16_P35061269	chr1	24172510	24172569	-2.82303	-0.113268	-0.411285
A_16_P00030350	chr1	24180829	24180888	0.49108	-0.0417381	-0.092617
A_14_P123601	chr1	24193324	24193383	1.59446	0.0428208	-0.20874
A_16_P15057774	chr1	24202369	24202426	0.218748	0.0315348	-0.208032
A_16_P00030398	chr1	24215516	24215575	0.350328	-0.223671	-0.32423
A_14_P136865	chr1	24233474	24233533	0.356841	-0.132525	-0.430068
A_16_P15057856	chr1	24243947	24244006	1.55924	-0.127463	-0.398285
A_16_P15057874	chr1	24255402	24255461	0.848098	-0.0999883	-0.664278
A_16_P00030449	chr1	24363395	24363454	0.375645	-0.0805298	-0.476573
A_16_P15058100	chr1	24376431	24376490	1.26037	-0.164086	-0.480158
A_14_P201895	chr1	24384595	24384654	0.501789	-0.0423424	-0.856032
A_14_P123885	chr1	24385955	24386014	-0.613814	-0.0110056	-0.135933
A_16_P15058161	chr1	24396753	24396812	0.462319	-0.0984572	0.15954
A_14_P135430	chr1	24411916	24411975	2.24398	0.112286	0.112455
A_16_P00030552	chr1	24436013	24436072	0.572798	-0.0690726	-0.366267
A_16_P00030576	chr1	24448911	24448970	-0.179157	-0.117225	-0.385655
A_14_P113159	chr1	24456460	24456519	1.13636	-0.241915	0.0976904
A_16_P00030608	chr1	24470640	24470699	-0.230394	0.104815	-0.0257198
A_14_P118139	chr1	24485405	24485464	1.63985	0.104834	0.0404067
A_16_P15058428	chr1	24498793	24498852	0.234696	-0.127137	-0.415559
A_14_P132997	chr1	24509499	24509558	0.799769	-0.0737214	-0.414835
A_16_P00030666	chr1	24518579	24518638	1.22773	0.400118	0.60395
A_16_P00030685	chr1	24535499	24535557	0.459928	-0.127132	-0.207058
A_16_P00030695	chr1	24549487	24549546	0.707633	0.0215985	-0.360364
A_16_P15058566	chr1	24570830	24570889	-2.1207	0.00502905	-0.382957
A_16_P00030760	chr1	24610598	24610657	0.565533	-0.0452794	-0.476743
A_16_P00030784	chr1	24625586	24625645	-2.00156	0.0362535	-0.0656574
A_14_P139836	chr1	24641638	24641697	-1.73559	-0.0489874	-0.245437
A_16_P00030826	chr1	24650306	24650365	0.878975	0.0200375	1.01271
A_14_P134726	chr1	24663198	24663250	0.0451874	-0.00043267	-0.277798
A_16_P00030868	chr1	24672342	24672401	0.932834	0.202138	0.0610119
A_14_P113165	chr1	24684396	24684451	-0.127382	-0.187136	0.611734
A_16_P35062533	chr1	24696226	24696285	1.26026	0.0289862	-0.0499989
A_14_P134399	chr1	24706114	24706173	-1.986	0.0144702	0.755722
A_16_P15058947	chr1	24718697	24718756	0.40943	-0.140631	0.468555
A_16_P35062614	chr1	24727867	24727926	-1.06776	0.0244726	-0.00700219
A_14_P125911	chr1	24740272	24740328	-1.33567	-0.16767	0.531985
A_16_P00030991	chr1	24751618	24751675	0.689671	0.353202	-0.363785
A_16_P15059022	chr1	24763920	24763979	0.891402	-0.00849079	-0.246475
A_14_P105809	chr1	24771675	24771734	1.12468	-0.0162266	0.43729
A_14_P134812	chr1	24785922	24785981	-0.371735	-0.301449	-0.303192
A_16_P00031065	chr1	24799329	24799388	-4.89173	-0.19871	-0.097108
A_16_P00031076	chr1	24809922	24809981	2.7825	-0.217831	0.412965
A_16_P15059172	chr1	24831054	24831113	0.586999	0.0181924	0.00136753
A_14_P134781	chr1	24840910	24840969	-0.80186	0.0195097	-0.134213
A_16_P15059222	chr1	24852192	24852251	-2.41127	0.0314698	-0.471838
A_16_P15059239	chr1	24859736	24859795	0.137394	-0.0889175	-0.404701
A_16_P15059281	chr1	24875589	24875648	-0.571138	-0.0206408	-0.107038
A_16_P15059314	chr1	24885461	24885520	1.13803	-0.0682771	0.113168
A_16_P00031185	chr1	24893052	24893111	-0.889291	-0.0663473	-0.245799
A_16_P35063042	chr1	24903688	24903747	-0.058691	-0.13749	-0.397825
A_16_P00031209	chr1	24911541	24911599	-0.098112	0.124637	0.0976484
A_16_P15059396	chr1	24921800	24921859	-0.455729	-0.278295	-0.391079
A_14_P125805	chr1	24936298	24936357	-0.866887	-0.229084	-0.326766
A_16_P15059440	chr1	24950090	24950149	0.23115	-0.232777	-1.1012
A_16_P15059457	chr1	24961807	24961866	0.627963	-0.133473	-0.332897
A_14_P121146	chr1	24972565	24972624	0.730284	-0.11105	-0.243752
A_16_P15059518	chr1	24981600	24981659	-1.18582	0.0470137	0.565088
A_14_P121494	chr1	24996383	24996442	4.33014	-0.151968	-0.0153464
A_16_P35063297	chr1	25008129	25008188	0.926195	-0.021531	0.00816035
A_16_P00031354	chr1	25031844	25031903	0.0618387	-0.0555159	-0.188646
A_16_P00031371	chr1	25054262	25054321	0.569869	-0.131579	-0.179625
A_16_P00031383	chr1	25068888	25068947	0.841571	0.31524	0.185345
A_14_P118307	chr1	25079602	25079661	-1.07319	-0.0448602	-0.499601
A_16_P15059748	chr1	25090223	25090282	0.902478	-0.127968	-0.315739
A_16_P00031433	chr1	25105353	25105412	-1.28342	-0.252753	-0.339823
A_16_P15059807	chr1	25113003	25113062	0.163773	0.0140833	-0.684963
A_16_P15059831	chr1	25129726	25129785	1.31817	-0.0901484	-0.462875
A_16_P00031471	chr1	25138330	25138388	0.477533	0.00478558	-0.547136
A_16_P35063570	chr1	25145744	25145803	-0.900683	0.034085	-0.243029
A_16_P35063605	chr1	25156385	25156444	0.798019	-0.108595	0.169777
A_14_P109561	chr1	25168965	25169024	-0.361589	0.052606	0.397419
A_16_P15059945	chr1	25180034	25180093	1.83588	0.0441078	-0.22284
A_16_P00031545	chr1	25192974	25193033	-1.40725	-0.279701	0.143655
A_16_P15060014	chr1	25220984	25221043	0.690172	0.400179	0.14532
A_14_P101216	chr1	25235732	25235791	0.00614235	-0.0611164	0.252707
A_16_P00031629	chr1	25254444	25254503	1.1923	0.208274	0.748584
A_16_P00031647	chr1	25262909	25262968	0.146421	-0.0518059	0.0191363
A_16_P00031677	chr1	25281518	25281573	2.62524	-0.15404	0.0462831
A_14_P116572	chr1	25291355	25291411	-0.284381	0.121734	0.229914
A_16_P00031711	chr1	25306411	25306467	0.89432	0.0257338	-0.0113921
A_16_P00031730	chr1	25320307	25320364	0.602796	0.0292587	0.068482
A_14_P117709	chr1	25384480	25384539	-0.0780075	0.0420877	0.130175
A_16_P00031866	chr1	25410899	25410958	-0.182335	-0.0609803	0.0849658
A_16_P00031902	chr1	25427596	25427655	-0.22198	0.0428206	-0.12612
A_16_P35064359	chr1	25440686	25440745	0.549111	-0.216853	-0.537818
A_16_P15060665	chr1	25454732	25454791	1.37681	-0.0279435	0.0209091
A_16_P15060691	chr1	25463334	25463388	0.703858	0.0634832	0.00602789
A_16_P15060748	chr1	25500804	25500863	0.756506	0.00351271	0.588924
A_16_P00032024	chr1	25532093	25532152	1.33315	-0.165035	-0.305906
A_16_P15060840	chr1	25541817	25541876	0.65957	-0.0647817	-0.239842
A_16_P00032045	chr1	25549664	25549723	0.711627	-0.293976	-0.312684
A_14_P101825	chr1	25557914	25557973	0.835123	-0.112588	-0.0398648
A_14_P139004	chr1	25569014	25569073	1.04703	0.142576	-0.837367
A_14_P101869	chr1	25570060	25570112	0.128495	0.0743465	-0.469936
A_16_P15060937	chr1	25584597	25584656	0.068109	0.071534	-0.437356
A_16_P15060982	chr1	25609449	25609508	0.0941453	-0.138349	-0.0955409
A_16_P00032116	chr1	25675212	25675271	-0.176941	-0.105102	-0.448176
A_16_P00032131	chr1	25683255	25683314	-0.900344	-0.121686	-0.102783
A_16_P00032143	chr1	25695702	25695752	0.451488	0.0932683	-0.332328
A_16_P00032150	chr1	25719561	25719620	1.62991	0.0132232	-0.299499
A_18_P10059679	chr1	25736801	25736860	-0.000341527	-0.0774048	-0.106254
A_14_P201458	chr1	25755043	25755102	4.19114	-0.0589851	0.088118
A_14_P108897	chr1	25760376	25760435	0.00423793	-0.0126946	0.551472
A_16_P35065153	chr1	25777452	25777511	0.253399	-0.0206107	-0.342586
A_18_P10061055	chr1	25790231	25790290	-0.529842	-0.0238802	0.213679
A_18_P10060081	chr1	25799822	25799881	0.974817	-0.0462712	0.263462
A_16_P30082539	chr1	25815793	25815852	0.920832	0.0360426	-0.226145
A_18_P10060841	chr1	25827105	25827164	1.11063	-0.109152	0.0318727
A_18_P10060669	chr1	25840137	25840196	0.234962	-0.0208334	-0.592617
A_18_P10057587	chr1	25858717	25858774	-0.64766	0.562547	-0.732099
A_18_P17494411	chr1	25877822	25877881	0.651816	0.125144	0.699344
A_14_P138746	chr1	25891210	25891265	0.420014	0.0533704	0.283309
A_14_P127708	chr1	25893646	25893705	2.33674	0.263594	0.0923995
A_16_P00032230	chr1	25905983	25906042	0.376491	0.0617595	0.233442
A_16_P15061440	chr1	25913486	25913540	-0.819573	0.306638	-0.433058
A_16_P00032251	chr1	25926921	25926980	0.472002	0.0254902	-0.728045
A_16_P15061480	chr1	25939557	25939616	0.634154	0.171502	0.0925481
A_14_P104303	chr1	25950993	25951052	-0.27452	0.174982	0.125573
A_16_P35065310	chr1	25967258	25967317	1.8089	0.0491756	0.178197
A_14_P134302	chr1	25980754	25980810	-1.90243	0.0349778	0.00449085
A_16_P15061587	chr1	25988277	25988336	-0.892518	0.0200881	0.239125
A_16_P15061613	chr1	25996863	25996922	0.638141	0.019221	-0.62058
A_16_P00032348	chr1	26004914	26004973	0.785909	0.124564	-0.327201
A_14_P112254	chr1	26012954	26013007	-1.73178	0.055202	0.744679
A_16_P00032378	chr1	26026640	26026699	-0.839629	0.111902	-0.344235
A_16_P35065514	chr1	26041102	26041161	-5.32311	-0.114379	0.709458
A_14_P130690	chr1	26056427	26056486	1.74623	0.114493	-0.2112
A_16_P00032435	chr1	26071235	26071292	0.330095	-0.0832874	0.117647
A_16_P00032467	chr1	26091555	26091614	1.42422	0.0636845	-0.493617
A_14_P129712	chr1	26101410	26101469	-0.137436	0.0468342	0.429747
A_16_P35065694	chr1	26110784	26110842	-0.580319	-0.121223	-0.00679876
A_16_P15061928	chr1	26118919	26118978	1.51309	0.137982	-0.490817
A_16_P00032527	chr1	26129295	26129354	1.10091	-0.0760204	-0.308446
A_16_P00032561	chr1	26144678	26144737	-2.4932	-0.142236	0.855668
A_14_P125986	chr1	26156060	26156116	-0.236389	-0.14191	-0.143198
A_14_P129309	chr1	26175575	26175634	-0.516258	-0.180397	-0.844742
A_14_P107178	chr1	26193852	26193911	-0.979316	-0.0870254	-0.0473769
A_16_P15062134	chr1	26203473	26203532	-0.639494	-0.0185	-0.0871511
A_14_P137415	chr1	26211420	26211479	-2.23867	-0.0153908	-0.295984
A_14_P123514	chr1	26226749	26226808	-1.70621	-0.0318056	-0.0319265
A_14_P133966	chr1	26228538	26228597	0.880922	0.000968546	-0.147784
A_14_P129783	chr1	26231197	26231256	0.530406	0.0761777	-0.0118347
A_16_P00032687	chr1	26241504	26241563	-2.06787	-0.0759215	-0.00416567
A_16_P00032693	chr1	26250129	26250188	-0.0209113	0.0960507	-0.131656
A_14_P117640	chr1	26259826	26259885	-0.997109	-0.139009	-0.324365
A_16_P00032716	chr1	26275077	26275136	-0.0790364	-0.0639236	-0.536569
A_14_P120564	chr1	26287908	26287967	1.32771	-0.193016	-0.1226
A_16_P00032747	chr1	26301017	26301076	1.67487	-0.138111	-0.0719856
A_16_P15062368	chr1	26310585	26310644	-0.222303	0.0448778	0.233869
A_16_P35066233	chr1	26321481	26321540	-0.515865	-0.196703	0.367145
A_16_P15062414	chr1	26329198	26329257	0.602306	0.165914	-0.842243
A_16_P15062439	chr1	26342222	26342281	0.501248	0.051391	-0.673277
A_16_P00032806	chr1	26350405	26350464	0.641027	0.0736117	0.401419
A_14_P105172	chr1	26358405	26358464	-1.0441	0.0744528	0.646525
A_14_P110541	chr1	26367040	26367099	-0.44081	0.0334704	0.378553
A_16_P15062553	chr1	26382796	26382855	-0.319985	-0.073503	-0.21264
A_16_P00032873	chr1	26390378	26390437	0.72923	0.0103058	-0.374807
A_16_P15062599	chr1	26402353	26402411	0.816829	-0.141383	-0.224926
A_14_P114079	chr1	26410479	26410538	1.31126	-0.0479131	-0.2266
A_16_P00032912	chr1	26431648	26431707	-1.24021	-0.0632749	-0.472156
A_14_P133596	chr1	26450938	26450997	1.47271	0.0278956	0.365382
A_16_P35066567	chr1	26465356	26465415	-0.114325	-0.0623815	-0.0932917
A_16_P35066584	chr1	26472769	26472825	0.47513	-0.0362533	-0.536902
A_14_P136037	chr1	26485866	26485925	0.549326	0.353896	0.407218
A_14_P111506	chr1	26486488	26486542	1.4983	0.062192	0.183218
A_16_P15062782	chr1	26500408	26500467	-0.21526	0.0492662	-0.00450073
A_14_P114390	chr1	26508490	26508540	1.10972	0.0555776	0.0146517
A_14_P103606	chr1	26516312	26516371	0.177415	0.0528666	0.151446
A_16_P15062887	chr1	26537857	26537916	0.739945	0.0423235	0.0151215
A_16_P15062937	chr1	26556472	26556531	-0.0939804	-0.174303	-0.941839
A_16_P15062964	chr1	26566202	26566261	1.13761	0.0309154	-0.437513
A_14_P124930	chr1	26581883	26581941	0.396331	0.0254992	-0.145677
A_16_P35066928	chr1	26595241	26595300	0.461209	0.0807953	-0.18606
A_16_P00033156	chr1	26603963	26604022	1.19663	-0.0985756	-0.117348
A_16_P15063094	chr1	26614289	26614348	-2.25738	0.000214916	0.473626
A_16_P00033199	chr1	26628928	26628987	-0.536906	0.0343677	-0.216848
A_16_P15063162	chr1	26638280	26638339	0.38906	-0.0956184	-0.23487
A_14_P123406	chr1	26646724	26646772	0.20643	0.363487	-0.226486
A_14_P101266	chr1	26656547	26656606	0.6714	0.0087634	0.316787
A_16_P00033247	chr1	26667005	26667064	-0.45112	-0.0556138	-0.464847
A_16_P00033262	chr1	26674586	26674638	-0.45814	-0.115353	-0.337576
A_14_P108791	chr1	26690587	26690641	-0.368213	-0.0654909	0.230559
A_16_P00033305	chr1	26703142	26703201	-0.0288267	-0.081378	-0.240989
A_16_P00033318	chr1	26717815	26717874	0.979848	-0.352228	-0.362716
A_16_P00033327	chr1	26730808	26730867	1.23104	-0.0436354	-0.289892
A_16_P00033348	chr1	26742915	26742974	0.771528	-0.0918068	-0.107926
A_14_P103918	chr1	26750642	26750701	0.779257	-0.0325871	-1.02224
A_14_P123708	chr1	26759521	26759580	1.30288	-0.00302188	-0.0230683
A_16_P35067411	chr1	26769623	26769682	-0.138237	0.133028	-0.0151581
A_16_P15063496	chr1	26787039	26787098	-1.10615	0.0513538	-0.234109
A_14_P139782	chr1	26796023	26796080	-0.348082	-0.149622	0.311692
A_14_P101569	chr1	26800658	26800716	1.3774	0.0871326	0.433638
A_16_P15063557	chr1	26816621	26816680	1.36575	-0.196256	-0.184512
A_16_P35067549	chr1	26833555	26833614	-0.194758	-0.203188	-0.265211
A_16_P00033457	chr1	26849337	26849396	0.354349	-0.157265	0.134415
A_14_P100082	chr1	26864740	26864796	-1.05232	0.00905599	0.199555
A_16_P00033505	chr1	26880254	26880313	-0.174924	-0.096485	0.394171
A_14_P110008	chr1	26891109	26891168	-0.171524	-0.14366	-0.708066
A_14_P138281	chr1	26900902	26900961	-0.287931	-0.167119	-0.258492
A_16_P15063751	chr1	26917016	26917075	0.892649	-0.0520169	-0.886004
A_16_P35067755	chr1	26930197	26930256	0.0766902	-0.214126	0.309822
A_14_P122972	chr1	26941157	26941216	0.277542	0.000847377	-0.160762
A_16_P15063826	chr1	26955857	26955916	-0.926426	0.0341311	-0.873096
A_16_P35067816	chr1	26968251	26968310	1.36575	-0.165191	-0.728175
A_16_P35067830	chr1	26978354	26978413	0.724596	-0.0722739	-0.413874
A_16_P00033594	chr1	26986973	26987032	-0.203161	-0.0480482	-0.529671
A_16_P15063868	chr1	27001256	27001315	-1.42187	-0.180016	-0.327032
A_16_P15063888	chr1	27010332	27010391	0.734642	-0.0104231	-0.0444288
A_14_P114927	chr1	27026667	27026726	0.661011	0.0930827	0.454497
A_16_P00033659	chr1	27038094	27038153	-0.115864	0.15265	-0.238733
A_14_P117107	chr1	27053693	27053752	1.03829	0.110828	0.537623
A_14_P120735	chr1	27073935	27073994	0.741117	0.119347	0.44793
A_16_P00033734	chr1	27085242	27085301	0.661691	-0.0323245	-1.08796
A_16_P00033749	chr1	27094254	27094313	1.86004	0.041664	0.147984
A_16_P15064166	chr1	27102399	27102458	-1.15356	0.0445438	-0.224445
A_16_P00033794	chr1	27115657	27115716	-2.55013	0.0132404	0.344321
A_14_P138024	chr1	27123177	27123236	-4.31325	-0.118422	0.103876
A_16_P00033812	chr1	27133503	27133562	0.99181	-0.0713754	-0.595177
A_16_P15064242	chr1	27143675	27143734	0.595658	-0.015926	-0.826788
A_16_P00033817	chr1	27151223	27151282	-0.379783	-0.251688	0.198903
A_16_P15064276	chr1	27161804	27161863	1.38735	0.091079	0.0605058
A_14_P130392	chr1	27169185	27169244	2.14732	0.0274057	-0.175105
A_16_P15064313	chr1	27181127	27181186	-1.2834	0.251066	0.196582
A_14_P133833	chr1	27190888	27190935	0.249317	0.183931	0.0494415
A_14_P132631	chr1	27210792	27210851	-0.816788	-0.00477207	0.0877576
A_14_P125993	chr1	27213962	27214021	-0.19281	-0.129901	-0.633815
A_14_P104730	chr1	27225537	27225596	-0.5546	-0.115131	-0.117035
A_14_P117463	chr1	27237958	27238017	0.690424	-0.152818	0.336981
A_14_P200011	chr1	27238360	27238405	0.235308	0.0400001	0.181402
A_14_P117899	chr1	27251672	27251731	0.307459	0.141463	0.312197
A_16_P15064493	chr1	27262221	27262280	0.931971	0.00238218	-0.914599
A_14_P114313	chr1	27276064	27276120	0.896791	-0.0326627	0.211084
A_16_P15064552	chr1	27289536	27289595	0.366151	-0.0740356	-0.910872
A_16_P15064575	chr1	27302030	27302086	1.4396	-0.308498	0.104205
A_16_P15064587	chr1	27310565	27310624	0.50858	-0.18564	-0.139074
A_16_P00034019	chr1	27326679	27326738	-0.740481	0.116252	-0.16093
A_14_P132383	chr1	27336827	27336877	0.225978	0.0166243	0.68407
A_14_P101728	chr1	27359814	27359873	-0.215997	0.0754989	0.250713
A_16_P15064721	chr1	27372967	27373026	-0.347253	0.163978	-0.179619
A_16_P00034097	chr1	27398693	27398752	-0.210012	-0.0496202	-0.537797
A_16_P15064774	chr1	27410179	27410237	-0.458087	-0.533667	-0.68208
A_14_P101060	chr1	27426023	27426081	-2.02489	-0.0382184	0.349515
A_14_P105890	chr1	27432288	27432332	0.645488	-0.0321431	-0.202741
A_16_P35068913	chr1	27443021	27443080	-0.217174	-0.0765713	-0.596565
A_16_P15064862	chr1	27450815	27450874	-0.351961	-0.167207	-0.147234
A_16_P00034159	chr1	27458764	27458815	-0.61213	0.052699	-0.00561412
A_16_P00034178	chr1	27469646	27469705	2.13582	-0.0157415	0.612197
A_14_P130277	chr1	27480922	27480980	1.68842	0.163647	0.540251
A_16_P00034207	chr1	27492064	27492119	-0.00785053	0.10537	-0.624385
A_16_P00034209	chr1	27504257	27504306	0.773946	0.0500249	-0.158297
A_16_P00034214	chr1	27520047	27520106	0.544707	0.170999	-0.762409
A_16_P00034220	chr1	27533292	27533351	1.48385	-0.0496902	-0.175059
A_16_P15065007	chr1	27542397	27542456	0.731318	0.00725225	-0.515128
A_16_P35069118	chr1	27562683	27562742	-1.25157	-0.170809	0.0533901
A_16_P00034246	chr1	27576428	27576487	0.908759	-0.079166	-0.492846
A_14_P130103	chr1	27587518	27587577	-0.180507	-0.0463841	0.0425825
A_16_P00034274	chr1	27607490	27607549	-0.230117	-0.0732809	-0.365631
A_14_P100857	chr1	27623380	27623432	-0.483873	-0.0434478	-0.308152
A_16_P00034324	chr1	27640947	27641006	0.233691	0.239269	-0.156022
A_14_P124447	chr1	27650835	27650892	0.619899	0.0513212	0.172149
A_14_P101435	chr1	27673275	27673334	0.890962	-0.207123	-0.442641
A_14_P104241	chr1	27685326	27685374	1.79794	0.0040827	0.242662
A_14_P109809	chr1	27699070	27699123	0.139498	0.0253902	-0.728866
A_16_P35069538	chr1	27710878	27710930	0.589018	-0.167073	-0.888184
A_14_P118501	chr1	27720163	27720208	-0.269418	0.68339	0.601784
A_16_P00034464	chr1	27730669	27730728	-1.82551	-0.240316	-0.0188239
A_16_P15065471	chr1	27739228	27739287	0.67966	0.0634397	-0.192444
A_14_P104253	chr1	27750155	27750214	0.317901	0.0673863	-0.189392
A_16_P15065546	chr1	27764118	27764177	0.284282	-0.0500262	-0.151513
A_14_P137367	chr1	27773330	27773389	0.328378	-0.0612625	-0.456097
A_16_P15065596	chr1	27786398	27786457	-4.54707	-0.0495616	-0.488166
A_16_P00034558	chr1	27797306	27797365	1.2574	-0.0726762	-0.214009
A_16_P35069796	chr1	27812973	27813032	-0.00985775	-0.0175071	-0.162026
A_16_P00034581	chr1	27821651	27821710	-0.0952516	0.00181511	-0.351744
A_16_P00034591	chr1	27836465	27836524	-0.826017	0.218039	0.290742
A_16_P00034606	chr1	27851030	27851089	-0.350145	-0.034965	0.470036
A_14_P107106	chr1	27872811	27872870	-0.0927377	-0.142513	0.331833
A_16_P00034675	chr1	27892145	27892204	-1.63745	0.0589557	0.113321
A_14_P130523	chr1	27913034	27913093	0.986733	0.122855	0.325112
A_16_P00034747	chr1	27932582	27932641	-2.49312	0.0201723	0.319588
A_14_P116018	chr1	27947583	27947642	-0.153095	-0.112201	-0.193279
A_14_P136466	chr1	27952910	27952963	0.518876	-0.0281472	-0.0916319
A_16_P00034806	chr1	27972281	27972340	1.31846	0.335482	0.4813
A_16_P15066092	chr1	27984639	27984698	0.0361715	0.00942106	-0.410995
A_14_P105990	chr1	27992554	27992612	0.739754	-0.0937906	0.39869
A_14_P200012	chr1	27997584	27997643	0.823637	0.115515	-0.200005
A_16_P15066134	chr1	28011650	28011702	0.389622	-0.0490654	0.113847
A_16_P15066146	chr1	28026016	28026075	1.46576	0.00140299	-0.478149
A_16_P15066150	chr1	28039369	28039428	0.582885	-0.0925819	0.155698
A_14_P120923	chr1	28054738	28054797	0.989738	-0.0457711	-0.420213
A_16_P00034871	chr1	28071526	28071585	0.728295	0.0215361	-0.454031
A_14_P107298	chr1	28088103	28088162	0.768163	-0.0243208	-0.636938
A_16_P00034910	chr1	28098260	28098319	1.05334	0.0791416	-0.0350167
A_16_P15066297	chr1	28109431	28109490	-0.908382	-0.160732	-0.412865
A_14_P136266	chr1	28119663	28119722	-0.414806	0.0318213	0.0138047
A_16_P15066345	chr1	28128133	28128192	2.95769	0.00798872	-0.722328
A_14_P102302	chr1	28142155	28142214	1.8223	-0.0269165	-0.631676
A_16_P00034984	chr1	28150304	28150363	0.744831	0.0281032	-0.45994
A_16_P15066426	chr1	28162802	28162861	0.609216	-0.0715268	-0.364038
A_14_P114015	chr1	28177740	28177799	-2.14576	0.0421361	0.297046
A_16_P00035047	chr1	28198485	28198544	0.0323499	0.260166	-0.603012
A_14_P130550	chr1	28210324	28210374	0.615816	0.0093069	0.0668533
A_14_P138206	chr1	28212916	28212975	-0.122267	-0.0119583	0.15648
A_14_P113939	chr1	28228440	28228499	0.36049	0.0739866	-0.321052
A_14_P128313	chr1	28233567	28233626	-0.602957	0.00544427	-0.361823
A_14_P138868	chr1	28240509	28240568	1.133	-0.00654861	-0.140366
A_16_P15066629	chr1	28251862	28251921	-0.401779	-0.235622	-0.138466
A_16_P15066651	chr1	28266522	28266581	0.560012	-0.0666245	-0.226903
A_14_P111666	chr1	28276418	28276477	0.469221	0.0296265	0.27907
A_14_P130345	chr1	28288055	28288109	-1.80035	0.166694	0.103103
A_14_P138197	chr1	28293640	28293684	0.0953534	-0.0107529	-0.328405
A_16_P00035176	chr1	28302531	28302590	-0.473552	-0.0754566	-0.586975
A_14_P128181	chr1	28316232	28316291	0.149154	-0.0553695	0.00435621
A_16_P15066798	chr1	28326492	28326551	-0.272658	0.13584	-0.464859
A_16_P00035230	chr1	28351280	28351339	-0.156645	-0.0631964	-0.48015
A_16_P35071124	chr1	28362005	28362064	-0.653284	-0.0362332	-0.0113468
A_14_P122715	chr1	28374871	28374930	0.241363	-0.0365597	-0.774872
A_16_P00035286	chr1	28384534	28384593	0.107766	-0.118966	-0.317204
A_16_P15066955	chr1	28394079	28394138	1.13238	-0.108269	-0.448728
A_16_P15067001	chr1	28412451	28412510	0.523559	-0.193325	-0.436702
A_14_P117096	chr1	28420867	28420926	1.07231	-0.0278095	-0.170088
A_16_P15067035	chr1	28428226	28428285	0.585298	0.0504125	-0.924549
A_16_P00035362	chr1	28439902	28439961	0.940741	0.067935	-0.436437
A_16_P00035368	chr1	28450398	28450457	9.5129e-05	-0.0158	-0.497378
A_16_P15067093	chr1	28460737	28460796	-0.714609	-0.00225499	0.195773
A_14_P139545	chr1	28476241	28476296	1.16285	-0.0721679	-0.669991
A_16_P00035395	chr1	28487436	28487491	0.281346	-0.308629	0.240963
A_16_P00035400	chr1	28495749	28495808	0.740698	0.00216059	-0.626148
A_16_P00035415	chr1	28505072	28505128	0.4471	0.0316398	0.877222
A_16_P15067174	chr1	28517903	28517962	0.304332	-0.0659879	0.109306
A_16_P15067200	chr1	28529620	28529679	1.70607	-0.176603	-0.412745
A_14_P103472	chr1	28541794	28541853	-2.40091	0.0276141	-0.820289
A_16_P15067265	chr1	28555899	28555958	1.31927	-0.00203564	-0.445271
A_14_P135342	chr1	28564148	28564207	-0.00657928	0.0786012	-0.0309407
A_14_P134178	chr1	28564524	28564583	0.560315	-0.0251634	-0.0216239
A_16_P00035500	chr1	28582931	28582990	0.0105845	-0.0504919	0.219728
A_14_P132098	chr1	28596961	28597020	0.483675	-0.115263	-0.132884
A_16_P35071687	chr1	28614159	28614214	0.68964	0.11841	-0.543661
A_16_P15067407	chr1	28625168	28625227	0.705668	-0.131181	-0.207292
A_16_P00035549	chr1	28637029	28637088	0.722547	-0.021343	-0.354701
A_16_P00035557	chr1	28648104	28648163	0.0328187	-0.0244074	-0.232656
A_14_P120255	chr1	28655666	28655718	-1.15029	0.0913379	-0.511619
A_14_P200893	chr1	28662349	28662408	0.788823	0.0225443	-0.426978
A_16_P00035571	chr1	28672814	28672873	-0.126384	-0.00319662	-0.693577
A_16_P15067485	chr1	28687194	28687251	0.238813	0.100465	-0.524109
A_16_P15067502	chr1	28700536	28700595	-0.298364	-0.141299	-0.343844
A_16_P15067513	chr1	28713234	28713293	-0.55408	-0.101142	-0.777972
A_16_P15067523	chr1	28722489	28722548	0.350407	-0.00775298	-0.641992
A_16_P15067565	chr1	28743173	28743230	-3.46022	0.000815703	-0.0437348
A_18_P10065510	chr1	28754712	28754771	0.6969	-0.299191	0.0883474
A_18_P10063463	chr1	28764377	28764436	0.231442	-0.065982	-0.171883
A_18_P17500628	chr1	28774139	28774198	0.716772	-0.12183	-0.818199
A_18_P10066449	chr1	28783692	28783751	1.26147	-0.0873319	-0.534732
A_18_P10067447	chr1	28795395	28795454	0.282911	-0.127388	-0.123257
A_16_P00035619	chr1	28807056	28807105	0.425279	0.10862	-0.242317
A_14_P108200	chr1	28815665	28815723	-0.275778	-0.246421	-0.427493
A_14_P113587	chr1	28835332	28835391	-0.839409	0.0112034	-0.546776
A_16_P35071935	chr1	28843647	28843700	0.752358	0.25583	-0.697108
A_16_P15067655	chr1	28851362	28851421	0.47309	-0.0880839	-0.208928
A_14_P126831	chr1	28859626	28859685	-0.179157	0.112665	-0.332258
A_14_P120765	chr1	28865084	28865136	0.0318631	-0.099812	-0.140275
A_16_P00035688	chr1	28875434	28875493	0.45509	0.0641593	-0.564019
A_14_P139591	chr1	28887835	28887892	0.366064	-0.0433727	-0.183797
A_16_P35072040	chr1	28895627	28895686	0.374325	0.184984	-0.29018
A_14_P105789	chr1	28904254	28904313	-0.0945996	0.0861327	-0.0640958
A_14_P112459	chr1	28905091	28905150	-0.864441	-0.0153921	-0.331759
A_16_P15067774	chr1	28922628	28922687	0.152323	0.124084	-0.369134
A_16_P00035734	chr1	28933679	28933738	0.367067	-0.0109499	-0.268781
A_14_P100167	chr1	28947613	28947672	0.302581	-0.0553534	-0.28085
A_16_P15067840	chr1	28961015	28961074	0.173493	-0.0702808	-0.62126
A_14_P133263	chr1	28968825	28968884	0.627954	-0.0204954	-0.298449
A_16_P00035773	chr1	28991984	28992043	0.745791	-0.015447	0.244843
A_14_P109187	chr1	29002400	29002459	1.01736	-0.167271	-0.56508
A_16_P35072247	chr1	29016545	29016604	0.129722	-0.156749	0.412854
A_14_P102790	chr1	29029048	29029105	1.00766	-0.0079589	0.110131
A_16_P00035812	chr1	29037014	29037073	-4.75079	0.0460729	-0.352533
A_16_P15067982	chr1	29047498	29047557	-0.172681	-0.0716419	-0.776955
A_14_P129609	chr1	29064091	29064140	0.44408	-0.369381	-0.487723
A_16_P15068047	chr1	29075084	29075143	-0.198487	-0.0154304	-0.168752
A_14_P119596	chr1	29089699	29089758	0.0706515	0.0278312	-0.295258
A_16_P15068099	chr1	29100951	29101010	0.250608	0.112166	-0.595538
A_16_P00035892	chr1	29108834	29108893	-0.737593	-0.0130911	-0.406902
A_16_P15068126	chr1	29119516	29119575	1.48633	0.073905	-0.0483244
A_16_P00035914	chr1	29131212	29131271	-0.0212488	0.163084	-0.0760572
A_16_P00035927	chr1	29140389	29140447	0.221863	-0.121925	0.670285
A_16_P15068215	chr1	29159511	29159569	0.482584	-0.088135	0.100609
A_14_P104137	chr1	29167522	29167581	1.36545	-0.0311711	-0.0726587
A_16_P15068251	chr1	29184930	29184989	-0.288538	-0.17145	0.0606175
A_16_P15068273	chr1	29193351	29193408	-0.464447	0.0786021	-0.454406
A_14_P123692	chr1	29205448	29205507	0.657474	-0.0441149	0.354114
A_16_P15068331	chr1	29220840	29220899	1.49554	-0.046039	-0.0826772
A_16_P15068351	chr1	29230703	29230762	0.805095	-0.122969	-0.432918
A_16_P00036034	chr1	29242433	29242492	0.4151	-0.0500816	-0.188821
A_14_P139234	chr1	29253834	29253893	-1.34803	-0.13757	-0.366569
A_16_P00036063	chr1	29267927	29267985	0.0677361	0.0233072	-0.617815
A_14_P119468	chr1	29277238	29277297	0.81756	-0.00149672	-0.395399
A_16_P15068476	chr1	29288097	29288155	0.941254	-0.188712	-0.533149
A_16_P15068494	chr1	29297305	29297364	0.798027	-0.107614	-0.287814
A_16_P15068516	chr1	29309786	29309845	0.0639957	-0.136838	-0.122924
A_14_P137246	chr1	29319903	29319962	0.101961	0.0016761	-0.0164884
A_16_P15068572	chr1	29332319	29332378	0.501741	-0.073484	-0.363238
A_16_P15068591	chr1	29341653	29341712	0.709096	-0.139844	-0.533269
A_16_P35072959	chr1	29351670	29351729	-0.0313563	0.087622	-0.31596
A_14_P105732	chr1	29361166	29361225	-0.063418	-0.0594057	-0.102835
A_16_P15068659	chr1	29370855	29370914	-0.467939	-0.0402983	-0.421193
A_16_P35073023	chr1	29379041	29379100	-0.541511	0.0596355	-0.195055
A_14_P117342	chr1	29386909	29386968	0.231404	-0.0595056	-0.115686
A_16_P15068752	chr1	29403435	29403494	-0.44724	-0.204345	-0.805795
A_14_P128124	chr1	29417686	29417745	-0.322667	-0.0721156	0.0161268
A_16_P00036298	chr1	29428466	29428525	0.618468	-0.148756	-0.173213
A_14_P109701	chr1	29443550	29443609	0.389074	-0.0599137	-0.0966881
A_16_P00036336	chr1	29454450	29454500	-0.39178	-0.0796666	-0.659997
A_16_P15068901	chr1	29462220	29462279	-2.45452	-0.211206	-0.786829
A_14_P116272	chr1	29481320	29481379	0.364953	-0.0815945	-0.221008
A_16_P00036389	chr1	29497508	29497567	-1.83565	-0.0163396	0.457701
A_16_P15069004	chr1	29506218	29506277	-0.453696	-0.0131576	0.261529
A_16_P15069021	chr1	29516023	29516082	0.94791	0.0473199	-0.306785
A_14_P119655	chr1	29527763	29527822	-2.8981	-0.162977	-0.251463
A_16_P00036439	chr1	29536825	29536883	0.994052	0.0934601	-0.147486
A_16_P00036448	chr1	29547038	29547097	-0.0297803	-0.0920845	-0.0986918
A_16_P00036467	chr1	29555582	29555641	0.792915	-0.122245	-0.248208
A_14_P119763	chr1	29565669	29565728	0.45545	-0.110209	0.258779
A_16_P15069172	chr1	29573668	29573726	0.669776	-0.157039	-0.671181
A_16_P15069215	chr1	29587495	29587554	-1.47288	0.050269	-0.355019
A_16_P15069227	chr1	29600988	29601047	0.0498811	-0.0454946	-0.32164
A_14_P138494	chr1	29612040	29612099	0.611846	-0.151	0.211821
A_14_P135162	chr1	29633615	29633673	0.385241	-0.0854998	0.257177
A_16_P00036579	chr1	29641035	29641094	0.53728	0.140701	0.206102
A_14_P105567	chr1	29653077	29653134	0.0187659	0.19888	0.411004
A_16_P00036609	chr1	29668452	29668511	-0.899619	0.295499	-0.762906
A_16_P00036626	chr1	29679730	29679789	1.94332	-0.0774956	-0.125852
A_16_P15069460	chr1	29695410	29695469	-0.505146	0.137705	-0.489712
A_16_P35073907	chr1	29710221	29710280	-0.232581	-0.182273	0.242484
A_16_P00036682	chr1	29724335	29724394	-0.232478	-0.11977	0.556092
A_14_P108566	chr1	29766718	29766777	0.145666	-0.129004	0.400171
A_16_P15069665	chr1	29793399	29793458	2.6654	-0.24099	0.0762088
A_16_P00036782	chr1	29814411	29814470	1.00811	0.0381963	0.701531
A_16_P00036792	chr1	29822624	29822677	0.623536	0.157559	0.237141
A_16_P35074184	chr1	29834289	29834348	0.0179185	-0.100578	-0.00654229
A_16_P00036840	chr1	29859576	29859635	1.48731	-0.53311	-0.372969
A_16_P00036914	chr1	30068500	30068559	1.53905	0.0110518	0.0515364
A_16_P00036945	chr1	30099600	30099659	-2.02952	-0.13459	-0.0580807
A_16_P15070059	chr1	30117261	30117320	1.04912	-0.0350066	0.0701903
A_16_P00036996	chr1	30141545	30141604	-0.47443	0.349536	0.728424
A_16_P00037055	chr1	30177371	30177430	-0.322216	-0.0167312	0.20861
A_16_P00037139	chr1	30232806	30232865	1.0985	-0.134351	-0.089858
A_16_P00037164	chr1	30262252	30262311	-0.649609	0.0662149	0.270642
A_16_P00037252	chr1	30333074	30333133	0.739562	-0.0420639	0.842305
A_16_P15070619	chr1	30374840	30374899	-0.777061	-0.194127	0.11883
[truncated: 168,579 more rows]
