# Supplementary material for: Micrometastasis-derived models enable drug testing for early-stage, high-risk melanoma patients
Source: EMBO Mol Med. 2025 Dec 5;18(1):297–324. doi: 10.1038/s44321-025-00339-8 (PMC12808144; doi:10.1038/s44321-025-00339-8)
Supplement: Supplementary file 6 — Source data Fig. 3 [file 44321_2025_339_MOESM6_ESM.zip]

Archive with 3 entries (1 files):
- Figure 3/
- Figure 3/3B-C/
- Figure 3/3B-C/3B-C.xlsx
