# Supplementary material for: Micrometastasis-derived models enable drug testing for early-stage, high-risk melanoma patients
Source: EMBO Mol Med. 2025 Dec 5;18(1):297–324. doi: 10.1038/s44321-025-00339-8 (PMC12808144; doi:10.1038/s44321-025-00339-8)
Supplement: Supplementary file 6 — Source data Fig. 3 [file 44321_2025_339_MOESM6_ESM.zip › Figure 3/3B-C/3B-C.xlsx]

## Sheet: Tabelle2
Viabiliy values drug testing 315 compounds
Index	PoC_Mel-DCC-11_replicate01	PoC_Mel-DCC-11_replicate02	PoC_Mel-DCC-11_median	PoC_NHEM_replicate01	PoC_NHEM_replicate02	PoC_NHEM_median	Drug ID	MOLENAME	CAS	Plate	Row	Col	SMILES	Formula	MolWt	Bioactivity	Pathways	Target	Receptor
1	0.848372	0.901876	0.875124	1.08886	1.09347	1.09116	T2346	Enasidenib	1446502-11-9	PLATE 001	A	3	CC(C)(CNc1nc(nc(n1)Nc1cc(ncc1)C(F)(F)F)c1nc(ccc1)C(F)(F)F)O	C19H17F6N7O	473.38	Enasidenib is an orally available inhibitor of specific mutant forms of the mitochondrial enzyme isocitrate dehydrogenase type 2 (IDH2), with potential antineoplastic activity.	Metabolism	Dehydrogenase inhibitor	IDH2
2	0.943256	0.816017	0.879637	0.932389	0.958207	0.945298	T1241	Altretamine	645-05-6	PLATE 001	A	4	CN(C)c1nc(nc(n1)N(C)C)N(C)C	C9H18N6	210.28	Altretamine is an alkylating agent with antineoplastic activity.	DNA Damage/DNA Repair	DNA Alkylation	DNA Alkylating
3	0.514729	0.0569986	0.285864	0.565357	0.729483	0.64742	T0125	Epirubicin hydrochloride	56390-09-1	PLATE 001	A	5	Cl.COc1cccc2c1C(=O)c1c(c(O)c3C[C@](O)(C[C@H](O[C@H]4C[C@H](N)[C@@H](O)[C@H](C)O4)c3c1O)C(=O)CO)C2=O	C27H30ClNO11	579.98	Epirubicin hydrochloride is an antineoplastic agent which can inhibit Topoisomerase.	DNA Damage/DNA Repair	Topoisomerase inhibitor	Topo
4	0.816124	0.833333	0.824729	0.940116	1.019	0.979556	T1250	Triethylenethiophosphoramide	52-24-4	PLATE 001	A	6	S=P(N1CC1)(N1CC1)N1CC1	C6H12N3PS	189.22	Thiotepa is a polyfunctional, organophosphorus alkylating agent with antineoplastic activity.	DNA Damage/DNA Repair	DNA Alkylation	DNA Alkylation
5	1.1907	1.18759	1.18914	0.753381	0.764438	0.758909	T0014	cis-Anethol	104-46-1	PLATE 001	A	7	COc1ccc(\C=C\C)cc1	C10H12O	148.2	Anethole is a type of aromatic compound that exists widely in nature, widely utilized as a seasoning substance.	Others	Others	Others
6	0.855814	0.727273	0.791543	0.86671	1.02052	0.943613	T1257	Ubenimex	58970-76-6	PLATE 001	A	8	N([C@H](C(=O)O)CC(C)C)C(=O)[C@H]([C@@H](Cc1ccccc1)N)O	C16H24N2O4	308.37	Ubenimex competitively inhibits many aminopeptidases, including B, N and leucine aminopeptidases. Ubenimex is a microbial metabolite and dipeptide with potential immunomodulatory and antitumor activities. Aminopeptidases has been implicated in the process of cell adhesion and invasion of tumor cells. Therefore, inhibiting aminopeptidases may partially attribute to the antitumor effect of ubenimex…	Immunology/Inflammation; Others	LTR inhibitor; Others inhibitor	LTA(4)H-h; APN
7	0.906047	0.735931	0.820989	1.11848	1.18845	1.15347	T0308	Etidronate	2809-21-4	PLATE 001	A	9	CC(O)(P(=O)(O)O)P(=O)(O)O	C2H8O7P2	206.03	Etidronic is a diphosphonate which affects calcium metabolism. It inhibits ectopic calcification and slows down bone resorption and bone turnover.	Microbiology&Virology; Others	HBV antagonist; Others inhibitor	HAP; PTPase S; V-type proton ATPase catalytic subunit
8	0.422946	0.611111	0.517028	0.642627	0.641337	0.641982	T1270	Vincristine sulfate	2068-78-2	PLATE 001	A	10	CC[C@@]1(C[C@@H]2C[C@@](C3=C(CCN(C2)C1)C4=CC=CC=C4N3)(C5=C(C=C6C(=C5)[C@]78CCN9[C@H]7[C@@](C=CC9)([C@H]([C@@]([C@@H]8N6C=O)(C(=O)OC)O)OC(=O)C)CC)OC)C(=O)OC)O.OS(=O)(=O)O	C46H58N4O14S	923.04	Vincristine binds irreversibly to microtubules (Ki: 85 nM) and spindle proteins in S phase of the cell cycle and interferes with the formation of the mitotic spindle.	Cytoskeletal Signaling	Microtubule Associated	microtubule
9	0.772093	0.732323	0.752208	0.972956	1.01292	0.992937	T1059	Retinol palmitate	79-81-2	PLATE 001	A	11	C1(=C(CCCC1(C)C)C)/C=C/C(=C/C=C/C(=C/COC(=O)CCCCCCCCCCCCCCC)/C)/C	C36H60O2	524.86	Vitamin A Palmitate is a naturally-occurring phenyl analogue of retinol, with potential antineoplastic and chemopreventive activities.	Others	Others	Others
10	0.528992	1.21068	0.869835	0.895042	0.87614	0.885591	T1272	Cytarabine	147-94-4	PLATE 001	A	12	[C@@H]1(n2c(=O)nc(cc2)N)O[C@@H]([C@H]([C@@H]1O)O)CO	C9H13N3O5	243.22	Cytarabine is converted to the triphosphate form within the cell and then competes with cytidine for incorporation into DNA. Because the arabinose sugar sterically hinders the rotation of the molecule within DNA, DNA replication ceases, specifically during the S phase of the cell cycle. Cytarabine is an antimetabolite analog of cytidine with a modified sugar moiety (arabinose instead of ribose). …	DNA Damage/DNA Repair	DNA/RNA Synthesis inhibitor	DNA synthesis
11	0.782016	0.714286	0.748151	1.00129	1.08283	1.04206	T0046	Arsenic oxide (3)	1327-53-3	PLATE 001	A	13	O=[As]O[As]=O	As2O3	197.84	Arsenic trioxide is a chemOthersaputic agent of idiopathic function used to treat leukemia that is unresponsive to first line agents. It is suspected that arsenic trisulfide induces Y cells to undergo apoptosis. Due to the toxic nature of arsenic, this drug carries significant health risks. The enzyme thioredoxin reductase has recently been identified as a target for arsenic trioxide.	Others	Others	Others
12	0.930233	0.576479	0.753356	1.04636	0.918693	0.982527	T2907	Tanshinone I	568-73-0	PLATE 001	A	14	Cc1cccc2c1ccc1c2C(=O)C(=O)c2c1occ2C	C18H12O3	276.29	Tanshinone I, an active principle isolated from the herbal medicine Salvia miltiorrhiza, displays cytotoxicity against tumor cells.	Metabolism	Phospholipase inhibitor	PLA2
13	0.850233	0.822511	0.836372	0.944623	1.1003	1.02246	T0393	Anastrozole	120511-73-1	PLATE 001	A	15	CC(C)(C#N)c1cc(cc(Cn2cncn2)c1)C(C)(C)C#N	C17H19N5	293.37	Anastrozole(ZD1033), a potent and highly selective aromatase (CYP19) inhibitor (IC50 = 15 nM), has no obvious effect on adrenocorticoid hormone synthesis.	Endocrinology/Hormones	Aromatase inhibitor	Aromatase
14	1.02016	0.808081	0.914118	0.947843	1.02204	0.98494	T2782	Catharanthine	2468-21-5	PLATE 001	A	16	O=C(OC)[C@@]25C[C@@H]4C=C(CC)[C@H]5N(CCc1c3ccccc3nc12)C4	C21H24N2O2	336.42	Catharanthine suppresses nicotinic receptor-mediated diaphragm contractions (IC50=59.6 μM).	Neuroscience	AChR antagonist	nAChR
15	0.845891	0.882395	0.864143	1.00773	1.05699	1.03236	T0374	Sunitinib Malate	341031-54-7	PLATE 001	A	17	C[C@@H](CC(=O)O)C(=O)O.CCN(CC)CCNC(=O)c1c(C)[nH]c(/C=C/2\C(=O)Nc3c2cc(F)cc3)c1C	C26H33FN4O7	532.56	Sunitinib is an indolinone-based tyrosine kinase inhibitor. It blocks the tyrosine kinase activities of VEGFR2, PDGFRβ (IC50: 80/2 nM), and c-kit.	Angiogenesis; Tyrosine Kinase/Adaptors	c-Kit; FLT; PDGFR; VEGFR	Kit; FLT3; PDGFRβ; VEGFR2
16	0.207132	0.199134	0.203133	0.69414	0.767477	0.730809	T2764	10-Hydroxycamptothecin	19685-09-7	PLATE 001	A	18	CC[C@@]1(c2c(COC1=O)c(=O)n1Cc3c(c1c2)nc1ccc(cc1c3)O)O	C20H16N2O5	364.36	10-Hydroxycamptothecin is a DNA topoisomerase I inhibitor, utilized as a clinical therapy agent against hepatoma.	DNA Damage/DNA Repair	Topoisomerase inhibitor	Topo I
17	0.804341	0.598124	0.701233	0.898261	1.02736	0.962809	T0459	Sulindac	38194-50-2	PLATE 001	A	19	CC1=C(CC(=O)O)c2c(ccc(F)c2)/C/1=C\c1ccc(cc1)S(=O)C	C20H17FO3S	356.41	Sulindac is a sulfinylindene derivative prodrug with potential antineoplastic activity. Converted in vivo to an active metabolite, sulindac, a nonsteroidal anti-inflammatory drug (NSAID), blocks cyclic guanosine monophosphate-phosphodiesterase (cGMP-PDE), an enzyme that inhibits the normal apoptosis signal pathway; this inhibition permits the apoptotic signal pathway to proceed unopposed, resulti…	Immunology/Inflammation; Neuroscience	COX inhibitor	COX
18	0.890543	0.727273	0.808908	1.00064	0.975684	0.988164	T3015	Olaparib	763113-22-0	PLATE 001	A	20	C1CC1C(=O)N1CCN(CC1)C(=O)c1c(ccc(c1)Cc1n[nH]c(=O)c2ccccc12)F	C24H23FN4O3	434.46	Olaparib is a small molecule inhibitor of PARP1/PARP2 (IC50: 5/1 nM) but is less effective against the PARP tankyrase-1 (IC50: 1.5 µM).	Chromatin/Epigenetic; DNA Damage/DNA Repair	PARP	PARP1; PARP2
19	0.848372	0.766955	0.807664	0.95235	1.06535	1.00885	T0380	Bicalutamide	90357-06-5	PLATE 001	A	21	CC(O)(CS(=O)(=O)c1ccc(F)cc1)C(=O)Nc1cc(c(cc1)C#N)C(F)(F)F	C18H14F4N2O4S	430.37	Bicalutamide, a synthetic, nonsteroidal antiandrogen, competitively binds to cytosolic androgen receptors in target tissues, thereby inhibiting the receptor binding of androgens.	Endocrinology/Hormones	Androgen Receptor antagonist	Androgen Receptor
20	1.02016	0.81746	0.918808	1.09981	1.07295	1.08638	T0610	Piceatannol	10083-24-6	PLATE 001	A	22	Oc1cc(/C=C/c2cc(O)c(O)cc2)cc(O)c1	C14H12O4	244.24	Piceatannol is an anti-inflammatory, immunomodulatory and antiproliferative agent. It inhibits p56lck and syk protein tyrosine kinases and inhibits NF-κB activation and gene expression of TNF-induced. It is synthetic from the conversion of resveratrol by cytochrome P450 1B1.	Apoptosis; Cytoskeletal Signaling; GPCR/G Protein	PKA inhibitor; PKC inhibitor; Serine/threonin kinase inhibitor	cAK; PKC; MLCK
21	0.96124	1.10317	1.03221	1.10109	1.19909	1.15009	T2384	Pomalidomide	19171-19-8	PLATE 001	B	3	Nc1cccc2c1C(=O)N(C1CCC(=O)NC1=O)C2=O	C13H11N3O4	273.24	Pomalidomide inhibits TNF-α release in LPS stimulated human PBMCs (IC50: 13 nM). It is an anti-angiogenic agent and an immunomodulator.	Apoptosis	TNF	TNF-α
22	1.01147	1.24892	1.1302	1.17514	1.1041	1.13962	T2046	Nimorazole	6506-37-2	PLATE 001	B	4	[O-][N+](=O)C1=CN=CN1CCN1CCOCC1	C9H14N4O3	226.23	Nimorazole is a nitroimidazole anti-infective.	Others	Others	Antiparasitic
23	1.00465	1.01659	1.01062	1.02189	1.09954	1.06072	T2263	VX661	1152311-62-0	PLATE 001	B	5	CC(C)(CO)c1cc2cc(c(cc2n1C[C@H](CO)O)F)NC(=O)C1(c2cc3c(cc2)OC(O3)(F)F)CC1	C26H27F3N2O6	520.5	VX-661 is a small molecule that can be used as a corrector of the cystic fibrosis transmembrane conductance regulator (CFTR) gene function.	Membrane transporter/Ion channel	CFTR modulator	VFTR
24	0.0378295	0.0930736	0.0654515	0.388281	0.516717	0.452499	T2125	Trametinib	871700-17-3	PLATE 001	B	6	Cc1c2c(c(n(c1=O)C)Nc1c(cc(cc1)I)F)c(=O)n(c(=O)n2c1cc(ccc1)NC(=O)C)C1CC1	C26H23FIN5O4	615.39	Trametinib is an ATP-noncompetitive inhibitor of MEK 1/2 (IC50s: 0.7/0.9 nM). It shows low inhibition for more than 180 kinases, including B-Raf, c-Raf, and MEK5.	MAPK	MEK	MEK1; MEK2
25	0.884961	1.06638	0.97567	0.536381	0.56459	0.550485	T2512	Mocetinostat	726169-73-9	PLATE 001	B	7	N(C(=O)c1ccc(cc1)CNc1nccc(n1)c1cnccc1)c1ccccc1N	C23H20N6O	396.44	Mocetinostat is an orally available HDAC inhibitor with most potency for HDAC1 (IC50: 0.15 μM), 2- to 10- fold selectivity against HDAC2/3/11.	Chromatin/Epigenetic; DNA Damage/DNA Repair	HDAC	HDAC1; HDAC11; HDAC2; HDAC3
26	1.13054	1.15224	1.14139	1.08113	1.05319	1.06716	T2485	Baricitinib	1187594-09-7	PLATE 001	B	8	CCS(=O)(=O)N1CC(C1)(CC#N)n1cc(cn1)c1c2cc[nH]c2ncn1	C16H17N7O2S	371.42	Baricitinib is an orally bioavailable inhibitor of Janus kinases 1 and 2 (JAK1/2), with potential anti-inflammatory, immunomodulating and antineoplastic activities.	Angiogenesis; Cell Cycle/Checkpoint; Tyrosine Kinase/Adaptors; Chromatin/Epigenetic; JAK/STAT signaling; Stem Cells	Chk inhibitor; JAK inhibitor; Tyrosine Kinases inhibitor	Chk2; JAK1; JAK2; JAK3; Tyk2
27	0.762791	0.777778	0.770284	0.957502	1.06307	1.01029	T2303	Afatinib	439081-18-2	PLATE 001	B	9	O=C(Nc1cc2c(Nc3ccc(F)c(Cl)c3)ncnc2cc1O[C@@H]1COCC1)/C=C/CN(C)C	C24H25ClFN5O3	485.94	Afatinib (BIBW 2992) is an irreversible EGFR family inhibitor with IC50s of 0.5/0.4/10/14/1 nM for EGFRwt, EGFR (L858R), EGFR (L858R/T790M), HER2, and HER4, respectively.	Angiogenesis; JAK/STAT signaling; Tyrosine Kinase/Adaptors	EGFR; HER	EGFR (L858R); EGFR (L858R/T790M); EGFR (wt); HER2; HER4
28	1.11442	0.948773	1.0316	0.926594	1.00532	0.965956	T2582	Apatinib	811803-05-1	PLATE 001	B	10	C1CCCC1(c1ccc(cc1)NC(=O)c1c(nccc1)NCc1ccncc1)C#N	C24H23N5O	397.48	Apatinib is an orally bioavailable and specific VEGFR2 inhibitor (IC50: 1 nM). In addition, this agent mildly inhibits c-Kit and c-SRC tyrosine kinases.	Angiogenesis; Apoptosis; Tyrosine Kinase/Adaptors	c-Kit inhibitor; c-RET inhibitor; Src inhibitor; VEGFR inhibitor	c-Kit; RET; c-Src; VEGFR2
29	1.42636	1.4127	1.41953	0.632325	0.370821	0.501573	T2119	ABT-199	1257044-40-8	PLATE 001	B	11	CC1(C)CCC(CN2CCN(CC2)C2=CC(OC3=CN=C4NC=CC4=C3)=C(C=C2)C(=O)NS(=O)(=O)C2=CC(=C(NCC3CCOCC3)C=C2)[N+]([O-])=O)=C(C1)C1=CC=C(Cl)C=C1	C45H50ClN7O7S	868.44	ABT-199 is a selective inhibitor of Bcl-2 (Ki < 0.010 nM), binding over 3 orders of magnitude less avidly to Bcl-xL, and Bcl-W (Kis = 48 and 245 nM, respectively).	Apoptosis	BCL	Bcl-2
30	0.994729	1.06277	1.02875	0.912428	1.03799	0.975211	T2391	Camostat mesilate	59721-29-8	PLATE 001	B	12	CS(=O)(=O)O.CN(C)C(=O)COC(=O)Cc1ccc(OC(=O)c2ccc(cc2)N=C(N)N)cc1	C21H26N4O8S	494.52	Camostat is a trypsin-like protease inhibitor and inhibits airway epithelial sodium channel (ENaC) function.	Membrane transporter/Ion channel	Sodium Channel inhibitor	epithelial sodium channel (ENaC)
31	0.0576744	0.0396825	0.0486785	0.083065	0.0569909	0.070028	T2016	Ixazomib Citrate	1201902-80-8	PLATE 001	B	13	ClC1=C(C(NCC(N[C@@H](CC(C)C)B2OC(CC(O)=O)(C(O)=O)CC(O2)=O)=O)=O)C=C(Cl)C=C1	C20H23BCl2N2O9	517.12	MLN2238 suppresses the chymotrypsin-like proteolytic (β5) site of the 20S proteasome(Ki50=0.93 nM, IC50=3.4 nM/). The biologically active form of MLN9708 is MLN2238 in aqueous solutions or plasma.	Proteases/Proteasome; Ubiquitination	Proteasome inhibitor	20S proteasome; 20S proteasome
32	1.18698	1.09163	1.1393	0.994849	1.04483	1.01984	T2386	Pirfenidone	53179-13-8	PLATE 001	B	14	Cc1cn(c(=O)cc1)c1ccccc1	C12H11NO	185.22	Pirfenidone is an inhibitor for TGF-β production and TGF-β stimulated collagen production. Pirfenidone inhibits fibroblast, epidermal, platelet-derived, and transforming beta-1 growth factors, thereby slowing tumor cell proliferation. This agent also inhibits DNA synthesis and the production of mRNA for collagen types I and III, resulting in a reduction in radiation-induced fibrosis.	Stem Cells	TGF-beta/Smad inhibitor	TGFβ2
33	0.0434109	0.02886	0.0361354	0.0998068	0.0714286	0.0856177	T2122	Ixazomib	1072833-77-2	PLATE 001	B	15	B([C@H](CC(C)C)NC(=O)CNC(=O)c1c(ccc(c1)Cl)Cl)(O)O	C14H19BCl2N2O4	361.03	MLN2238, a second generation, boron-containing peptide proteasome inhibitor (PI), inhibits the chymotrypsin-like proteolytic (β5) site of the 20S proteasome (IC50/Ki: 3.4/0.93 nM, in cell-free assays), also inhibits the caspase-like (β1) and trypsin-like (β2) proteolytic sites (IC50: 31/3500 nM).	Proteases/Proteasome; Ubiquitination	Proteasome inhibitor	20S proteasome; 20S proteasome
34	1.37922	1.45599	1.41761	0.871861	0.905775	0.888818	T2394	Pixantrone dimaleate	144675-97-8	PLATE 001	B	16	c1cc(c2C(=O)c3c(C(=O)c2c1NCCN)ccnc3)NCCN.C(=C\C(=O)O)\C(=O)O.C(=C\C(=O)O)\C(=O)O	C25H27N5O10	557.21	Pixantrone dimaleate (BBR 2778 dimaleate) is an experimental antineoplastic drug.	DNA Damage	Topoisomerase	Topoisomerase
35	1.12682	1.12698	1.1269	0.956214	1.06991	1.01306	T2598	Thymopentin	69558-55-0	PLATE 001	B	17	C(=O)(N[C@@H](CC(=O)O)C(=O)N[C@@H](C(C)C)C(=O)N[C@@H](Cc1ccc(cc1)O)C(=O)O)[C@H](CCCCN)NC(=O)[C@H](CCCNC(=N)N)N	C30H49N9O9	679.56	Synthetic pentapeptide corresponding to the amino acids 32-36 of thymopoietin and exhibiting the full biological activity of the natural hormone. THYMOPENTIN is an immunomodulator which has been studied for possible use in the treatment of rheumatoid arthritis, AIDS, and other primary immunodeficiencies.	Endocrinology/Hormones	Estrogen/progestogen Receptor agonist	ER
36	1.26326	1.23954	1.2514	0.710238	0.891337	0.800788	T2609	Masitinib	790299-79-5	PLATE 001	B	18	Cc1c(cc(cc1)NC(=O)c1ccc(cc1)CN1CCN(CC1)C)Nc1nc(cs1)c1cnccc1	C28H30N6OS	498.64	Masitinib is a tyrosine-kinase inhibitor used in the treatment of mast cell tumors in animals, specifically dogs. Since its introduction in November 2008 it has been distributed under the commercial name Masivet. It has been available in Europe since the second part of 2009. In the USA it is distributed under the name Kinavet and has been available for veterinaries since 2011.	Angiogenesis; Tyrosine Kinase/Adaptors; Cytoskeletal Signaling	Bcr-Abl inhibitor; c-Fms inhibitor; c-Kit inhibitor; Hck inhibitor; PDGFR inhibitor; Src inhibitor	Abl1; c-Fms; Kit; Hck; PDGFRα; PDGFRβ; Lyn B; Src
37	0.717519	0.902597	0.810058	0.641339	0.742401	0.69187	T2543	Cabazitaxel	183133-96-2	PLATE 001	B	19	O([C@]12[C@@H]3[C@@]([C@@H](OC)C[C@H]1OC2)(C(=O)[C@H](OC)C1=C([C@@H](OC(=O)[C@H](O)[C@@H](NC(=O)OC(C)(C)C)c2ccccc2)C[C@@](O)([C@H]3OC(=O)c2ccccc2)C1(C)C)C)C)C(=O)C	C45H57NO14	835.93	Cabazitaxel is a taxane and antineoplastic agent which is currently used in the therapy of castration-resistant metastatic prostate cancer after failure of docetaxel.	Cytoskeletal Signaling	Microtubule Associated inhibitor	microtubule
38	1.24341	1.43218	1.33779	0.857051	1.1079	0.982477	T2656	Fruquintinib	1194506-26-7	PLATE 001	B	20	Cc1c(c2c(o1)cc(cc2)Oc1ncnc2cc(c(cc12)OC)OC)C(=O)NC	C21H19N3O5	393.39	Fruquintinib is an orally available, small molecule inhibitor of vascular endothelial growth factor receptors (VEGFRs), with potential anti-angiogenic and antineoplastic activities.	Angiogenesis; Tyrosine Kinase/Adaptors	VEGFR inhibitor	VEGFR
39	1.51814	1.8456	1.68187	0.800386	0.984802	0.892594	T0097L	Pazopanib	444731-52-6	PLATE 001	B	21	CN(c1cc2nn(C)c(C)c2cc1)c1nc(Nc2cc(c(C)cc2)S(=O)(=O)N)ncc1	C21H23N7O2S	437.52	Pazopanib, a small molecule inhibitor, inhibits multiple protein tyrosine kinases with potential antineoplastic activity. Pazopanib selectively inhibits VEGFR-1, -2 and -3, c-kit and PDGF-R, which may result in inhibition of angiogenesis in tumors in which these receptors are upregulated.	Angiogenesis; Tyrosine Kinase/Adaptors	c-Kit inhibitor; PDGFR inhibitor; VEGFR inhibitor	c-Kit; PDGFR; VEGFR1; VEGFR2; VEGFR3
40	1.21674	1.18759	1.20217	0.86349	1.09043	0.976958	T1936	Alectinib	1256580-46-7	PLATE 001	B	22	CCc1c(cc2c(c1)C(=O)c1c([nH]c3c1ccc(c3)C#N)C2(C)C)N1CCC(CC1)N1CCOCC1	C30H34N4O2	482.62	CH5424802 is an orally available inhibitor of the receptor tyrosine kinase anaplastic lymphoma kinase (ALK) with antineoplastic activity.	Angiogenesis; Tyrosine Kinase/Adaptors; Tyrosine Kinase/Adaptors	ALK inhibitor; Tyrosine Kinases inhibitor; VEGFR inhibitor	ALK; ALK (F1174L); ALK (R1275Q); INSR; VEGFR2 (KDR)
41	1.39783	1.12049	1.25916	0.994205	1.03647	1.01534	T0373	Erlotinib	183321-74-6	PLATE 001	C	3	COCCOc1c(OCCOC)cc2c(Nc3cccc(c3)C#C)ncnc2c1	C22H23N3O4	393.44	Erlotinib is an EGFR inhibitor (IC50: 2 nM). It is used for the treatment of non-small cell lung cancer.	Angiogenesis; JAK/STAT signaling; Tyrosine Kinase/Adaptors	EGFR	EGFR
42	1.05178	0.963203	1.00749	0.999356	0.943009	0.971183	T2565	Hesperetin	520-33-2	PLATE 001	C	4	c12c(c(cc(c1)O)O)C(=O)C[C@H](O2)c1ccc(c(c1)O)OC	C16H14O6	302.27	Hesperetin belongs to the flavanone class of flavonoids. Hesperetin, in the form of its glycoside hesperidin, is the predominant flavonoid in lemons and oranges.	GPCR/G Protein; Stem Cells; Neuroscience	5-HT Receptor inhibitor; TGF-beta/Smad inhibitor	HT; TGFβ
43	0.651783	0.569264	0.610524	1.17193	0.970365	1.07115	T0010	Mercaptopurine	50-44-2	PLATE 001	C	5	S=c1nc[nH]c2c1[nH]cn2	C5H4N4S	152.18	Mercaptopurine is an antimetabolite antineoplastic agent with immunosuppressant properties. It interferes with nucleic acid synthesis by inhibiting purine metabolism and is used, usually in combination with other drugs, in the treatment of or in remission maintenance programs for leukemia.	Metabolism; Others	Dehydrogenase inhibitor; Others	IMPDH; HPRT
44	1.14791	0.905483	1.0267	1.06568	0.898936	0.982308	T0725	Isoliquiritigenin	961-29-5	PLATE 001	C	6	C(=O)(/C=C/c1ccc(cc1)O)c1c(cc(cc1)O)O	C15H12O4	256.25	Isoliquiritigenin, an anti-tumor flavonoid from the root of Glycyrrhiza glabra, suppresses aldose reductase (IC50=320 nM).	Endocrinology/Hormones; Enzyme	Reductase inhibitor	Aldose reductase
45	0.930853	0.886003	0.908428	0.979395	0.807751	0.893573	T0040	Quinestrol	152-43-2	PLATE 001	C	7	C[C@]12CC[C@H]3[C@H]([C@@H]1CC[C@]2(C#C)O)CCc1c3ccc(c1)OC1CCCC1	C25H32O2	364.53	Quinestrol is a synthetic estrogen, applied in hormone replacement therapy, and occasionally to use in cancer and prostate cancer treatment.	Endocrinology/Hormones	Estrogen/progestogen Receptor agonist	ER
46	1.08899	1.01082	1.04991	0.812621	0.820669	0.816645	T2146	Fulvestrant	129453-61-8	PLATE 001	C	8	S(=O)(CCCCCCCCC[C@H]1[C@H]2[C@H]3[C@](CC[C@@H]2c2c(C1)cc(O)cc2)([C@@H](O)CC3)C)CCCC(F)(F)C(F)(F)F	C32H47F5O3S	606.77	Fulvestrant is a potent Estrogen Receptor antagonist (IC50: 9.4 nM).	Endocrinology/Hormones	Estrogen/progestogen Receptor	ER
47	0.976124	1.03824	1.00718	1.20283	1.1307	1.16677	T0033	Miltefosine	58066-85-6	PLATE 001	C	9	CCCCCCCCCCCCCCCCOP(=O)([O-])OCC[N+](C)(C)C	C21H46NO4P	407.58	Miltefosine is the treatment of visceral and cutaneous leishmaniasis drug , and is proceeding clinical trials for this in several countries. Several medical agents produce some potency against visceral or cutaneous leishmaniasis, however a 2005 survey concluded that miltefosine is the only effective oral treatment for both forms of leishmaniasis.	Cytoskeletal Signaling; PI3K/Akt/mTOR signaling	PKC inhibitor; Akt inhibitor	PKC; Akt
48	0.778295	0.773449	0.775872	1.14552	1.02204	1.08378	T0718	Brivudine	69304-47-8	PLATE 001	C	10	Br/C=C/c1cn(c(=O)[nH]c1=O)[C@H]1C[C@H](O)[C@@H](CO)O1	C11H13BrN2O5	333.14	Brivudine, an antiviral medicine, is used in the therapy of herpes zoster.	Microbiology&Virology	HSV	HSV-1; VZV
49	1.09085	1.1075	1.09918	0.974243	0.833587	0.903915	T0139	Toremifene	89778-26-7	PLATE 001	C	11	CN(C)CCOc1ccc(cc1)/C(=C(/CCCl)\c1ccccc1)/c1ccccc1	C26H28ClNO	405.96	Toremifene is a selective estrogen-receptor modulator (SERM).	Endocrinology/Hormones	Estrogen/progestogen Receptor modulator	ER
50	0.936434	0.909091	0.922763	1.04443	0.991641	1.01804	T0707	Cyclophosphamide monohydrate	6055-19-2	PLATE 001	C	12	O.ClCCN(CCCl)P1(=O)NCCCO1	C7H17Cl2N2O2P·H2O	279.1	Cyclophosphamide is an alkylating agent used in the treatment of several forms of cancer including leukemias, lymphomas and breast cancer.	DNA Damage/DNA Repair; Immunology/Inflammation	DNA Alkylation inducer; MRP inhibitor	DNA; MRP1
51	0.907907	0.875902	0.891904	1.17321	1.01216	1.09269	T0051	Urethane	51-79-6	PLATE 001	C	13	CCOC(=O)N	C3H7NO2	89.09	Urethane was an antineoplastic agent .Now is used for other medicinal purposes.	Membrane transporter/Ion channel; Neuroscience	AChR inhibitor; Chloride channel inhibitor; GABA Receptor inhibitor; GluR antagonist; NMDAR inhibitor	α4β2 nAChR; glycine receptors; GABAR; AMPA; NMDA receptor
52	0.291473	0.902597	0.597035	0.968448	1.09347	1.03096	T0681	Rifampicin	13292-46-1	PLATE 001	C	14	CO[C@H]1C=CO[C@@]2(C)Oc3c(C2=O)c2c(O)c(\C=N\N4CCN(C)CC4)c(NC(=O)\C(C)=C/C=C\[C@H](C)[C@H](O)[C@@H](C)[C@@H](O)[C@@H](C)[C@H](OC(C)=O)[C@@H]1C)c(O)c2c(O)c3C	C43H58N4O12	822.94	Rifampicin is an antibacterial drug of the class of rifamycin.	DNA Damage/DNA Repair; Microbiology&Virology	Antifection inhibitor; DNA/RNA Synthesis inhibitor	14-α Demethylase; DNA/RNA Synthesis
53	0.0347287	0.0324675	0.0335981	1.13715	0.972644	1.0549	T0054	Disulfiram	97-77-8	PLATE 001	C	15	CCN(CC)C(=S)SSC(=S)N(CC)CC	C10H20N2S4	296.54	Disulfiram is a carbamate derivative used as an alcohol deterrent. It is a relatively nontoxic substance when administered alone, but markedly alters the intermediary metabolism of alcohol. When alcohol is ingested after administration of disulfiram, blood acetaldehyde concentrations are increased, followed by flushing, systemic vasodilation, respiratory difficulties, nausea, hypotension, and oth…	Metabolism	Dehydrogenase inhibitor	ALDH1; DBH
54	0.974264	0.824675	0.899469	1.19768	0.99924	1.09846	T0676	Hydroxyurea	127-07-1	PLATE 001	C	16	NC(=O)NO	CH4N2O2	76.06	Hydroxyurea, an antineoplastic agent, inhibits DNA synthesis through the inhibition of ribonucleoside diphosphate reductase.	DNA Damage/DNA Repair	DNA/RNA Synthesis inhibitor	ribonucleoside diphosphate reductase
55	0.933953	1.05772	0.995837	1.18287	1.01976	1.10131	T0069	Uracil	66-22-8	PLATE 001	C	17	O=c1[nH]ccc(=O)[nH]1	C4H4N2O2	112.09	Uracil is a common naturally occurring pyrimidine found in RNA, it base pairs with adenine and is replaced by thymine in DNA. Methylation of uracil produces thymine. Uracil's use in the body is to help carry out the synthesis of many enzymes necessary for cell function through bonding with riboses and phosphates. Uracil serves as allosteric regulator and coenzyme for many important biochemical re…	Others	Others	RNA
56	1.03566	1.02958	1.03262	1.14037	0.991641	1.06601	T0740	Metformin hydrochloride	1115-70-4	PLATE 001	C	18	Cl.CN(C)C(=N)N=C(N)N	C4H12ClN5	165.63	Metformin HCl, a widely used anti-diabetic drug, has a potential function as an anti-Y medicine. It inhibits the proliferation of a variety of Y cells including colon, prostate, and etc.	PI3K/Akt/mTOR signaling	AMPK	AMPK
57	0.965581	1.0469	1.00624	1.16999	0.982523	1.07626	T0095	Bendamustine hydrochloride	3543-75-7	PLATE 001	C	19	Cl.Cn1c(CCCC(=O)O)nc2c1ccc(c2)N(CCCl)CCCl	C16H21Cl2N3O2·HCl	394.72	Bendamustine hydrochloride (IC50 of 50 μM) is an alkylating agent associated with DNA damage.	DNA Damage/DNA Repair	DNA/RNA Synthesis inhibitor	DNA synthesis
58	0.103566	0.147908	0.125737	0.330972	0.346505	0.338738	T2383	Panobinostat	404950-80-7	PLATE 001	C	20	Cc1c(c2ccccc2[nH]1)CCNCc1ccc(cc1)/C=C/C(=O)NO	C21H23N3O2	349.43	Panobinostat is a potent inhibitor of all HDACs (Kis: 0.6-31 nM for HDAC1-11).	Chromatin/Epigenetic; DNA Damage/DNA Repair	HDAC	HDAC
59	0.909767	1.06061	0.985187	1.30328	1.32675	1.31502	T0134	Imiquimod	99011-02-6	PLATE 001	C	21	CC(C)Cn1cnc2c1c1ccccc1nc2N	C14H16N4	240.31	Imiquimod is an immune response modifier that acts as a toll-like receptor 7 agonist.	Immunology/Inflammation	TLR agonist	TLR7; TLR8
60	0.573023	0.605339	0.589181	1.17514	1.08207	1.12861	T0131	Cepharanthine	481-49-2	PLATE 001	C	22	COc1c2Oc3ccc(C[C@@H]4N(C)CCc5cc6c(OCO6)c(Oc6c(OC)cc7CCN(C)[C@H](Cc(cc1)c2)c7c6)c45)cc3	C37H38N2O6	606.73	Cepharanthine, a biscoclaurine alkaloid, suppresses tumor necrosis factor (TNF)-α-mediated NFκB stimulation, plasma membrane lipid peroxidation and platelet aggregation and inhibits cytokine production.	Apoptosis	TNF	TNF-α
61	0.942016	0.903319	0.922667	1.04507	1.28116	1.16311	T2490	Osimertinib	1421373-65-0	PLATE 001	D	3	c1cnc(nc1c1cn(c2c1cccc2)C)Nc1c(cc(c(c1)NC(=O)C=C)N(CCN(C)C)C)OC	C28H33N7O2	499.61	Osimertinib is a small molecule tyrosine kinase receptor inhibitor and antineoplastic agent that is used in the therapy of selected forms of advanced non-small cell lung cancer (NSCLC).	Angiogenesis; JAK/STAT signaling; Tyrosine Kinase/Adaptors	EGFR inhibitor	EGFR (Exon 19 deletion); EGFR (L858R/T790M )
62	1.15845	1.17749	1.16797	1.11333	0.969605	1.04147	T1926	Sonidegib	956697-53-3	PLATE 001	D	4	c1(c(c(ccc1)C(=O)Nc1cnc(cc1)N1C[C@H](O[C@H](C1)C)C)C)c1ccc(cc1)OC(F)(F)F	C26H26F3N3O3	485.5	LDE225 (NVP-LDE225; Erismodegib), a Smoothened (Smo) antagonist, inhibits Hedgehog (Hh) signaling with IC50 of 1.3 nM (mouse) and 2.5 nM (human), respectively.	GPCR/G Protein; Stem Cells	Hedgehog/Smoothened antagonist	Smoothened; Smoothened
63	0.824186	0.811688	0.817937	1.03413	1.0304	1.03226	T2483	Dacomitinib	1110813-31-4	PLATE 001	D	5	O=C(Nc1cc2c(Nc3ccc(F)c(Cl)c3)ncnc2cc1OC)/C=C/CN1CCCCC1	C24H25ClFN5O2	469.94	Dacomitinib(PF299804; PF-00299804) is a highly selective, orally bioavailable small-molecule inhibitor of the HER family of tyrosine kinases with IC50 of 6, 45.7 and 73.7 nM for EGFR, ERBB2, and ERBB4, respectively.	Angiogenesis; JAK/STAT signaling; Tyrosine Kinase/Adaptors	EGFR inhibitor	EGFR; HER2/ErbB2; HER2/ErbB2
64	1.0245	0.932179	0.978338	1.05344	0.911854	0.98265	T1894	Idelalisib	870281-82-6	PLATE 001	D	6	n1c(n(c(=O)c2c(cccc12)F)c1ccccc1)[C@H](CC)Nc1ncnc2[nH]cnc12	C22H18FN7O	415.42	Idelalisib is a small molecule inhibitor of the PI3K catalytic subunit p110δ (IC50: 2.5 nM). The selectivity for p110δ is 40- to 300-fold than p110α/β/γ.	PI3K/Akt/mTOR signaling	PI3K	p110γ; p110δ
65	0.979225	1.08442	1.03182	0.671603	0.792553	0.732078	T2325	Neratinib	698387-09-6	PLATE 001	D	7	CCOc1c(cc2c(c1)ncc(c2Nc1cc(c(cc1)OCc1ccccn1)Cl)C#N)NC(=O)/C=C/CN(C)C	C30H29ClN6O3	557.04	Neratinib (HKI-272) is an orally available, irreversible tyrosine kinase inhibitor for HER2 and EGFR (IC50: 59/92 nM), respectively.	Angiogenesis; JAK/STAT signaling; Tyrosine Kinase/Adaptors	EGFR; HER	EGFR; HER2
66	0.346047	0.318182	0.332114	1.07985	0.87234	0.976093	T1903	Dabrafenib	1195765-45-7	PLATE 001	D	8	CC(C)(C)c1nc(c(s1)c1nc(N)ncc1)c1c(F)c(NS(=O)(=O)c2c(F)cccc2F)ccc1	C23H20F3N5O2S2	519.56	Dabrafenib is a selective inhibitor of mutated forms of BRAF kinase (IC50s: 0.7/5 nM for B-Raf (V600E)/C-Raf).	MAPK	Raf	B-Raf; B-Raf (V600E); C-Raf
67	1.24155	1.25685	1.2492	1.10947	0.930851	1.02016	T2336	Menatetrenone	11032-49-8	PLATE 001	D	9	CC1=C(C(=O)c2ccccc2C1=O)C/C=C(\C)/CC/C=C(\C)/CC/C=C(\C)/CCC=C(C)C	C31H40O2	444.65	Menatetrenone is a menaquinone compound and form of vitamin K2 with potential antineoplastic activity. Menatetrenone may act by modulating the signaling of certain tyrosine kinases, thereby affecting several transcription factors including c-myc and c-fos. This agent inhibits tumor cell growth by inducing apoptosis and cell cycle arrest.	Metabolism	Vitamin inhibitor	VK2 analog
68	1.02636	1.18254	1.10445	0.772054	0.721884	0.746969	T1890	Pracinostat	929016-96-6	PLATE 001	D	10	C(=O)(/C=C/c1cc2nc(n(c2cc1)CCN(CC)CC)CCCC)NO	C20H30N4O2	358.48	Pracinostat is a novel HDAC inhibitor with improved in vivo properties compared to other HDAC inhibitors currently in Clinicalal trials, allowing oral dosing. Data demonstrate that Pracinostat is a potent and effective anti-tumor drug with potential as an oral therapy for a variety of human hematological and solid tumors.	Chromatin/Epigenetic; DNA Damage/DNA Repair; NF-Κb	HDAC inhibitor	HDAC1; HDAC10; HDAC11; HDAC2; HDAC3; HDAC4; HDAC5; HDAC6; HDAC7; HDAC8; HDAC9
69	0.937674	1.05267	0.995172	1.11977	1.06611	1.09294	T2328	Radotinib	926037-48-1	PLATE 001	D	11	Cc1c(cc(cc1)C(=O)Nc1cc(cc(c1)n1cc(nc1)C)C(F)(F)F)Nc1nccc(n1)c1nccnc1	C27H21F3N8O	530.5	Radotinib, and sometimes referred to by its investigational name IY5511, is a drug for the treatment of different types of Y, most notably Philadelphia chromosome-positive (Ph+) chronic myeloid leukemia (CML) with resistance or intolerance of other tyrosine kinase Bcr-Abl inhibitors	Angiogenesis; Cytoskeletal Signaling	Bcr-Abl inhibitor	Bcr-Abl1
70	0.95814	0.972583	0.965361	0.980683	0.844225	0.912454	T1988	Duvelisib	1201438-56-3	PLATE 001	D	12	c1cc(c2c(c1)cc(n(c2=O)c1ccccc1)[C@@H](Nc1ncnc2c1[nH]cn2)C)Cl	C22H17ClN6O	416.86	Duvelisib is an orally bioavailable, highly selective and potent small molecule inhibitor of the delta and gamma isoforms of phosphoinositide-3 kinase (PI3K) with potential immunomodulating and antineoplastic activities.	PI3K/Akt/mTOR signaling	PI3K inhibitor	PI3Kα; PI3Kβ; PI3Kγ; PI3Kδ
71	1.07721	1.28355	1.18038	1.0425	0.972644	1.00757	T2339	Apalutamide	956104-40-8	PLATE 001	D	13	CNC(=O)c1c(F)cc(cc1)N1C(=S)N(C(=O)C21CCC2)c1cnc(C#N)c(c1)C(F)(F)F	C21H15F4N5O2S	477.43	Apalutamide is a small molecule and androgen receptor (AR) antagonist with potential antineoplastic activity.	Membrane transporter/Ion channel; Endocrinology/Hormones; Neuroscience	Androgen Receptor inhibitor; GABA Receptor inhibitor	Androgen Receptor; GABAR
72	0.0911628	0.0995671	0.0953649	0.0624598	0.0744681	0.0684639	T6006	Romidepsin	128517-07-7	PLATE 001	D	14	C1SSC[C@@H]2C(=O)N/C(=C/C)/C(=O)N[C@H](C(=O)O[C@H](/C=C/C1)CC(=O)N[C@@H](C(=O)N2)C(C)C)C(C)C	C24H36N4O6S2	540.7	Romidepsin is an intravenously administered histone deacetylase inhibitor and antineoplastic agent that is approved for use in refractory or relapsed cutaneous and peripheral T cell lymphomas.	Chromatin/Epigenetic; DNA Damage/DNA Repair; NF-Κb	HDAC inhibitor	HDAC1; HDAC2
73	1.29054	1.33405	1.3123	1.04057	0.892857	0.966712	T2527	Ulipristal acetate	126784-99-4	PLATE 001	D	15	C1(=O)CCC2=C3[C@@H](CCC2=C1)[C@@H]1CC[C@](C(=O)C)([C@@]1(C)C[C@@H]3c1ccc(cc1)N(C)C)OC(=O)C	C30H37NO4	475.62	Ulipristal Acetate is an orally bioavailable, acetate salt of ulipristal, a selective progesterone receptor modulator with anti-progesterone activity. Ulipristal binds to the progesterone receptor (PR), thereby inhibiting PR-mediated gene expression, and interfering with progesterone activity in the reproductive system. As a result, this agent may suppress the growth of uterine leiomyomatosis. Fu…	Endocrinology/Hormones	Estrogen/progestogen Receptor	PR
74	1.14543	1.37229	1.25886	1.18802	0.976444	1.08223	T5017	Nimustine Hydrochloride	55661-38-6	PLATE 001	D	16	CC1=NC=C(C(=N1)N)CNC(=O)N(CCCl)N=O.Cl	C9H14Cl2N6O2	309.15	Nimustine has been used in trials studying the treatment of Glioblastoma.	Others	Others	Others
75	1.24341	1.3153	1.27935	1.30006	0.944529	1.1223	T2823	Crocin	42553-65-1	PLATE 001	D	17	C/C(=C\C=C\C=C(/C)\C=C\C=C(/C)\C(=O)O[C@H]1[C@@H]([C@H]([C@@H]([C@H](O1)CO[C@H]1[C@@H]([C@H]([C@@H]([C@H](O1)CO)O)O)O)O)O)O)/C=C/C=C(\C)/C(=O)O[C@H]1[C@@H]([C@H]([C@@H]([C@H](O1)CO[C@H]1[C@@H]([C@H]([C@@H]([C@H](O1)CO)O)O)O)O)O)O	C44H64O24	976.96	Crocin is a water-soluble carotenoid pigment of saffron (Crocus sativus L. ) that has been used as a spice for flavoring and coloring food preparations, and in Chinese traditional medicine as an anodyne or tranquilizer. Crocin suppresses tumor necrosis factor (TNF)alpha-induced apoptosis of pheochromocytoma (PC12) cells by modulating mRNA expressions of Bcl-2 family proteins, which trigger downst…	Others	Others inhibitor	Others
76	1.63783	1.89971	1.76877	1.37669	1.02812	1.2024	T6410	Bexarotene	153559-49-0	PLATE 001	D	18	Cc1cc2c(cc1C(=C)c1ccc(cc1)C(=O)O)C(CCC2(C)C)(C)C	C24H28O2	348.49	Bexarotene is a retinoid analogue that is used to treat the skin manifestations of cutaneous T cell lymphoma (CTCL).	Metabolism	Retinoid Receptor inhibitor	RXR
77	3.35194	3.45599	3.40396	1.10625	1.31155	1.2089	T2957	Arctigenin	7770-78-7	PLATE 001	D	19	c1c(cc(c(c1)O)OC)C[C@@H]1[C@H](COC1=O)Cc1cc(c(cc1)OC)OC	C21H24O6	372.41	(-)-Arctigenin is found in burdock. (-)-Arctigenin is isolated from Cnicus benedictus, Forsythia viridissima, Arctium lappa, Ipomoea cairica and others (CCD). Arctigenin is a lignan found in certain plants of the Asteraceae, including the Greater burdock (Arctium lappa) and Saussurea heteromalla. It has shown antiviral and anticancer effects. It is the aglycone of arctiin.	Autophagy; Proteases/Proteasome	Autophagy; MMP	Autophagy; MMP
78	0.125271	0.367244	0.246258	0.458467	0.476444	0.467456	T2219	Puromycin dihydrochloride	58-58-2	PLATE 001	D	20	Cl.CN(C)c1ncnc2c1ncn2[C@H]1[C@@H]([C@@H]([C@H](O1)CO)NC(=O)[C@H](Cc1ccc(cc1)OC)N)O.Cl	C22H31Cl2N7O5	544.44	Puromycin hydrochloride is a cinnamamido ADENOSINE found in STREPTOMYCES alboniger. It inhibits protein synthesis by binding to RNA. It is an antineoplastic and antitrypanosomal agent and is used in research as an inhibitor of protein synthesis.	DNA Damage/DNA Repair; Microbiology&Virology	DNA/RNA Synthesis inhibitor; ribosome inhibitor	DNA synthesis; 60S ribosome
79	1.33271	1.37157	1.35214	1.05409	1.03267	1.04338	T1284	Megestrol acetate	595-33-5	PLATE 001	D	21	C12=CC(=O)CC[C@@]1([C@@H]1[C@@H](C=C2C)[C@H]2[C@@]([C@@](CC2)(OC(=O)C)C(=O)C)(CC1)C)C	C24H32O4	384.51	Megestrol acetate is a progestogen with actions and uses similar to those of the progestogens in general. Megestrol acetate also has anti-androgenic properties. It is given by mouth in the palliative treatment or as an adjunct to other therapy in endometrial carcinoma and in breast cancer. Megestrol acetate has been approved to treat anorexia and cachexia.	Endocrinology/Hormones; Metabolism	Estrogen/progestogen Receptor agonist; GR inhibitor	ER; Glucocorticoid Receptor
80	1.31349	1.30664	1.31006	1.085	1.0076	1.0463	T3170	Troglitazone	97322-87-7	PLATE 001	D	22	c12c(CCC(O1)(COc1ccc(cc1)CC1C(=O)NC(=O)S1)C)c(c(c(c2C)C)O)C	C24H27NO5S	441.54	Troglitazone is a PPARγ agonist with anti-inflammatory and anti-tumor activity.	Metabolism	PPAR agonist	PPARγ
81	4.81798	5.25036	5.03417	1.28525	1.04255	1.1639	T0148	Calcium folinate	1492-18-8	PLATE 001	E	3	C1C(N(c2c(N1)[nH]c(nc2=O)N)C=O)CNc1ccc(cc1)C(=O)N[C@@H](CCC(=O)[O-])C(=O)[O-].[Ca+2]	C20H21CaN7O7	511.51	Leucovorin calcium is the active metabolite of folic acid. Leucovorin is used principally as an antidote to folic acid antagonists.	DNA Damage/DNA Repair; Metabolism	DNA/RNA Synthesis inhibitor; Vitamin agonist	Thymidylate synthase; VB
82	0.930853	0.964646	0.94775	1.132	1.00608	1.06904	T3004	Batyl alcohol	544-62-7	PLATE 001	E	4	CCCCCCCCCCCCCCCCCCOCC(CO)O	C21H44O3	344.58	Batyl alcohol, isolated from shark liver oil, is also present in yellow bone marrow of animals and has been described as an inflammatory agent.	Immunology/Inflammation	Others	Others
83	0.914109	1.21501	1.06456	1.14424	1.09498	1.11961	T0152	Bosutinib	380843-75-4	PLATE 001	E	5	COc1c(Cl)cc(Cl)c(Nc2c(cnc3cc(OCCCN4CCN(C)CC4)c(OC)cc23)C#N)c1	C26H29Cl2N5O3	530.45	Bosutinib is a synthetic quinolone derivative and dual kinase inhibitor that targets both Abl (IC50: 1 nM) and Src (IC50: 1.2 nM) kinases.	Angiogenesis; Cytoskeletal Signaling	Bcr-Abl; Src	Abl; c-Src
84	0.608992	0.696248	0.65262	1.31681	1.17325	1.24503	T2996	Tetrandrine	518-34-3	PLATE 001	E	6	CN1CCc2cc(c3cc2[C@@H]1Cc1ccc(cc1)Oc1c(ccc(c1)C[C@H]1c2c(O3)c(c(cc2CCN1C)OC)OC)OC)OC	C38H42N2O6	622.77	Tetrandrine is a natural, bis-benzylisoquinoline alkaloid isolated from the root of the plant. Tetrandrine non-selectively inhibits calcium channel activity and induces G1 blockade of the G1 phase of the cell cycle and apoptosis in various cell types, resulting in immunosuppressive, anti-proliferative and free radical scavenging effects.	Membrane transporter/Ion channel	Calcium Channel inhibitor	Calcium Channel
85	1.06233	1.12698	1.09465	1.11397	0.979483	1.04673	T0164	Oxaliplatin	61825-94-3	PLATE 001	E	7	NC1CCCCC1N.[Pt+2].[O-]C(=O)C(=O)[O-]	C8H14N2O4Pt	397.29	Oxaliplatin inhibits DNA synthesis by conforming DNA adducts.	DNA Damage/DNA Repair	DNA/RNA Synthesis inhibitor	DNA synthesis
86	1.27442	0.863636	1.06903	1.1114	1.23024	1.17082	T2898	Andrographolide	5508-58-7	PLATE 001	E	8	C1[C@H]([C@@]([C@@H]2[C@@](C1)([C@@H](C(=C)CC2)C/C=C\1/C(=O)OC[C@H]1O)C)(C)CO)O	C20H30O5	350.44	Andrographolide(Andrographis), an irreversible antagonist of NF-κB, has anti-inflammatory and anti-platelet aggregation activities and potential antineoplastic.	NF-Κb	NF-κB inhibitor	NF-κB
87	1.03752	1.12987	1.08369	0.690277	0.903495	0.796886	T0158	Mitoxantrone hydrochloride	70476-82-3	PLATE 001	E	9	Cl.OCCNCCNc1c2C(=O)c3c(O)ccc(O)c3C(=O)c2c(NCCNCCO)cc1.Cl	C22H30Cl2N4O6	517.4	Mitoxantrone Hydrochloride is the hydrochloride salt of an anthracenedione antibiotic with antineoplastic activity. It is a type II topoisomerase inhibitor.	DNA Damage/DNA Repair	Topoisomerase inhibitor	Topo II
88	1.24713	0.955267	1.1012	1.14359	1.26748	1.20554	T2728	Limonin	1180-71-8	PLATE 001	E	10	O1[C@@]23[C@]4([C@@H]([C@]56[C@H](C(O[C@H]5CC(=O)OC6)(C)C)CC4=O)CC[C@]2([C@@H](OC(=O)[C@@H]13)c1cocc1)C)C	C26H30O8	470.52	Limonin is a triterpenoid enriched in citrus fruits, which has antivirus and antitumor ability.	Microbiology&Virology; Proteases/Proteasome	HIV Protease inhibitor	HIV Protease
89	0.943256	0.922078	0.932667	1.15454	1.2234	1.18897	T0189	Pemetrexed acid	137281-23-3	PLATE 001	E	11	Nc1nc(=O)c2c([nH]cc2CCc2ccc(cc2)C(=O)N[C@@H](CCC(=O)O)C(=O)O)[nH]1	C20H21N5O6	427.41	Pemetrexed, a guanine-derived antineoplastic agent, binds to and inhibits the enzyme thymidylate synthase (TS).	DNA Damage/DNA Repair; Metabolism	DHFR inhibitor; DNA/RNA Synthesis inhibitor	DHFR; GARFT; Thymidylate synthase
90	1.11938	1.13709	1.12823	1.29684	0.984802	1.14082	T0923	Busulfan	55-98-1	PLATE 001	E	12	CS(=O)(=O)OCCCCOS(=O)(=O)C	C6H14O6S2	246.3	Busulfan is a synthetic derivative of dimethane-sulfonate with antineoplastic and cytotoxic properties. Although its mechanism of action is not fully understood, busulfan appears to act through the alkylation of DNA. Following systemic absorption of busulfan, carbonium ions are formed, resulting in DNA alkylation and DNA breaks and inhibition of DNA replication and RNA transcription.	DNA Damage/DNA Repair	DNA Alkylation	DNA Alkylation
91	1.19256	0.927128	1.05984	1.29363	1.24392	1.26877	T0194	Chloroquine diphosphate	50-63-5	PLATE 001	E	13	OP(=O)(O)O.CCN(CC)CCCC(C)Nc1c2ccc(Cl)cc2ncc1.C.OP(=O)(O)O	C18H26CLN3·2(H3PO4)	515.87	Chloroquine is an aminoquinoline antimalarial and also is widely used as an autophagy inhibitor. Chloroquine also is an inhibitor of toll-like receptors (TLRs).	Autophagy; Immunology/Inflammation	Autophagy; TLR	Autophagy; TLR7; TLR9
92	0.973023	0.980519	0.976771	1.17514	1.00988	1.09251	T0795	Rutin	153-18-4	PLATE 001	E	14	Oc1ccc(cc1O)c1oc2cc(O)cc(O)c2c(=O)c1O[C@@H]1O[C@H](CO[C@@H]2O[C@@H](C)[C@H](O)[C@@H](O)[C@H]2O)[C@@H](O)[C@H](O)[C@H]1O	C27H30O16	610.52	Rutin, a flavonoid, has a variety of biological activities including antiallergic, anti-inflammatory, antiproliferative, and anticarcinogenic properties.	GPCR/G Protein	Prostaglandin Receptor inhibitor	AKR
93	1.22295	1.17605	1.1995	1.20992	0.980243	1.09508	T0213	Thalidomide	50-35-1	PLATE 001	E	15	O=C1N(C2CCC(=O)NC2=O)C(=O)c2ccccc12	C13H10N2O4	258.23	Thalidomide is a synthetic derivative of glutamic acid (alpha-phthalimido-glutarimide) with teratogenic, immunomodulatory, anti-inflammatory and anti-angiogenic properties.	Apoptosis	TNF inhibitor	TNF-α
94	0.953178	0.978355	0.965767	1.25821	1.14286	1.20053	T0810	Ethambutol dihydrochloride	1070-11-7	PLATE 001	E	16	Cl.CC[C@H](NCCN[C@@H](CC)CO)CO.Cl	C10H26Cl2N2O2	277.24	Ethambutol is a bacteriostatic antimycobacterial agent, which obstructs the formation of cell wall by inhibiting arabinosyl transferases.	Microbiology&virology	Antifungal	Antifungal
95	1.17767	1.00505	1.09136	1.217	1.12994	1.17347	T0221	Thioproline	444-27-9	PLATE 001	E	17	OC(=O)C1CSCN1	C4H7NO2S	133.17	Timonacic has been used in trials studying the treatment of HIV Infections.	GPCR/G Protein	Annexin A antagonist	Annexin A5
96	1.19938	1.03463	1.11701	1.26916	1.05775	1.16345	T0812	Propranolol hydrochloride	318-98-9	PLATE 001	E	18	Cl.CC(C)NCC(O)COc1cccc2ccccc12	C16H22ClNO2	295.81	Propranolol hydrochloride is a widely used non-cardioselective beta-adrenergic antagonist. Propranolol has been used for MYOCARDIAL INFARCTION; ARRHYTHMIA; ANGINA PECTORIS; HYPERTENSION; HYPERTHYROIDISM; MIGRAINE; PHEOCHROMOCYTOMA; and ANXIETY but adverse effects instigate replacement by newer drugs.	GPCR/G Protein	Adrenergic Receptor antagonist	β-adrenergic receptor
97	1.04992	1.06133	1.05563	1.19317	1.11094	1.15206	T0244	Tilorone dihydrochloride	27591-69-1	PLATE 001	E	19	CCN(CC)CCOc1cc2c(cc1)c1c(cc(OCCN(CC)CC)cc1)C2=O.Cl.Cl	C25H36Cl2N2O3	483.47	Tilorone dihydrochloride is an orally active interferon inducer, and has antineoplastic and anti-inflammatory actions.	Others	Others	interferon inducer
98	1.11442	1.41342	1.26392	1.0161	0.93693	0.976514	T0835	Tamoxifen Z-isomer citrate	54965-24-1	PLATE 001	E	20	CC/C(=C(\c1ccccc1)/c1ccc(cc1)OCCN(C)C)/c1ccccc1.C(C(=O)O)C(CC(=O)O)(C(=O)O)O	C32H37NO8	563.65	Tamoxifen is an antineoplastic nonsteroidal selective estrogen receptor modulator (SERM).	Endocrinology/Hormones	Estrogen/progestogen Receptor agonist	ER
99	0.365891	0.508658	0.437275	0.561494	0.717325	0.63941	T0251	Gemcitabine	95058-81-4	PLATE 001	E	21	Nc1nc(=O)n(cc1)[C@@H]1O[C@H](CO)[C@@H](O)C1(F)F	C9H11F2N3O4	263.2	Gemcitabine is a DNA synthesis inhibitor that can inhibit the growth of MIAPaCa2, BxPC3 and Capan2 cells (IC50s: 40/18/12 nM). It can also induce autophagy.	Autophagy; DNA Damage/DNA Repair; Others	Autophagy activator; DNA/RNA Synthesis inhibitor	Autophagy; DNA synthesis
100	0.341705	0.462482	0.402094	0.584675	0.599544	0.592109	T2558	Cladribine	4291-63-8	PLATE 001	E	22	C1[C@@H]([C@H](O[C@H]1n1cnc2c1nc(nc2N)Cl)CO)O	C10H12ClN5O3	285.69	Cladribine, an adenosine deaminase inhibitor, is utilized in the treatment of lymphoproliferative diseases.	Neuroscience	AChR inhibitor	Adenosine deaminase (MM1.S cells); Adenosine deaminase (RPMI8226 cells); Adenosine deaminase (U266 cells)
101	1.05488	1.21068	1.13278	1.23374	1.06839	1.15107	T3124	Carbendazim	10605-21-7	PLATE 001	F	3	COC(=O)Nc1nc2c([nH]1)cccc2	C9H9N3O2	191.19	Carbendazim is a broad-spectrum benzimidazole antifungal with potential antimitotic and antineoplastic activities. Although the exact mechanism of action is unclear, carbendazim appears to binds to an unspecified site on tubulin and suppresses microtubule assembly dynamic. This results in cell cycle arrest at the G2/M phase and an induction of apoptosis.	Microbiology&virology	Antifungal	Antifungal
102	1.30295	1.12338	1.21316	1.132	1.16261	1.14731	T1667	Tandutinib	387867-13-2	PLATE 001	F	4	N1(CCN(CC1)c1ncnc2c1cc(c(c2)OCCCN1CCCCC1)OC)C(=O)Nc1ccc(cc1)OC(C)C	C31H42N6O4	562.7	Tandutinib (MLN518, CT53518), an effective FLT3 antagonist (IC50: 0.22 μM), can also inhibit c-Kit and PDGFR, 15-20 fold higher potency for FLT3 versus CSF-1R and >100-fold selectivity for the same target versus FGFR, EGFR, and KDR.	Angiogenesis; Tyrosine Kinase/Adaptors	c-Kit inhibitor; CSF-1R inhibitor; FLT antagonist; PDGFR inhibitor; Src antagonist	c-Kit; CSF-1R; FLT3; PDGFRβ; Src
103	0.577984	0.829004	0.703494	1.07534	1.04559	1.06047	T3089	Thioguanine	154-42-7	PLATE 001	F	5	c1nc2c([nH]1)c(=S)nc([nH]2)N	C5H5N5S	167.2	Thioguanine is an antineoplastic compound which also has antimetabolite action. The drug is used in the therapy of acute leukemia.	Chromatin/Epigenetic	DNA Methyltransferase inhibitor	DNMT1
104	1.05798	1.28427	1.17113	1.03413	1.15274	1.09343	T6694	Tamibarotene	94497-51-5	PLATE 001	F	6	CC1(CCC(c2c1ccc(c2)NC(=O)c1ccc(cc1)C(=O)O)(C)C)C	C22H25NO3	351.44	Tamibarotene is an orally active, synthetic retinoid, developed to overcome all-trans retinoic acid (ATRA) resistance, with potential antineoplastic activity.	Metabolism	Retinoid Receptor agonist	RARα; RARβ
105	1.16961	1.13131	1.15046	1.13973	1.07751	1.10862	T6002	Enzalutamide	915087-33-1	PLATE 001	F	7	CC1(C)C(=O)N(C(=S)N1c1cc(F)c(cc1)C(=O)NC)c1cc(c(cc1)C#N)C(F)(F)F	C21H16F4N4O2S	464.44	Enzalutamide (MDV 3100) is a non-steroidal androgen receptor (AR) antagonist (IC50: 36 nM in LNCaP prostate cells).	Endocrinology/Hormones	Androgen Receptor	Androgen Receptor
106	1.29364	1.01082	1.15223	1.13715	1.3503	1.24373	T3289	Amifostine	20537-88-6	PLATE 001	F	8	C(CN)CNCCSP(=O)(O)O	C5H15N2O3PS	214.22	Amifostine anhydrous is a cytoprotective agent, acts as a free radical scavenging activity.	Others	Others	Others
107	1.80093	1.15079	1.47586	0.461043	0.647416	0.55423	T6233	Entinostat	209783-80-2	PLATE 001	F	9	c1ccc(c(c1)N)NC(=O)c1ccc(cc1)CNC(=O)OCc1cnccc1	C21H20N4O3	376.41	Entinostat (MS-275) is an inhibitor of HDACs that inhibits HDAC1 and HDAC3 (IC50s: 0.18/0.74 μM).	Chromatin/Epigenetic; DNA Damage/DNA Repair	HDAC	HDAC1; HDAC3
108	0.207752	0.257576	0.232664	0.891822	0.906535	0.899179	T1521	Hydroxy Camptothecine	64439-81-2	PLATE 001	F	10	CCC1(c2c(COC1=O)c(=O)n1Cc3c(c1c2)nc1ccc(cc1c3)O)O	C20H16N2O5	364.35	Hydroxy Camptothecine is an alkaloid isolated from the stem wood of the Chinese tree, Camptotheca acuminata. This compound selectively inhibits the nuclear enzyme DNA topoisomerase, type I. Several semisynthetic analogs of camptothecin have demonstrated antitumor activity.	DNA Damage/DNA Repair	Topoisomerase inhibitor	Topo I
109	1.0555	1.52237	1.28894	1.15261	1.1117	1.13215	T6235	Lapatinib Ditosylate	388082-77-7	PLATE 001	F	11	Cc1ccc(cc1)S(=O)(=O)O.Cc1ccc(cc1)S(=O)(=O)O.CS(=O)(=O)CCNCc1ccc(o1)c1cc2c(cc1)ncnc2Nc1cc(c(cc1)OCc1cc(ccc1)F)Cl	C29H26ClFN4O4S·2C7H8O3S	925.46	Lapatinib is an effective EGFR and ErbB2 inhibitor (IC50: 10.8/9.2 nM for EGFR/ErbB2).	Angiogenesis; MAPK; JAK/STAT signaling; Tyrosine Kinase/Adaptors	EGFR	EGFR; HER2/ErbB2
110	1.08217	1.11472	1.09844	1.20155	1.11626	1.1589	T6696	Tazarotene	118292-40-3	PLATE 001	F	12	CCOC(=O)c1cnc(cc1)C#Cc1cc2c(cc1)SCCC2(C)C	C21H21NO2S	351.46	Tazarotene is a synthetic, topical retinoid. Tazarotene induces the expression of tazarotene-induced gene 3 (TIG3), a tumor suppressor gene. In psoriasis, tazarotene normalizes abnormal keratinocyte differentiation and reduces their hyperproliferation.	Metabolism	Retinoid Receptor inhibitor	RAR
111	0.935814	1.03968	0.987748	0.853187	0.93541	0.894299	T6228	Irinotecan	97682-44-5	PLATE 001	F	13	C1(=O)OCc2c([C@]1(CC)O)cc1n(c2=O)Cc2c1nc1c(c2CC)cc(cc1)OC(=O)N1CCC(CC1)N1CCCCC1	C33H38N4O6	586.68	Irinotecan is an antineoplastic enzyme inhibitor primarily used in the treatment of colorectal cancer. It is a derivative of camptothecin that inhibits the action of topoisomerase I. Irinotecan prevents religation of the DNA strand by binding to topoisomerase I-DNA complex, and causes double-strand DNA breakage and cell death.	DNA Damage/DNA Repair	Topoisomerase inhibitor	Topo I
112	1.00589	1.96825	1.48707	1.10238	1.30015	1.20127	T6501	Fludarabine Phosphate	75607-67-9	PLATE 001	F	14	P(=O)(O)(O)OC[C@H]1O[C@H]([C@H]([C@@H]1O)O)n1cnc2c1nc(nc2N)F	C10H13FN5O7P	365.21	Fludarabine Phosphate is the phosphate salt of a fluorinated nucleotide antimetabolite analog of the antiviral agent vidarabine (ara-A) with antineoplastic activity. Fludarabine phosphate is rapidly dephosphorylated to 2-fluoro-ara-A and then phosphorylated intracellularly by deoxycytidine kinase to the active triphosphate, 2-fluoro-ara-ATP. This metabolite may inhibit DNA polymerase alpha, ribon…	DNA Damage/DNA Repair	DNA/RNA Synthesis inhibitor	DNA polymerase α; DNA polymerase δ
113	1.09023	1.20707	1.14865	1.15969	1.32751	1.2436	T6230	Imatinib	152459-95-5	PLATE 001	F	15	Cc1c(cc(cc1)NC(=O)c1ccc(cc1)CN1CCN(CC1)C)Nc1nccc(n1)c1cnccc1	C29H31N7O	493.6	matinib is an inhibitor of the receptor tyrosine kinases c-Abl, Bcr-Abl, PDGFR, and c-Kit (IC50: 600/100/100 nM).	Angiogenesis; Tyrosine Kinase/Adaptors; Cytoskeletal Signaling	Bcr-Abl; c-Kit; PDGFR	v-Abl; c-Kit; PDGFR
114	0.894884	1.08081	0.987846	0.889891	0.930091	0.909991	T3621	Brigatinib	1197953-54-0	PLATE 001	F	16	CN1CCN(CC1)C1CCN(CC1)c1cc(c(cc1)Nc1ncc(c(n1)Nc1ccccc1P(=O)(C)C)Cl)OC	C29H39ClN7O2P	584.09	Brigatinib is a highly potent and selective ALK inhibitor.	Angiogenesis; Immunology/Inflammation; Tyrosine Kinase/Adaptors; JAK/STAT signaling	ALK inhibitor; EGFR inhibitor; FLT inhibitor; IGF-1R inhibitor; ROS inhibitor	ALK; EGFR (C797S/del19); FLT3; IGF-1R; ROS1
115	0.532713	0.648629	0.590671	1.10367	0.99772	1.0507	T6239	Palbociclib hydrochloride	827022-32-2	PLATE 001	F	17	Cc1c(c(=O)n(c2nc(ncc12)Nc1ncc(cc1)N1CCNCC1)C1CCCC1)C(=O)C.Cl	C24H29N7O2·HCl	483.99	Palbociclib (PD-0332991) is a selective inhibitor of CDK4/6 (IC50s: 11/16 nM). It exhibits no inhibition against a panel of 36 additional protein kinases.	Cell Cycle/Checkpoint	CDK	CDK4/CyclinD1; CDK4/CyclinD3; CDK6/CyclinD2
116	0.522791	0.6443	0.583545	1.02125	0.957447	0.989348	T6199	Ribociclib	1211441-98-3	PLATE 001	F	18	CN(C)C(=O)c1cc2cnc(nc2n1C1CCCC1)Nc1ncc(cc1)N1CCNCC1	C23H30N8O	434.54	LEE011 is an orally available, and highly specific CDK4/6 inhibitor (IC50：10/39 nM).	Cell Cycle/Checkpoint	CDK inhibitor	CDK4
117	0.619535	0.865079	0.742307	1.06632	1.00152	1.03392	T6240	Palbociclib Isethionate	827022-33-3	PLATE 001	F	19	Cc1c(c(=O)n(c2nc(ncc12)Nc1ncc(cc1)N1CCNCC1)C1CCCC1)C(=O)C.C(CS(=O)(=O)O)O	C24H29N7O2·C2H6O4S	573.66	Palbociclib (PD-0332991) is a selective inhibitor of CDK4/6 (IC50s: 11/16 nM). It exhibits no inhibition against a panel of 36 additional protein kinases.	Cell Cycle/Checkpoint	CDK	CDK4/CyclinD1; CDK4/CyclinD3; CDK6/CyclinD2
118	1.43132	1.20274	1.31703	1.27817	1.2652	1.27168	T3617	Ivosidenib	1448347-49-6	PLATE 001	F	20	C1CC(=O)N([C@@H]1C(=O)N(c1cc(cnc1)F)[C@@H](c1ccccc1Cl)C(=O)NC1CC(C1)(F)F)c1nccc(c1)C#N	C28H22ClF3N6O3	582.97	Ivosidenib is an orally available inhibitor of isocitrate dehydrogenase type 1 (IDH1), with potential antineoplastic activity. Ivosidenib specifically inhibits a mutated form of IDH1 in the cytoplasm, which inhibits the formation of the oncometabolite, 2-hydroxyglutarate (2 hG). This may lead to both an induction of cellular differentiation and an inhibition of cellular proliferation in IDH1-expr…	Metabolism	Dehydrogenase inhibitor	IDH1
119	1.13364	1.18254	1.15809	1.03992	0.944529	0.992226	T3091	Carmustine	154-93-8	PLATE 001	F	21	C(CCl)NC(=O)N(CCCl)N=O	C5H9Cl2N3O2	214.05	Carmustine is a cell-cycle phase nonspecific alkylating antineoplastic agent.	DNA Damage/DNA Repair	DNA Alkylator/Crosslinker	DNA Alkylator
120	0.0682171	0.0606061	0.0644116	0.280103	0.175532	0.227817	T3380	Homoharringtonine	26833-87-4	PLATE 001	F	22	CC(C)(CCC[C@@](CC(=O)OC)(C(=O)O[C@H]1[C@H]2c3cc4c(cc3CCN3C2(CCC3)C=C1OC)OCO4)O)O	C29H39NO9	545.61	Homoharringtonine is an alkaloid inhibitor of protein synthesis with activity in myeloid malignancies. It might have clinical activity in some patients with myelodysplastic syndrome. Homoharringtonine enhances the paracellular permeability of Caco-2 cell monolayers by modulating the protein expression and localization of claudin isoforms. Homoharringtonine has anti-Y and antileukemic activities m…	JAK/STAT signaling; Stem Cells	STAT inhibitor	STAT3
121	1.06605	1.1176	1.09183	1.27624	1.10182	1.18903	T0272	Nilutamide	63612-50-0	PLATE 001	G	3	CC1(C)NC(=O)N(C1=O)c1cc(c(cc1)[N+](=O)[O-])C(F)(F)F	C12H10F3N3O4	317.22	Nilutamide, an antineoplastic hormonal agent, is mainly used in the treatment of prostate Y. Nilutamide is a pure, nonsteroidal anti-androgen with affinity for androgen receptors, but not for estrogen, progestogen, or glucocorticoid receptors. Therefore, Nilutamide can block the action of androgens of testicular and adrenal origin that stimulate the growth of malignant and normal prostatic tissue…	Endocrinology/Hormones	Androgen Receptor antagonist	Androgen Receptor
122	1.25271	1.39971	1.32621	1.16098	0.955167	1.05807	T1384	Chlorpromazine hydrochloride	69-09-0	PLATE 001	G	4	Cl.CN(C)CCCN1c2ccccc2Sc2c1cc(Cl)cc2	C17H19ClN2S·HCl	355.32	Chlorpromazine hydrochloride is the prototypical phenothiazine antipsychotic drug. Like the other drugs in this class chlorpromazine's antipsychotic actions are thought to be due to long-term adaptation by the brain to blocking DOPAMINE RECEPTORS. Chlorpromazine has several other actions and therapeutic uses, including as an antiemetic and in the treatment of intractable hiccup.	GPCR/G Protein; Neuroscience	5-HT Receptor antagonist; Dopamine Receptor antagonist	5-HT2A; D2
123	1.26884	1.52309	1.39596	0.980039	0.965805	0.972922	T0270	Hydrocortisone butyrate	13609-67-1	PLATE 001	G	5	O([C@]1([C@@]2([C@H]([C@H]3[C@@H]([C@@]4(C(=CC(=O)CC4)CC3)C)[C@@H](O)C2)CC1)C)C(=O)CO)C(=O)CCC	C25H36O6	432.55	Hydrocortisone Butyrate is a synthetic glucocorticoid receptor agonist with antiinflammatory, antipruritic and vasoconstrictive effects.	GPCR/G Protein; Metabolism	Annexin A; GR	Annexin A1; Glucocorticoid Receptor
124	1.01209	1.35209	1.18209	0.985834	1.28799	1.13691	T1408	Capecitabine	154361-50-9	PLATE 001	G	6	[C@H]1(n2c(=O)nc(c(c2)F)NC(=O)OCCCCC)[C@@H]([C@@H]([C@H](O1)C)O)O	C15H22FN3O6	359.35	Capecitabine is a fluoropyrimidine carbamate belonging to the class of antineoplastic agents called antimetabolites. As a prodrug, capecitabine is selectively activated by tumor cells to its cytotoxic moiety, 5-fluorouracil (5-FU); subsequently, 5-FU is metabolized to two active metabolites, 5-fluoro-2-deoxyuridine monophosphate (FdUMP) and 5-fluorouridine triphosphate (FUTP) by both tumor cells …	DNA Damage/DNA Repair	DNA/RNA Synthesis inhibitor	Thymidine phosphorylase
125	1.50636	1.26335	1.38485	1.0058	1.02508	1.01544	T0288	Procodazole	23249-97-0	PLATE 001	G	7	OC(=O)CCc1nc2ccccc2[nH]1	C10H10N2O2	190.2	Procodazole is a non-specific active immunoprotective agent against viral and bacterial infections.	Microbiology&Virology	Antibacterial	Antibacterial
126	1.14481	1.21789	1.18135	1.0953	1.08891	1.0921	T1414	Mesna	19767-45-4	PLATE 001	G	8	[Na+].[O-]S(=O)(=O)CCS	C2H5NaO3S2	164.18	Mesna is a sulfhydryl compound used to prevent urothelial toxicity by inactivating metabolites from antineoplastic agents, such as ifosfamide or cyclophosphamide.	Others	Others	Others
127	1.33891	1.52092	1.42992	0.838377	0.990881	0.914629	T0289	Aminacrine	90-45-9	PLATE 001	G	9	Nc1c2ccccc2nc2ccccc12	C13H10N2	194.23	9-Aminoacridine is a highly fluorescent anti-infective dye used clinically as a topical antiseptic and experimentally as a mutagen, due to its interaction with DNA. It is also used as an intracellular pH indicator.	Others	Others	Others
128	1.08589	1.44084	1.26336	0.952994	0.927052	0.940023	T1417	Mechlorethamine hydrochloride	55-86-7	PLATE 001	G	10	Cl.CN(CCCl)CCCl	C5H12Cl3N	192.51	Mechlorethamine is the prototype of alkylating agents, it works by binding to DNA, crosslinking two strands and preventing cell duplication.	DNA Damage/DNA Repair	DNA/RNA Synthesis inhibitor	DNA/RNA Synthesis
129	0.533953	0.645743	0.589848	0.537025	0.522796	0.529911	T0297	Clofarabine	123318-82-1	PLATE 001	G	11	Nc1nc(Cl)nc2n(cnc12)[C@@H]1O[C@H](CO)[C@@H](O)[C@@H]1F	C10H11ClFN5O3	303.68	Clofarabinem, a second generation purine nucleoside analog with antineoplastic activity, inhibits the enzymatic activities of ribonucleotide reductase (IC50 = 65 nM) and DNA polymerase.	DNA Damage/DNA Repair	DNA/RNA Synthesis inhibitor	RR
130	1.63845	1.7619	1.70018	1.03155	1.21657	1.12406	T1428	Trifluridine	70-00-8	PLATE 001	G	12	[C@@H]1(n2cc(c(=O)[nH]c2=O)C(F)(F)F)O[C@@H]([C@H](C1)O)CO	C10H11F3N2O5	296.2	Trifluridine is a fluorinated thymidine analog with potential antineoplastic activity. Trifluridine is incorporated into DNA and inhibits thymidylate synthase, resulting in inhibition of DNA synthesis, inhibition of protein synthesis, and apoptosis. This agent also exhibits antiviral activity.	DNA Damage/DNA Repair	DNA/RNA Synthesis inhibitor	DNA/RNA Synthesis; Thymidylate synthase
131	1.60744	1.38167	1.49456	0.948487	0.912614	0.93055	T0337	Prednisolone-21-acetate	52-21-1	PLATE 001	G	13	O[C@]1([C@@]2([C@H]([C@H]3[C@@H]([C@@]4(C(=CC(=O)C=C4)CC3)C)[C@@H](O)C2)CC1)C)C(=O)COC(=O)C	C23H30O6	402.48	Prednisolone Acetate is the acetate salt form of prednisolone, a synthetic glucocorticoid with anti-inflammatory and immunomodulating properties.	Metabolism	GR inhibitor	Glucocorticoid Receptor
132	0.883101	1.61472	1.24891	0.46877	0.557751	0.51326	T1448	Dasatinib	302962-49-8	PLATE 001	G	14	n1cc(sc1Nc1nc(nc(N2CCN(CC2)CCO)c1)C)C(=O)Nc1c(cccc1C)Cl	C22H26ClN7O2S	488.01	Dasatinib is a potent inhibitor of the Bcr-Abl and Src family (IC50s: 0.6, 0.8, 79 and 37 nM for Abl, Src, c-Kit, and c-KitD816V, respectively).	Angiogenesis; Tyrosine Kinase/Adaptors; Cytoskeletal Signaling	Bcr-Abl; c-Kit; Src	Abl; c-Kit (D816V); c-Kit (wt); Src
133	0.943876	1.27922	1.11155	0.840953	0.908815	0.874884	T0486	Irinotecan hydrochloride trihydrate	136572-09-3	PLATE 001	G	15	O=C(N1CCC(N2CCCCC2)CC1)Oc1ccc2nc3c(Cn4c(=O)c5COC(=O)[C@](c5cc34)(O)CC)c(CC)c2c1.O.Cl.O.O	C33H45ClN4O9	677.18	Irinotecan HCl-trihydrate keeps DNA from unwinding by inhibiting topoisomerase 1.	DNA Damage/DNA Repair	Topoisomerase inhibitor	Topo I
134	1.2614	1.7518	1.5066	0.918223	0.840426	0.879324	T1452	Axitinib	319460-85-0	PLATE 001	G	16	c1(ccc2c(c1)[nH]nc2/C=C/c1ncccc1)Sc1c(cccc1)C(=O)NC	C22H18N4OS	386.47	Axitinib is an orally bioavailable tyrosine kinase inhibitor with IC50s of 0.1, 0.2, 0.1-0.3, 1.7, 1.6 nM for VEGFR1, VEGFR2, VEGFR3, c-kit, and PDGFRβ, respectively.	Angiogenesis; Tyrosine Kinase/Adaptors	PDGFR; VEGFR; c-Kit	PDGFRβ; VEGFR1; VEGFR2; VEGFR3; c-kit
135	1.06047	1.46465	1.26256	1.16935	1.32903	1.24919	T0489	Flutamide	13311-84-7	PLATE 001	G	17	CC(C)C(=O)Nc1cc(c(cc1)[N+](=O)[O-])C(F)(F)F	C11H11F3N2O3	276.21	Flutamide is an antiandrogen with about the same potency as cyproterone in rodent and canine species.	Endocrinology/Hormones	Androgen Receptor antagonist	Androgen Receptor
136	1.55845	1.66595	1.6122	0.923374	1.06003	0.991702	T1464	Toremifene citrate	89778-27-8	PLATE 001	G	18	C(=C(\c1ccccc1)/CCCl)(\c1ccc(cc1)OCCN(C)C)/c1ccccc1.C(CC(=O)O)(CC(=O)O)(C(=O)O)O	C32H36ClNO8	598.08	Toremifene citrate is a selective estrogen receptor modulator (SERM). It is an estrogen agonist for bone tissue and cholesterol metabolism but is antagonistic on the mammary and uterine tissue.	Endocrinology/Hormones	Estrogen/progestogen Receptor modulator	ER
137	0.991008	1.25036	1.12068	1.34578	1.32295	1.33437	T0492	Dimethyl fumarate	624-49-7	PLATE 001	G	19	COC(=O)/C=C/C(=O)OC	C6H8O4	144.13	Dimethyl fumarate, a fumarate derivative, is used as antiinflammatory and immunomodulatory agent.	Others	Others	KEAP1-Nrf2
138	1.02884	1.20202	1.11543	0.987122	1.33359	1.16035	T1473	Trilostane	13647-35-3	PLATE 001	G	20	[C@]123[C@@]([C@@H]4[C@@H](CC3)[C@H]3[C@](CC4)([C@H](CC3)O)C)(CC(=C([C@H]1O2)O)C#N)C	C20H27NO3	329.43	Trilostane is a synthetic derivative of androstane with adrenocortical suppressive properties. Trilostane reversibly inhibits 3 beta-hydroxysteroid dehydrogenase delta 5-4 isomerase in the adrenal cortex.	Metabolism	Dehydrogenase inhibitor	3 β-hydroxysteroid dehydrogenase
139	1.10946	1.41847	1.26396	0.799742	0.767477	0.78361	T0520	Lenvatinib	417716-92-8	PLATE 001	G	21	COc1cc2nccc(Oc3cc(Cl)c(NC(=O)NC4CC4)cc3)c2cc1C(=O)N	C21H19ClN4O4	426.85	Lenvatinib is a Kinase Inhibitor. The mechanism of action of lenvatinib is as a Receptor Tyrosine Kinase Inhibitor.	Angiogenesis; Tyrosine Kinase/Adaptors	FGFR inhibitor; PDGFR inhibitor; VEGFR inhibitor	FGFR1; PDGFRβ; VEGFR1/FLT1; VEGFR2/KDR; VEGFR3/FLT4
140	1.14915	1.52958	1.33936	1.11526	0.99772	1.05649	T1477	AICAR (Acadesine)	2627-69-2	PLATE 001	G	22	[C@@H]1(n2c(c(nc2)C(=O)N)N)O[C@@H]([C@H]([C@H]1O)O)CO	C9H14N4O5	258.24	Acadesine is an AMP-activated protein kinase activator which is used for the treatment of acute lymphoblastic leukemia and may have applications in treating other disorders such as diabetes.	PI3K/Akt/mTOR signaling	AMPK activator	AMPK
141	0.795039	1.09091	0.942974	0.856407	0.819909	0.838158	T6116	Bleomycin Sulfate	9041-93-4	PLATE 001	H	3	S(=O)(=O)([O-])[O-].O([C@H]1[C@@H](O)[C@H](O)[C@@H](O[C@H]1O[C@H]([C@@H](NC(=O)c1nc(nc(N)c1C)[C@@H](NC[C@H](N)C(=O)N)CC(=O)N)C(=O)N[C@@H]([C@@H](O)[C@H](C)C(=O)N[C@H]([C@H](O)C)C(=O)NCCc1scc(n1)c1sc(cn1)C(=O)NCCC[S+](C)C)C)c1[nH]cnc1)CO)[C@@H]1O[C@@H]([C@@H](O)[C@@H](OC(=O)N)[C@@H]1O)CO.O([C@H]1[C@@H](O)[C@H](O)[C@@H](O[C@H]1O[C@H]([C@@H](NC(=O)c1nc(nc(N)c1C)[C@@H](NC[C@H](N)C(=O)N)CC(=O)N)C(=O)N…	C55H85N17O25S4	1512.62	Bleomycin Sulfate, a glycopeptide antibiotic, is an anticancer agent for squamous cell carcinomas (SCC). In UT-SCC-19A cells, the IC50 of Bleomycin Sulfate is 4 nM.	DNA Damage/DNA Repair	DNA/RNA Synthesis inhibitor	DNA/RNA Synthesis
142	0.938295	1.31097	1.12463	1.00258	0.99848	1.00053	T3626	Acalabrutinib	1420477-60-6	PLATE 001	H	4	CC#CC(=O)N1CCC[C@H]1c1nc(c2n1ccnc2N)c1ccc(cc1)C(=O)Nc1ccccn1	C26H23N7O2	465.51	Acalabrutinib, also known as ACP-196, is an orally available inhibitor of Bruton’s tyrosine kinase (BTK) with potential antineoplastic activity. Upon administration, ACP-196 inhibits the activity of BTK and prevents the activation of the B-cell antigen receptor (BCR) signaling pathway. This prevents both B-cell activation and BTK-mediated activation of downstream survival pathways. This leads to …	Angiogenesis	BTK inhibitor	BTK
143	1.26016	1.30447	1.28231	0.948487	0.927812	0.938149	T6216	Abiraterone	154229-19-3	PLATE 001	H	5	C[C@]12CC[C@@H](CC1=CC[C@H]1[C@@H]3CC=C(c4cccnc4)[C@@]3(C)CC[C@H]21)O	C24H31NO	349.51	Abiraterone (CB-7598) is an effective steroidal cytochrome P450 17alpha-hydroxylase-17, 20-lyase (CYP17) inhibitor (IC50: 4 nM).	Metabolism	P450 inhibitor	CYP17
144	0.0514729	0.141414	0.0964435	0.636832	0.794073	0.715452	T3623	Cobimetinib	934660-93-2	PLATE 001	H	6	C1CCN[C@@H](C1)C1(CN(C1)C(=O)c1c(c(c(cc1)F)F)Nc1c(cc(cc1)I)F)O	C21H21F3IN3O2	531.32	Cobimetinib is a selective inhibitor of mitogen-activated protein kinase kinase (MEK) (IC50: 0.9 nM). Cobimetinib specifically binds to and inhibits the catalytic activity of MEK1, resulting in inhibition of extracellular signal-related kinase 2 (ERK2) phosphorylation and activation and decreased tumor cell proliferation.	MAPK	MEK inhibitor	MEK1
145	0.429767	1.03175	0.730757	0.872505	0.920213	0.896359	T3111	abemaciclib mesylate	1231930-82-7	PLATE 001	H	7	CCN1CCN(Cc2ccc(Nc3nc(c4cc(F)c5nc(C)n(C(C)C)c5c4)c(F)cn3)nc2)CC1.CS(=O)(=O)O	C27H32F2N8·CH4O3S	602.7	LY2835219 is a specific and effective inhibitor of CDK4(IC50=2 nM) and CDK6(IC50=10 nM).	Cell Cycle/Checkpoint	CDK inhibitor	CDK4; CDK6
146	0.813023	0.90404	0.858532	1.04379	1.22872	1.13625	T3634	Osimertinib mesylate	1421373-66-1	PLATE 001	H	8	OS(=O)(=O)C.C(=O)(C=C)Nc1c(cc(c(c1)Nc1nc(ccn1)c1c2c(cccc2)n(c1)C)OC)N(C)CCN(C)C	C29H37N7O5S	595.71	Osimertinib (AZD-9291) is an irreversible and mutant selective EGFR inhibitor (IC50s: 12/1 nM for EGFR(L858R) and EGFR(L858R/T790M)).	Angiogenesis; JAK/STAT signaling; Tyrosine Kinase/Adaptors	EGFR	EGFR (L858R); EGFR (L858R/T790M)
147	0.907907	1.13203	1.01997	1.02125	0.969605	0.995427	T6226	Pemetrexed Disodium Hydrate	357166-30-4	PLATE 001	H	9	[Na+].[Na+].Nc1nc(=O)c2c(CCc3ccc(cc3)C(=O)N[C@@H](CCC([O-])=O)C([O-])=O)c[nH]c2[nH]1	C20H21N5O6·5/2H2O·2Na	516.42	Pemetrexed Disodium Hydrate is a new-type antifolate and antimetabolite for TS, DHFR, and GARFT. The Ki of Pemetrexed Disodium Hydrate for TS, DHFR and GARFT is 1.3 nM, 7.2 nM and 65 nM, respectively.	DNA Damage/DNA Repair; Metabolism	DHFR inhibitor; DNA/RNA Synthesis inhibitor	DHFR; DHFR; GARFT; Thymidylate synthase
148	1.04372	1.49206	1.26789	0.965873	0.967325	0.966599	T3658	TAS-102	733030-01-8	PLATE 001	H	10	Cl.Clc1c(CN2CCCC2=N)[nH]c(=O)[nH]c1=O.OC[C@H]1O[C@H](C[C@@H]1O)n1cc(c(=O)[nH]c1=O)C(F)(F)F.OC[C@H]1O[C@H](C[C@@H]1O)n1cc(c(=O)[nH]c1=O)C(F)(F)F	C29H34Cl2F6N8O12	871.53	TAS-102 is a novel oral combination drug containing trifluridine (TFT) and Tipiracil hydrochloride (TTP) in a molar ratio of 2:1.	DNA Damage/DNA Repair	DNA/RNA Synthesis	DNA/RNA Synthesis
149	1.23225	1.46032	1.34628	0.971024	0.913374	0.942199	T2756	Swertiamarin	17388-39-5	PLATE 001	H	11	C=C[C@H]1[C@H](OC=C2[C@]1(CCOC2=O)O)O[C@H]1[C@@H]([C@H]([C@@H]([C@H](O1)CO)O)O)O	C16H22O10	374.34	Swertiamarin is a common secoiridoid found among the members of Gentianaceae with anti-inflammatory, anticancer, hypoglycemic and hypolipidemic activities.	Others	Others	Others
150	0.994109	1.21212	1.10311	1.05087	1.30015	1.17551	T6153	Icotinib	610798-31-7	PLATE 001	H	12	C#Cc1cc(Nc2ncnc3cc4c(OCCOCCOCCO4)cc23)ccc1	C22H21N3O4	391.42	Icotinib is an orally available quinazoline-based inhibitor of epidermal growth factor receptor (EGFR), with potential antineoplastic activity.	Angiogenesis; JAK/STAT signaling; Tyrosine Kinase/Adaptors	EGFR inhibitor	EGFR
151	0.40062	0.600289	0.500454	0.560206	0.557751	0.558978	T2217	Cephalomannine	71610-00-9	PLATE 001	H	13	O1[C@H]2[C@](OC(=O)C)([C@@H]3[C@@]([C@@H](O)C2)(C(=O)[C@H](OC(=O)C)C2=C([C@@H](OC(=O)[C@H](O)[C@@H](NC(=O)/C(=C/C)/C)c4ccccc4)C[C@@](O)([C@H]3OC(=O)c3ccccc3)C2(C)C)C)C)C1	C45H53NO14	831.91	Cephalomannine is a taxol derivative obtained from Taxus yunnanensis with antitumor activity.	Cytoskeletal Signaling	Microtubule Associated	Microtubule/Tubulin
152	0.655504	0.905483	0.780494	0.638764	0.649696	0.64423	T6213	Vinorelbine Tartrate	125317-39-7	PLATE 001	H	14	[C@]1(c2c(c3c([nH]2)cccc3)CN2CC(=C[C@@H](C1)C2)CC)(C(=O)OC)c1cc2[C@@]34[C@H]([C@]([C@@H]([C@]5([C@@H]3N(CC4)CC=C5)CC)OC(=O)C)(C(=O)OC)O)N(c2cc1OC)C.OC(=O)[C@@H]([C@H](C(=O)O)O)O.OC(=O)[C@@H]([C@H](C(=O)O)O)O	C45H54N4O8·2C4H6O6	1079.11	Vinorelbine Tartrate, a semi-synthetic vinca alkaloid, interacts with tubulin resulting in mitosis inhibition.	Cytoskeletal Signaling	Microtubule Associated inhibitor	Tubulin
153	1.09023	1.2785	1.18437	1.00129	1.25532	1.1283	T1488	Procarbazine hydrochloride	366-70-1	PLATE 001	H	15	c1(C(=O)NC(C)C)ccc(cc1)CNNC.Cl	C12H19N3O·HCl	257.76	Procarbazine Hydrochloride is the hydrochloride salt of a methylhydrazine derivative with antineoplastic and mutagenic activities. Although the exact mode of cytotoxicity has not been elucidated, procarbazine, after metabolic activation, appears to inhibit the trans-methylation of methionine into transfer RNA (t-RNA), thereby preventing protein synthesis and consequently DNA and RNA synthesis. Th…	DNA Damage/DNA Repair	DNA/RNA Synthesis inhibitor	DNA/RNA Synthesis
154	0.462016	0.959596	0.710806	0.132646	0.0524316	0.0925391	T6165	Bardoxolone Methyl	218600-53-4	PLATE 001	H	16	C[C@@]12CC[C@]3(CCC(C[C@H]3[C@H]1C(=O)C=C1[C@]2(CC[C@@H]2[C@@]1(C=C(C(=O)C2(C)C)C#N)C)C)(C)C)C(=O)OC	C32H43NO4	505.69	Bardoxolone Methyl, an IKK inhibitor, exhibits effective proapoptotic and anti-inflammatory activities.	NF-Κb	IκB/IKK inhibitor	IKK
155	0.0303876	0.034632	0.0325098	0.33548	0.391337	0.363409	T1511	Daunorubicin hydrochloride	23541-50-6	PLATE 001	H	17	Cl.c12c([C@H](C[C@@](C2)(C(=O)C)O)O[C@H]2C[C@@H]([C@@H]([C@@H](O2)C)O)N)c(c2c(c1O)C(=O)c1c(C2=O)c(ccc1)OC)O	C27H29NO10·HCl	563.99	Daunorubicin hydrochloride, an anthracycline aminoglycoside antineoplastic, inhibits DNA replication and repair and RNA and protein synthesis.	DNA Damage/DNA Repair	DNA/RNA Synthesis inhibitor	DNA synthesis
156	0.528372	0.97619	0.752281	0.732775	1.0114	0.872087	T6019	Volasertib	755038-65-4	PLATE 001	H	18	CC[C@@H]1C(=O)N(c2cnc(nc2N1C(C)C)Nc1c(cc(cc1)C(=O)N[C@H]1CC[C@@H](CC1)N1CCN(CC1)CC1CC1)OC)C	C34H50N8O3	618.81	Volasertib (BI-6727) is a potent inhibitor of PLK1 (IC50: 0.87 nM), inducing mitotic arrest and apoptosis. It also inhibits PLK2/PLK3 (IC50s: 5/56 nM).	Cell Cycle/Checkpoint	PLK	PLK1
157	1.09581	1.22511	1.16046	0.998712	1.04863	1.02367	T1656	Vandetanib	443913-73-3	PLATE 001	H	19	COc1c(OCC2CCN(C)CC2)cc2ncnc(Nc3c(F)cc(Br)cc3)c2c1	C22H24BrFN4O2	475.31	Vandetanib is a potent inhibitor of VEGFR2 (IC50: 40 nM). It also inhibits VEGFR3 and EGFR.	Angiogenesis; JAK/STAT signaling; Tyrosine Kinase/Adaptors	EGFR; VEGFR	EGFR; VEGFR2; VEGFR3
158	1.03256	1.45599	1.24427	1.02382	1.00608	1.01495	T6485	Embelin	550-24-3	PLATE 001	H	20	CCCCCCCCCCCC1=C(C(=O)C=C(C1=O)O)O	C17H26O4	294.39	Embelin, isolated from the Japanese Ardisia herb, is an inhibitor of the X-linked inhibitor of apoptosis (IC50: 4.1 uM).	Apoptosis; GPCR/G Protein; Metabolism	IAP inhibitor; Lipoxygenase inhibitor; Prostaglandin Receptor inhibitor	XIAP; 5-Lipoxygenase; mPGES-1
159	1.0586	1.32468	1.19164	1.10109	1.05243	1.07676	T2410	Nedaplatin	95734-82-0	PLATE 001	H	21	[O-]CC(=O)[O-].[Pt+2].N.N	C2H8N2O3Pt	303.18	Nedaplatin is a derivative of cisplatin and DNA damage agent for tumor colony forming units (IC50: 94 μM). Containing a novel ring structure in which glycolate is bound to the platinum by a bidentate ligand, nedaplatin forms reactive platinum complexes that bind to nucleophilic groups in DNA, resulting in intrastrand and interstrand DNA cross-links, apoptosis and cell death.	DNA Damage/DNA Repair	DNA/RNA Synthesis inhibitor	DNA synthesis
160	0.99969	2.52525	1.76247	0.517064	0.852584	0.684824	T6890	Mitomycin C	50-07-7	PLATE 001	H	22	CO[C@]12[C@H]3N[C@H]3CN1C1=C([C@H]2COC(N)=O)C(=O)C(N)=C(C)C1=O	C15H18N4O5	334.37	Mitomycin C, an antineoplastic antibiotic, is used to treat different cancers by inhibiting DNA synthesis.	DNA Damage/DNA Repair	DNA/RNA Synthesis inhibitor	DNA synthesis
161	1.12682	1.1241	1.12546	0.980683	1.03191	1.0063	T2741	Glycyrrhizin	1405-86-3	PLATE 001	I	3	CC1([C@@H]2CC[C@@]3([C@@H]([C@]2(CC[C@@H]1O[C@@H]1[C@@H]([C@H]([C@@H]([C@H](O1)C(=O)O)O)O)OC1[C@@H]([C@H]([C@@H]([C@H](O1)C(=O)O)O)O)O)C)C(=O)C=C1[C@]3(CC[C@@]2([C@H]1C[C@@](CC2)(C)C(=O)O)C)C)C)C	C42H62O16	822.93	Glycyrrhizic acid is a triterpenoid saponinl with anti-tumor and anti-diabetic activities.	Metabolism	Dehydrogenase inhibitor	Dehydrogenase
162	1.00093	1.31385	1.15739	0.770766	0.720365	0.745566	T1523	Teniposide	29767-20-2	PLATE 001	I	4	O1COc2c1cc1[C@H]([C@@H]3[C@@H]([C@@H](c1c2)c1cc(c(c(c1)OC)O)OC)C(=O)OC3)O[C@H]1[C@@H]([C@H]([C@@H]2O[C@@H](OC[C@H]2O1)c1cccs1)O)O	C32H32O13S	656.66	Teniposide, a semisynthetic derivative of podophyllotoxin with antitumor activity, inhibits DNA synthesis by forming a complex with topoisomerase II and DNA.	DNA Damage/DNA Repair	Topoisomerase inhibitor	Topo II
163	1.0307	1.37518	1.20294	1.01739	0.928571	0.972979	T2979	DL-Menthol	89-78-1	PLATE 001	I	5	C1(CC(C(CC1)C(C)C)O)C	C10H20O	156.15	DL-Menthol is a racemic mixture of the monoterpene alcohols (–)-menthol and (+)-menthod, which have been found in Cannabis. (–)-Menthol is more common than (+)-menthol in nature and exhibits analgesic, antibacterial, and anticancer properties, as well as inhibits cholinesterase.2 (+)-Menthol inhibits the growth of F. verticillioides (MIC: 1.5 mM) but, unlike (–)-menthol, does not exhibit analgesi…	Others	Others	Others
164	1.05054	1.19986	1.1252	1.03477	0.902736	0.968753	T1524	Nilotinib	641571-10-0	PLATE 001	I	6	Cc1cn(c2cc(C(F)(F)F)cc(c2)NC(=O)c2ccc(c(Nc3nc(c4cnccc4)ccn3)c2)C)cn1	C28H22F3N7O	529.52	Nilotinib is a second-generation Bcr-Abl tyrosine kinase inhibitor with antineoplastic activity.	Angiogenesis; Cytoskeletal Signaling	Bcr-Abl	Bcr-Abl
165	0.408682	0.655123	0.531902	0.571797	0.610942	0.591369	T0374L	Sunitinib	557795-19-4	PLATE 001	I	7	CCN(CC)CCNC(=O)c1c(C)[nH]c(/C=C/2\C(=O)Nc3c2cc(F)cc3)c1C	C22H27FN4O2	398.47	Sunitinib, a multi-targeted RTK inhibitor, is targeting PDGFRβ and VEGFR2 (Flk-1) with IC50 of 2 nM and 80 nM and also inhibits c-Kit.	Angiogenesis; Tyrosine Kinase/Adaptors	c-Kit inhibitor; FLT inhibitor; PDGFR inhibitor; VEGFR inhibitor	c-Kit; FLT3; PDGFRβ; VEGFR2
166	1.15907	1.0772	1.11814	0.886671	1.31459	1.10063	T1535	Sodium Phenylbutyrate	1716-12-7	PLATE 001	I	8	[Na+].[O-]C(=O)CCCc1ccccc1	C10H11NaO2	186.18	Sodium Phenylbutyrate, a transcriptional regulator, reversibly inhibits class I and II histone deacetylases (HDACs )resulting in a global increase in gene expression, decreased cellular proliferation, increased cell differentiation, and the induction of apoptosis in susceptible tumor cell populations.	Chromatin/Epigenetic; DNA Damage/DNA Repair; NF-Κb	HDAC inhibitor	HDAC
167	1.15411	1.28571	1.21991	0.462331	0.550152	0.506241	T1448L	Dasatinib monohydrate	863127-77-9	PLATE 001	I	9	n1cc(sc1Nc1nc(nc(N2CCN(CC2)CCO)c1)C)C(=O)Nc1c(cccc1C)Cl.O	C22H28ClN7O3S	506.03	Dasatinib is an orally bioavailable synthetic small molecule-inhibitor of SRC-family protein-tyrosine kinases. Dasatinib binds to and inhibits the growth-promoting activities of these kinases. Apparently, because of its less stringent binding affinity for the BCR-ABL kinase, dasatinib has been shown to overcome the resistance to imatinib of chronic myeloid leukemia (CML) cells harboring BCR-ABL k…	Angiogenesis; Tyrosine Kinase/Adaptors; Cytoskeletal Signaling	Bcr-Abl inhibitor; c-Kit inhibitor; Ephrin Receptor inhibitor; Src inhibitor	Abl; c-Kit (D816V); c-Kit (wt); EphA2; Src
168	1.1876	1.29509	1.24135	0.777205	0.860182	0.818694	T1537	Rapamycin	53123-88-9	PLATE 001	I	10	C[C@@H]1CC[C@H]2C[C@@H](/C(=C/C=C/C=C/[C@H](C[C@H](C(=O)[C@@H]([C@@H](/C(=C/[C@H](C(=O)C[C@H](OC(=O)[C@@H]3CCCCN3C(=O)C(=O)[C@@]1(O2)O)[C@H](C)C[C@@H]4CC[C@H]([C@@H](C4)OC)O)C)/C)O)OC)C)C)/C)OC	C51H79NO13	914.18	Rapamycin, a macrolide compound obtained from Streptomyces hygroscopicus, is a potent and specific mTOR inhibitor (IC50: 0.1 nM in HEK293 cells).	PI3K/Akt/mTOR signaling; Autophagy	mTOR inhibitor; Autophagy activator	mTOR; Autophagy
169	1.04868	1.20274	1.12571	1.00129	1.09119	1.04624	T0078L	Lapatinib ditosylate monohydrate	388082-78-8	PLATE 001	I	11	n1cnc(c2cc(ccc12)c1oc(cc1)CNCCS(=O)(=O)C)Nc1cc(c(cc1)OCc1cc(ccc1)F)Cl.c1(ccc(cc1)C)S(=O)(=O)O.O.c1(ccc(cc1)C)S(=O)(=O)O	C29H26ClFN4O4S·2(C7H8O3S)·H2O	943.47	Lapatinib is a tyrosine kinase receptor inhibitor used in the therapy of advanced breast cancer and other solid tumors. Lapatinib therapy is associated with transient elevations in serum aminotransferase levels and rare instances of clinically apparent acute liver injury.	Angiogenesis; JAK/STAT signaling; Tyrosine Kinase/Adaptors	EGFR inhibitor	EGFR; HER2/ErbB2
170	1.13054	1.02597	1.07826	0.876368	0.906535	0.891452	T1538	Melphalan	148-82-3	PLATE 001	I	12	C1=CC(=CC=C1C[C@@H](C(=O)O)N)N(CCCl)CCCl	C13H18Cl2N2O2	305.21	Melphalan is a phenylalanine derivative of nitrogen mustard with antineoplastic activity.	DNA Damage/DNA Repair	DNA Alkylating	DNA
171	0.576124	1.02453	0.800328	0.987122	1.18541	1.08627	T0214L	Pioglitazone hydrochloride	112529-15-4	PLATE 001	I	13	Cl.CCc1cnc(CCOc2ccc(CC3SC(=O)NC3=O)cc2)cc1	C19H20N2O3S·HCl	392.9	Pioglitazone Hydrochloride is the hydrochloride salt of an orally-active thiazolidinedione with antidiabetic properties and potential antineoplastic activity.	Metabolism	PPAR agonist	human PPARγ; mouse PPARγ
172	1.12992	0.468975	0.799449	0.952994	1.23404	1.09352	T1548	8-Methoxypsoralen	298-81-7	PLATE 001	I	14	COc1c2oc(=O)ccc2cc2c1occ2	C12H8O4	216.19	Methoxsalen is a Photoactivated Radical Generator and Psoralen. The mechanism of action of methoxsalen is as a Photoabsorption. The physiologic effect of methoxsalen is by means of Photosensitizing Activity.	DNA Damage/DNA Repair	DNA Alkylation agonist	DNA
173	0.928372	1.0368	0.982584	1.02576	0.945289	0.985523	T0595	Naringin	10236-47-2	PLATE 001	I	15	C[C@H]1[C@@H]([C@H]([C@H]([C@@H](O1)O[C@@H]2[C@H]([C@@H]([C@H](O[C@H]2OC3=CC(=C4C(=O)C[C@H](OC4=C3)C5=CC=C(C=C5)O)O)CO)O)O)O)O)O	C27H32O14	580.53	Naringin, a flavanone glycoside, exerts various of pharmacological effects such as blood lipid lowering, antioxidant activity, anticancer activity, and inhibition of cytochrome P450 enzymes.	Metabolism	P450 antagonist	CYP450
174	0.906667	1.21573	1.0612	1.00708	0.995441	1.00126	T1558	Resveratrol	501-36-0	PLATE 001	I	16	Oc1ccc(/C=C/c2cc(O)cc(O)c2)cc1	C14H12O3	228.24	Resveratrol is a polyphenolic phytoalexin with antioxidant and chemopreventive activities. It has a wide spectrum of targets including COX, SIRT, LOC, etc.	Chromatin/Epigenetic; Immunology/Inflammation; DNA Damage/DNA Repair; Metabolism; NF-Κb; Neuroscience	COX; DNA/RNA Synthesis; IκB/IKK; Lipoxygenase; NADPH; Sirtuin	COX-1; COX-2; DNA polymerase α; IKKβ; LOX; Quinone reductase 2; SIRT1; SIRT2
175	0.977984	1.69841	1.3382	0.972312	1.24924	1.11078	T0964	Floxuridine	50-91-9	PLATE 001	I	17	[C@@H]1(n2c(=O)[nH]c(=O)c(c2)F)O[C@@H]([C@H](C1)O)CO	C9H11FN2O5	246.19	Floxuridine is an antimetabolite, floxuridine inhibits thymidylate synthase, resulting in disruption of DNA synthesis and cytotoxicity.	DNA Damage/DNA Repair	DNA/RNA Synthesis inhibitor	Thymidylate synthase
176	1.01891	1.28644	1.15268	0.998712	1.0038	1.00126	T1562	Rebamipide	90098-04-7	PLATE 001	I	18	OC(=O)C(Cc1cc(=O)[nH]c2ccccc12)NC(=O)c1ccc(Cl)cc1	C19H15ClN2O4	370.79	Rebamipide is a quinolinone derivative with anti-ulcer and anti-inflammatory activities. Rebamipide induces cyclooxygenase 2 (COX2) synthesis which results in an increase in endogenous prostaglandin synthesis in the gastric mucosa. This agent also inhibits H. pylori-induced production of tumor necrosis factor (TNF) alpha and subsequent inflammation of the gastric mucosa. In addition, rebamipide s…	oxidation-reduction	Free radical scavengers inhibitor	Free radical scavengers
177	0.964341	1.27128	1.11781	0.968448	1.29787	1.13316	T0981	Noscapine hydrochloride	912-60-7	PLATE 001	I	19	c12[C@H]([C@@H]3c4c(C(=O)O3)c(c(cc4)OC)OC)[NH+](CCc2cc2c(c1OC)OCO2)C.[Cl-]	C22H23NO7·HCl·xH2O	449.88	Noscapine Hydrochloride is the orally available hydrochloride salt of the opioid agonist noscapine, a phthalide isoquinoline alkaloid derived from the opium poppy Papaver somniferum, with mild analgesic, antitussive, and potential antineoplastic activities. Noscapine binds to tubulin and alters its conformation, resulting in a disruption of the dynamics of microtubule assembly (by increasing the …	Endocrinology/Hormones; GPCR/G Protein; Neuroscience	Opioid Receptor agonist	Opioid alkaloid
178	1.17643	1.07287	1.12465	1.07083	1	1.03542	T1564	Cisplatin	15663-27-1	PLATE 001	I	20	Cl[Pt++]Cl	H6Cl2N2Pt	300.05	Cisplatin, a DNA-crosslinking agent, is able to suppress DNA synthesis by conforming DNA adducts in cancer cells.	DNA Damage/DNA Repair	DNA/RNA Synthesis	DNA synthesis
179	1.18016	1.25469	1.21742	1.05087	1.11626	1.08357	T0983	Artamine	52-67-5	PLATE 001	I	21	[C@@H](C(S)(C)C)(C(=O)O)N	C5H11NO2S	149.21	Artamine, possessing antineoplastic properties, induces apoptosis by a p53-mediated mechanism and inhibits angiogenesis by chelating with copper, a cofactor for angiogenesis. Artamine is a beta dimethyl analog of the amino acid cysteine. As a degradation product of penicillin antibiotics, Artamine chelates with heavy metals and increases their urinary excretion.	Others	Others	Copper
180	1.01085	1.11183	1.06134	0.956214	1.01672	0.986466	T1661	Crizotinib	877399-52-5	PLATE 001	I	22	c1c(cc(c(n1)N)O[C@@H](c1c(ccc(c1Cl)F)Cl)C)c1cnn(c1)C1CCNCC1	C21H22Cl2FN5O	450.34	Crizotinib is an ATP-competitive small-molecule tyrosine kinases inhibitor of c-MET (IC50: 8 nM) and ALK (IC50: 20 nM) receptor.	Angiogenesis; Tyrosine Kinase/Adaptors	ALK; c-Met/HGFR	ALK; c-Met
181	1.08961	3.38456	2.23709	0.960077	1.00456	0.982318	T1120	Dacarbazine	4342-03-4	PLATE 001	J	3	c1(c(nc[nH]1)C(=O)N)N=NN(C)C	C6H10N6O	182.18	Dacarbazine is an antineoplastic agent. It has significant activity against melanomas.	DNA Damage/DNA Repair	DNA/RNA Synthesis inhibitor	DNA polymerase beta
182	5.14233	5.84993	5.49613	0.957502	1.08131	1.0194	T6431	Calcium Levofolinate	80433-71-2	PLATE 001	J	4	C(=O)([C@@H](NC(=O)c1ccc(cc1)NC[C@@H]1N(c2c(=O)nc([nH]c2NC1)N)C=O)CCC(=O)[O-])[O-].[Ca+2]	C20H21N7O7·Ca	511.5	Calcium Levofolinate, a calcium salt of the folinic acid, is used in cancer chemotherapy as an adjuvant.	Others	Others	Others
183	0.383876	0.523088	0.453482	0.552479	0.585106	0.568793	T0968	Paclitaxel	33069-62-4	PLATE 001	J	5	CC(=O)O[C@@H]1C2=C(C)[C@H](C[C@@](O)([C@H](OC(=O)c3ccccc3)[C@H]3[C@@]4(CO[C@@H]4C[C@H](O)[C@@]3(C)C1=O)OC(C)=O)C2(C)C)OC(=O)[C@H](O)[C@@H](NC(=O)c1ccccc1)c1ccccc1	C47H51NO14	853.92	Paclitaxel is a cyclodecane isolated from the bark of the Pacific yew tree. It stabilizes microtubules in their polymerized form leading to cell death.	Cytoskeletal Signaling	Microtubule	microtubule
184	0.996589	1.02597	1.01128	0.907276	0.955927	0.931602	T3231	Niraparib	1038915-60-4	PLATE 001	J	6	c1(cccc2c1nn(c2)c1ccc(cc1)[C@H]1CNCCC1)C(=O)N	C19H20N4O	320.39	MK-4827(Niraparib) is a selective inhibitor of PARP1/PARP2 with IC50 of 3.8 nM/2.1 nM; with great activity in cancer cells with mutant BRCA-1 and BRCA-2; >330-fold selective against PARP3, V-PARP and Tank1.	Chromatin/Epigenetic; Others; DNA Damage/DNA Repair	Others inhibitor; PARP inhibitor	TANK-1; PARP1; PARP2; PARP3; V-PARP
185	1.15411	1.64646	1.40029	0.798455	0.797872	0.798163	T0132	Etoposide	33419-42-0	PLATE 001	J	7	COc1cc(cc(OC)c1O)[C@H]1C2C(COC2=O)[C@H](O[C@@H]2O[C@@H]3CO[C@@H](C)O[C@H]3[C@H](O)[C@H]2O)c2cc3c(OCO3)cc12	C29H32O13	588.56	Etoposide inhibits DNA synthesis by forming a complex with topoisomerase II and DNA (IC50: 60.3 μM).	DNA Damage/DNA Repair	Topoisomerase	Topo II
186	1.10512	1.18687	1.14599	1.15261	1.00304	1.07782	T3529	Bestatin hydrochloride	65391-42-6	PLATE 001	J	8	CC(C)C[C@H](C(=O)O)NC(=O)[C@@H]([C@H](Cc1ccccc1)N)O.Cl	C16H25ClN2O4	344.84	Bestatin (Ubenimex) hydrochlorideis an inhibitor of aminopeptidase N (APN)/CD13 and aminopeptidase B.	Cytoskeletal Signaling; Metabolism	Aminopeptidase inhibitor; Integrin inhibitor	Aminopeptidase; CD13
187	1.16341	1.28427	1.22384	0.656793	0.987082	0.821938	T0078	Lapatinib	231277-92-2	PLATE 001	J	9	CS(=O)(=O)CCNCc1ccc(o1)c1cc2c(cc1)ncnc2Nc1cc(Cl)c(OCc2cc(F)ccc2)cc1	C29H26ClFN4O4S	581.06	Lapatinib is a dual inhibitor of Lapatinib is a dual ErbB2/EGFR (IC50: 9.2/10.8 nM) inhibitor	Angiogenesis; MAPK; JAK/STAT signaling; Tyrosine Kinase/Adaptors	EGFR	EGFR; HER2/ErbB2
188	0.947597	0.984127	0.965862	0.732131	0.925532	0.828832	T6322	Copanlisib	1032568-63-0	PLATE 001	J	10	COc1c(ccc2c1nc(n1c2=NCC1)NC(=O)c1cnc(nc1)N)OCCCN1CCOCC1	C23H28N8O4	480.52	Copanlisib is a phosphoinositide 3-kinase (PI3K) inhibitor with potential antineoplastic activity. Copanlisib inhibits the activation of the PI3K signaling pathway, which may result in inhibition of tumor cell growth and survival in susceptible tumor cell populations. Activation of the PI3K signaling pathway is frequently associated with tumorigenesis and dysregulated PI3K signaling may contribut…	PI3K/Akt/mTOR signaling	PI3K inhibitor	PI3Kα; PI3Kβ; PI3Kγ; PI3Kδ
189	1.21984	1.47258	1.34621	0.978751	0.828267	0.903509	T0093	Sorafenib tosylate	475207-59-1	PLATE 001	J	11	Cc1ccc(cc1)S(=O)(=O)O.CNC(=O)c1nccc(Oc2ccc(NC(=O)Nc3cc(c(Cl)cc3)C(F)(F)F)cc2)c1	C21H16ClF3N4O3·C7H8O3S	637.03	Sorafenib is a potent multikinase inhibitor (IC50s: 6/20/22 nM for Raf-1/VEGFR-3/B-Raf).	Angiogenesis; MAPK; Tyrosine Kinase/Adaptors	c-Kit; FLT; PDGFR; Raf; VEGFR	c-Kit; FLT3; mPDGFRβ; PDGFRβ; B-Raf; B-Raf (V599E); Raf-1; VEGFR2/Flk1
190	0.804341	0.867965	0.836153	1.09015	0.987842	1.039	T6044	Telotristat Etiprate	1137608-69-5	PLATE 001	J	12	C(=O)([C@@H](N)Cc1ccc(cc1)c1nc(nc(c1)O[C@@H](C(F)(F)F)c1c(cc(cc1)Cl)n1nc(cc1)C)N)OCC.C(=O)(CNC(=O)c1ccccc1)O	C27H26ClF3N6O3·C9H9NO3	754.15	Telotristat Etiprate (LX 1606 Hippurate) is an orally bioavailable, tryptophan hydroxylase (TPH) inhibitor with potential antiserotonergic activity.	Metabolism	Hydroxylase activator	Tryptophan hydroxylase
191	1.2	1.10678	1.15339	0.931745	0.93693	0.934338	T1038	Fludarabine	21679-14-1	PLATE 001	J	13	c12n(cnc1c(nc(n2)F)N)[C@@H]1O[C@@H]([C@H]([C@@H]1O)O)CO	C10H12FN5O4	285.23	Fludarabine is a nucleic acid synthesis Inhibitor and a STAT1 activation inhibitor.	JAK/STAT signaling; Stem Cells; DNA Damage/DNA Repair	STAT; DNA/RNA Synthesis	STAT1; DNA synthesis
192	0.972403	1.08947	1.03093	1.01417	0.949848	0.982007	T6120	Pralatrexate	146464-95-1	PLATE 001	J	14	C#CCC(Cc1cnc2c(n1)c(nc(n2)N)N)c1ccc(cc1)C(=O)N[C@@H](CCC(=O)O)C(=O)O	C23H23N7O5	477.47	Pralatrexate is a folate analogue inhibitor of dihydrofolate reductase (DHFR) exhibiting high affinity for reduced folate carrier-1 (RFC-1) with antineoplastic and immunosuppressive activities.	Metabolism	DHFR inhibitor	DHFR
193	1.08899	1.58874	1.33887	0.862846	0.819149	0.840998	T1024	Roflumilast	162401-32-3	PLATE 001	J	15	FC(F)Oc1c(OCC2CC2)cc(cc1)C(=O)Nc1c(Cl)cncc1Cl	C17H14Cl2F2N2O3	403.21	Roflumilast is an orally available, long-acting inhibitor of phosphodiesterase (PDE) type 4 (PDE4), with anti-inflammatory and potential antineoplastic activities. Upon administration, roflumilast and its active metabolite roflumilast N-oxide selectively and competitively bind to and inhibit PDE4, which leads to an increase of both intracellular levels of cyclic-3', 5'-adenosine monophosphate (cA…	Metabolism	PDE inhibitor	PDE4A1; PDE4A4; PDE4B1; PDE4B2; PDE4C1
194	1.30605	1.23232	1.26918	0.643271	0.693009	0.66814	T2025	Chidamide	743420-02-2	PLATE 001	J	16	Nc1c(NC(=O)c2ccc(CNC(=O)/C=C/c3cnccc3)cc2)cc(F)cc1	C22H19FN4O2	390.41	Chidamide(CS055; HBI-8000) is a class I HDAC inhibitor with IC50s of 95/160/67/733 nM for HDAC1/2/3/8; also inhibits HDAC10/11(IC50=78/432 nM); no inhibition on HDAC4/5/7/9/6(IC50>30 uM).	Chromatin/Epigenetic; DNA Damage/DNA Repair; NF-Κb	HDAC inhibitor	HDAC1; HDAC2; HDAC3; HDAC8
195	1.40589	1.49856	1.45222	1.07276	1.15881	1.11579	T1337	Pamidronate disodium salt	57248-88-1	PLATE 001	L	22	[Na+].[Na+].NCCC(O)(P(O)([O-])=O)P(O)([O-])=O	C3H9NNa2O7P2	279.03	Pamidronate disodium, a nitrogen-containing bisphosphonate, can help to strengthen bones.	Microbiology&Virology; Others	HBV; Others	HAP; FPPS
196	0.495504	0.703463	0.599484	0.646491	0.632979	0.639735	T6272	Fosbretabulin Disodium	168555-66-6	PLATE 001	J	18	COc1c(cc(cc1)/C=C\c1cc(c(c(c1)OC)OC)OC)OP(=O)([O-])[O-].[Na+].[Na+]	C18H19O8P·2Na	440.29	Fosbretabulin (Combretastatin A4 Phosphate (CA4P)) Disodium, a water-soluble prodrug of Combretastatin A4 (CA4), is a microtubule-targeting agent that binds β-tubulin (Kd: 0.4 μM). Fosbretabulin Disodium inhibits the polymerization of tubulin (IC50: 2.4 μM), and also disrupts tumor vasculature.	Cytoskeletal Signaling	Microtubule Associated inhibitor	Tubulin
197	0.956899	1.114	1.03545	0.994849	0.956687	0.975768	T1485	Methotrexate	59-05-2	PLATE 001	J	19	c12c(ncc(n1)CN(c1ccc(cc1)C(=O)N[C@@H](CCC(=O)O)C(=O)O)C)nc(nc2N)N	C20H22N8O5	454.44	Methotrexate is a folate analog metabolic inhibitor with immunosuppressant and antineoplastic properties.	Metabolism	Dehydrogenase inhibitor	hDHFR
198	0.779535	0.663059	0.721297	1.01352	0.931611	0.972567	T6280	Enzastaurin	170364-57-5	PLATE 001	J	20	Cn1cc(c2ccccc12)C1=C(C(=O)NC1=O)c1cn(C2CCN(Cc3ncccc3)CC2)c2ccccc12	C32H29N5O2	515.61	Enzastaurin (LY317615) is an effective PKCβ selective inhibitor (IC50: 6 nM), 6- to 20-fold selectivity against PKCα/γ/ε.	Cytoskeletal Signaling	PKC inhibitor	PKCα; PKCβ; PKCγ; PKCε
199	1.19256	1.36291	1.27774	0.968448	0.909574	0.939011	T1587	Exemestane	107868-30-4	PLATE 001	J	21	[C@@H]12[C@@H]([C@@]3(C(=CC(=O)C=C3)C(=C)C2)C)CC[C@]2([C@H]1CCC2=O)C	C20H24O2	296.4	Exemestane is an Aromatase Inhibitor. The mechanism of action of exemestane is as an Aromatase Inhibitor.	Endocrinology/Hormones	Aromatase inhibitor	Aromatase (human); Aromatase (rat)
200	1.35132	1.41847	1.38489	0.81584	0.699848	0.757844	T2145	Temsirolimus	162635-04-3	PLATE 001	J	22	C[C@@H]1CC[C@H]2C[C@@H](/C(=C/C=C/C=C/[C@H](C[C@H](C(=O)[C@@H]([C@@H](/C(=C/[C@H](C(=O)C[C@H](OC(=O)[C@@H]3CCCCN3C(=O)C(=O)[C@@]1(O2)O)[C@H](C)C[C@@H]4CC[C@H]([C@@H](C4)OC)OC(=O)C(C)(CO)CO)C)/C)O)OC)C)C)/C)OC	C56H87NO16	1030.29	Temsirolimus is a specific mTOR inhibitor ( IC50: 1.76 μM), used in the treatment of advanced renal cell cancer.	PI3K/Akt/mTOR signaling	mTOR	mTOR
201	1.08651	1.83478	1.46064	1.03477	0.987082	1.01093	T0984	Fluorouracil	51-21-8	PLATE 001	K	3	Fc1c[nH]c(=O)[nH]c1=O	C4H3FN2O2	130.08	Fluorouracil interrupts nucleotide synthetic by inhibiting thymidylate synthase (TS) in tumor cells.	DNA Damage/DNA Repair	DNA/RNA Synthesis	Thymidylate synthase
202	1.3724	1.98052	1.67646	1.05666	1.09954	1.0781	T2218	8-Azaguanine	134-58-7	PLATE 001	K	4	O=c1[nH]c(nc2c1nn[nH]2)N	C4H4N6O	152.11	8-Azaguanine is a purine analogue with potential antineoplastic activity.	Others	Others	Purine nucleoside phosphorylase
203	0.942636	1.06494	1.00379	1.12428	0.989362	1.05682	T0975	Chloroambucil	305-03-3	PLATE 001	K	5	OC(=O)CCCc1ccc(cc1)N(CCCl)CCCl	C14H19Cl2NO2	304.22	Chlorambucil is an orally-active antineoplastic aromatic nitrogen mustard. Chlorambucil alkylates and cross-links DNA during all phases of the cell cycle, resulting in disruption of DNA function, cell cycle arrest, and apoptosis.	DNA Damage/DNA Repair	DNA Alkylation inhibitor	DNA Alkylation
204	0.842791	0.870851	0.856821	1.03863	1.06003	1.04933	T0189L	Pemetrexed disodium	150399-23-8	PLATE 001	K	6	[Na+].Nc1nc2c(c(CCc3ccc(cc3)C(=O)N[C@@H](CCC(=O)[O-])C(=O)[O-])c[nH]2)c([O-])n1.[Na+]	C20H19N5Na2O6	471.37	Pemetrexed is a parenterally administered folate antagonist and antineoplastic agent, used in the treatment of non-small cell lung cancer and malignant mesothelioma. Pemetrexed therapy has been associated with moderate rates of serum enzyme elevations during therapy, but has not been convincingly linked to instances of acute, clinically apparent liver injury.	DNA Damage/DNA Repair; Metabolism	DHFR inhibitor; DNA/RNA Synthesis inhibitor	DHFR; GARFT; Thymidylate synthase
205	1.31597	1.06566	1.19081	0.921442	1.07523	0.998335	T0976	Propoxur	114-26-1	PLATE 001	K	7	CNC(=O)Oc1ccccc1OC(C)C	C11H15NO3	209.24	Propoxur is an insecticide used to control cockroaches, flies, mosquitoes, and lawn and turf insects. Acute (short-term) exposure of humans to propoxur by ingestion leads to cholinesterase inhibition of red blood cells, with mild cholinergic symptoms including blurred vision, nausea, vomiting, sweating, and tachycardia; however, the effects are transient. Chronic (long-term) inhalation exposure h…	Neuroscience	AChR agonist	AChR
206	0.980465	1.09163	1.03605	0.940116	1.26292	1.10152	T1737	Genistein	446-72-0	PLATE 001	K	8	c12c(c(=O)c(co1)c1ccc(cc1)O)c(cc(c2)O)O	C15H10O5	270.24	Genistein is an isoflavonoid derived from soy products. It inhibits protein-tyrosine kinase and topoisomerase-II (DNA TOPOISOMERASES, TYPE II), with antineoplastic and antitumor activities.	Angiogenesis; JAK/STAT signaling; Tyrosine Kinase/Adaptors	EGFR antagonist	EGFR
207	1.18636	1.08874	1.13755	0.923374	1.06763	0.995502	T0987	Gimeracil	103766-25-2	PLATE 001	K	9	Oc1cc(=O)[nH]cc1Cl	C5H4ClNO2	145.54	Gimeracil is a competitive, reversible inhibitor of dihydropyrimidine dehydrogenase.	Autophagy	Autophagy inhibitor	DHPS
208	0.987907	1.14791	1.06791	1.00901	1.18085	1.09493	T2175	Apigenin	520-36-5	PLATE 001	K	10	Oc1ccc(cc1)c1cc(=O)c2c(O)cc(O)cc2o1	C15H10O5	270.24	Chamomile is an aromatic oil extracted from the flowers or leaves of the daisy-like plants. Extracts, oils and teas made from chamomile are used for its soothing qualities as a sedative, mild analgesic and sleep medication. Chamomile has not been implicated in causing serum enzyme elevations or clinically apparent liver injury.	Metabolism	P450 inhibitor	CYP2C9
209	1.08341	1.23088	1.15715	1.03477	1.03571	1.03524	T0986	Fluorocytosine	2022-85-7	PLATE 001	K	11	Nc1c(F)cnc(=O)[nH]1	C4H4FN3O	129.09	Flucytosine is a pyrimidine compound and a fluorinated cytosine analog exhibiting antifungal activity.	DNA Damage/DNA Repair	DNA/RNA Synthesis inhibitor	DNA synthesis
210	1.15101	1.08009	1.11555	0.990341	1.0038	0.99707	T2595	Lumacaftor	936727-05-8	PLATE 001	K	12	Cc1c(nc(cc1)NC(=O)C1(CC1)c1cc2c(cc1)OC(O2)(F)F)c1cc(ccc1)C(=O)O	C24H18F2N2O5	452.41	VX-809 is a CFTR modulator that corrects the folding and trafficking of CFTR protein. It enhances F508del-CFTR protein maturation in FRT cells (EC50: 100 nM).	Membrane transporter/Ion channel	CFTR	F508del-CFTR
211	0.16062	0.106061	0.13334	0.368963	0.539514	0.454238	T1020	Doxorubicin hydrochloride	25316-40-9	PLATE 001	K	13	[C@@H]1(C[C@@H]([C@@H]([C@@H](O1)C)O)N)O[C@H]1C[C@@](Cc2c(c3C(=O)c4cccc(c4C(=O)c3c(c12)O)OC)O)(C(=O)CO)O.Cl	C27H29NO11·HCl	579.99	Doxorubicin intercalation between base pairs in the DNA helix, thereby preventing DNA replication. It also inhibits topoisomerase II.	DNA Damage/DNA Repair	Topoisomerase	Topo II
212	0.938295	1.05772	0.998007	0.576304	0.68465	0.630477	T2802	Nocodazole	31430-18-9	PLATE 001	K	14	COC(=O)Nc1nc2c([nH]1)cc(cc2)C(=O)c1cccs1	C14H11N3O3S	301.32	Nocodazole is a synthetic inhibitor of microtubule polymerization, also inhibits Abl (IC50: 0.21 μM), Abl(E255K, IC50: 0.53 μM) and Abl(T315I, IC50: 0.64 μM) in cell-free assays. Nocodazole binds to beta-tubulin and disrupts microtubule assembly/disassembly dynamics.	Angiogenesis; Cytoskeletal Signaling	Bcr-Abl inhibitor; Microtubule Associated inhibitor	Abl; Abl (E255K); Abl (T315I); microtubule
213	0.962481	1.02742	0.994949	0.906632	0.99848	0.952556	T1025	Tranylcypromine (2-PCPA) hydrochloride	1986-47-6	PLATE 001	K	15	Cl.N[C@@H]1C[C@H]1c1ccccc1	C9H11N·HCl	169.66	Tranylcypromine Hydrochloride, a monoamine oxidase inhibitor, is effective in the treatment of major depression, dysthymic disorder, and atypical depression. It is a propylamine formed from the cyclization of the side chain of amphetamine. It also is useful in panic and phobic disorders.	Metabolism	MAO inhibitor	MAO
214	0.0285271	0.023088	0.0258076	0.0289762	0.0273556	0.0281659	T2399	Bortezomib	179324-69-7	PLATE 001	K	16	N(C(=O)[C@@H](NC(=O)c1nccnc1)Cc1ccccc1)[C@H](B(O)O)CC(C)C	C19H25BN4O4	384.24	Bortezomib (PS-341) is a potent 20S proteasome inhibitor (Ki: 0.6 nM, in a cell-free assay).	Proteases/Proteasome; Ubiquitination	Proteasome	20S proteasome
215	0.52031	0.700577	0.610444	0.757244	0.655775	0.70651	T1034	Docetaxel	114977-28-5	PLATE 001	K	17	CC1=C2[C@H](C(=O)[C@@]3([C@H](C[C@@H]4[C@]([C@H]3[C@@H]([C@@](C2(C)C)(C[C@@H]1OC(=O)[C@@H]([C@H](C5=CC=CC=C5)NC(=O)OC(C)(C)C)O)O)OC(=O)C6=CC=CC=C6)(CO4)OC(=O)C)O)C)O	C43H53NO14	807.88	Docetaxel is a microtubule inhibitor that inhibits microtubule disassembly (IC50: 0.2 μM).	Cytoskeletal Signaling	Microtubule Associated	microtubule
216	1.01395	1.20058	1.10727	1.26529	1.07523	1.17026	T1574	Etoricoxib	202409-33-4	PLATE 001	K	18	CC1=NC=C(C=C1)C1=NC=C(Cl)C=C1C1=CC=C(C=C1)S(C)(=O)=O	C18H15ClN2O2S	358.84	Etoricoxib is a synthetic, nonsteroidal anti-inflammatory drug (NSAID) with antipyretic, analgesic, and potential antineoplastic properties. Etoricoxib specifically binds to and inhibits the enzyme cyclooxygenase-2 (COX-2), resulting in inhibition of the conversion of arachidonic acid into prostaglandins. Inhibition of COX-2 may induce apoptosis and inhibit tumor cell proliferation and angiogenes…	Immunology/Inflammation; Neuroscience	COX inhibitor	COX
217	1.0555	1.23449	1.145	1.10238	1.04103	1.07171	T1042	Granisetron hydrochloride	107007-99-8	PLATE 001	K	19	Cl.c12c(nn(c1cccc2)C)C(=O)N[C@@H]1C[C@@H]2CCC[C@H](C1)N2C	C18H25ClN4O	348.87	Granisetron hydrochloride is a serotonin receptor (5HT-3 selective) antagonist that has been used as an antiemetic for cancer chemotherapy patients.	GPCR/G Protein; Neuroscience	5-HT Receptor antagonist	5-HT
218	0.984186	1.114	1.04909	0.821636	0.920213	0.870924	T1583	Vorinostat	149647-78-9	PLATE 001	K	20	ONC(=O)CCCCCCC(=O)Nc1ccccc1	C14H20N2O3	264.32	Vorinostat is a pan-inhibitor of Histone Deacetylase with antineoplastic activity (IC50: ~10 nM).	Chromatin/Epigenetic; DNA Damage/DNA Repair	HDAC	HDAC; HDAC1;HDAC2;HDAC3;HDAC6;HDAC8
219	1.34264	1.65657	1.4996	0.903413	1.00304	0.953226	T1051	Tretinoin	302-79-4	PLATE 001	K	21	C/C(=C\C=C\C(=C\C(=O)O)\C)/C=C/C1=C(C)CCCC1(C)C	C20H28O2	300.44	Tretinoin binds to and activates retinoic acid receptors (RARs), thereby inducing changes in gene expression that lead to cell differentiation, decreased cell proliferation, and inhibition of tumorigenesis. This agent also inhibits telomerase, resulting in telomere shortening and eventual apoptosis of some tumor cell types. Tretinoin is a naturally-occurring acid of retinol. The oral form of tret…	Metabolism	Retinoid Receptor agonist	RAR
220	1.46729	1.43723	1.45226	0.977463	1.03267	1.00507	T6059	GSK343	1346704-33-3	PLATE 001	K	22	CCCc1c(c(=O)[nH]c(c1)C)CNC(=O)c1c2cnn(c2cc(c1)c1cc(ncc1)N1CCN(CC1)C)C(C)C	C31H39N7O2	541.69	GSK343, a specific and effective EZH2 inhibitor (IC50=4 nM), exhibits 60 fold specificity activity against EZH1, and >1000 fold specificity activity against other histone methyltransferases.	Chromatin/Epigenetic	Histone Methyltransferase inhibitor	EZH1; EZH2
221	1.09705	0.958153	1.0276	1.03992	1.16261	1.10127	T1829	(R)-Ruxolitinib	941678-49-5	PLATE 001	L	3	C(#N)C[C@H](C1CCCC1)n1ncc(c1)c1ncnc2c1cc[nH]2	C17H18N6	306.37	Ruxolitinib is a potent and selective JAK1/2 inhibitor (IC50: 3.3/2.8 nM) and is relatively less selective for JAK3 (IC50: 322 nM).	Angiogenesis; Chromatin/Epigenetic; JAK/STAT signaling; Stem Cells	JAK	JAK1; JAK2
222	1.08093	1.12843	1.10468	0.935608	1.05623	0.99592	T6127	Rucaparib Phosphate	459868-92-9	PLATE 001	L	4	OP(=O)(O)O.CNCc1ccc(cc1)c1c2CCNC(=O)c3cc(F)cc([nH]1)c23	C19H18FN3O·H3PO4	421.36	Rucaparib is an inhibitor of PARP (Ki: 1.4 nM for PARP1) that is used in clinical therapy to sensitize cancer cells to chemotherapy.	Chromatin/Epigenetic; DNA Damage/DNA Repair	PARP	PARP
223	0.835349	1.23232	1.03384	0.755312	0.718085	0.736699	T1852	Belinostat	414864-00-9	PLATE 001	L	5	ONC(=O)/C=C/c1cc(ccc1)S(=O)(=O)Nc1ccccc1	C15H14N2O4S	318.35	Belinostat is a novel hydroxamic acid-type histone deacetylase (HDAC) inhibitor with antineoplastic activity. Belinostat targets HDAC enzymes, thereby inhibiting tumor cell proliferation, inducing apoptosis, promoting cellular differentiation, and inhibiting angiogenesis. This agent may sensitize drug-resistant tumor cells to other antineoplastic agents, possibly through a mechanism involving the…	Chromatin/Epigenetic; DNA Damage/DNA Repair; NF-Κb	HDAC inhibitor	HDAC
224	0.954419	1.27994	1.11718	1.14552	1.06383	1.10468	T4006	Pentostatin	53910-25-1	PLATE 001	L	6	N1=CNc2c([C@@H](C1)O)ncn2[C@@H]1O[C@@H]([C@@H](O)C1)CO	C11H16N4O4	268.27	Pentostatin is an extremely effective and irreversible inhibitor of adenosine deaminase (Ki: 2.5 pM).	Neuroscience	AChR inhibitor	Adenosine receptor
225	0.697674	0.724387	0.711031	1.085	1.17325	1.12912	T1773	Afatinib Dimaleate	850140-73-7	PLATE 001	L	7	c12cc(c(cc1c(ncn2)Nc1cc(c(cc1)F)Cl)NC(=O)/C=C/CN(C)C)O[C@H]1CCOC1.C(=C\C(=O)O)\C(=O)O.C(=C\C(=O)O)\C(=O)O	C32H33ClFN5O11	718.08	Afatinib is an orally bioavailable anilino-quinazoline derivative and inhibitor of the receptor tyrosine kinase (RTK) epidermal growth factor receptor (ErbB; EGFR) family, with antineoplastic activity.	Angiogenesis; JAK/STAT signaling; Tyrosine Kinase/Adaptors	EGFR inhibitor; HER inhibitor	EGFR (L858R); EGFR (L858R/T790M); EGFR (wt); HER2
226	0.0353488	0.0454545	0.0404017	0.810045	0.867021	0.838533	T6628	Pirarubicin	72496-41-4	PLATE 001	L	8	C[C@H]1[C@H]([C@H](C[C@@H](O1)O[C@H]1C[C@@](Cc2c(c3c(c(c12)O)C(=O)c1c(C3=O)cccc1OC)O)(C(=O)CO)O)N)O[C@H]1CCCCO1	C32H37NO12	627.64	Pirarubicin is an anthracycline antibiotic. It is also a DNA/RNA synthesis inhibitor that intercalates into DNA and interacts with topoisomerase II, utilized as an antineoplastic agent.	DNA Damage/DNA Repair	Topoisomerase inhibitor	Topo II
227	0.986667	0.976912	0.981789	1.00708	0.81079	0.908937	T1777	Nintedanib	656247-17-5	PLATE 001	L	9	O=C(CN1CCN(C)CC1)N(C)c1ccc(N/C(=C\2/c3ccc(cc3NC2=O)C(=O)OC)/c2ccccc2)cc1	C31H33N5O4	539.62	Nintedanib is an inhibitor of the receptor tyrosine kinases VEGFR/FGFR/PDGFR (IC50s: 13-34/37-610/59/65 nM for VEGFR1-3, FGFR1-4, and PDGFRα/β, respectively).	Angiogenesis; Tyrosine Kinase/Adaptors	FLT; Src; VEGFR; PDGFR; FGFR	FLT3; Lck; VEGFR1; VEGFR2; VEGFR3; FGPR1; FGFR2; FGFR3; PDGFRα; PDGFRβ
228	1.14109	1.57937	1.36023	0.994205	1.19909	1.09665	T4S0797	Berberine	2086-83-1	PLATE 001	L	10	COC1=C(C2=C[N+]3=C(C=C2C=C1)C4=CC5=C(C=C4CC3)OCO5)OC	C20H18NO4+	336.36	1. Berberine is a potent oral hypoglycemic agent with beneficial effects on lipid metabolism. 2. Berberine may as a broad-spectrum anti-microbial medicine, a complementary therapeutic agent for HIV/AIDS. 3. Berberine seems to act as an herbal antidepressant and a neuroprotector against neurodegenerative disorders. 4. Berberine is used in histology for staining heparin in mast cells. As a natural …	Microbiology&virology	Antibacterial	Antibacterial
229	0.955039	0.904762	0.9299	0.924662	0.93997	0.932316	T1797	XL184	1140909-48-3	PLATE 001	L	11	C(=O)(O)[C@H](CC(=O)O)O.c12cc(c(cc1c(ccn2)Oc1ccc(cc1)NC(=O)C1(C(=O)Nc2ccc(cc2)F)CC1)OC)OC	C32H30FN3O10	635.59	Cabozantinib S-malate is the s-malate salt form of cabozantinib, an orally bioavailable, small molecule receptor tyrosine kinase (RTK) inhibitor with potential antineoplastic activity.	Angiogenesis; Tyrosine Kinase/Adaptors	c-Kit; c-Met/HGFR; TAM Receptor; VEGFR	Kit; c-Met; AXL; VEGFR2/KDR; VEGFR3/FLT4
230	1.28744	1.05772	1.17258	1.2698	1.00076	1.13528	T1776L	AMD 3100 octahydrochloride	155148-31-5	PLATE 001	L	12	C1CNCCN(CCCNCCNC1)Cc1ccc(cc1)CN1CCNCCCNCCNCCC1.Cl.Cl.Cl.Cl.Cl.Cl.Cl.Cl	C28H62Cl8N8	794.46	AMD 3100 octahydrochloride blocks the binding of stromal cell-derived factor (SDF-1alpha) to the cellular receptor CXCR4, resulting in hematopoietic stem cell (HSC) release from bone marrow and HSC movement into the peripheral circulation. Plerixafor is a bicyclam with hematopoietic stem cell-mobilizing activity.	Autophagy; GPCR/G Protein; Immunology/Inflammation	CXCR antagonist	CXCL12; CXCR4
231	0.060155	0.0512266	0.0556908	0.267225	0.156535	0.21188	T1912	Dinaciclib	779353-01-4	PLATE 001	L	13	c1(cc(nc2n1ncc2CC)N1[C@@H](CCCC1)CCO)NCc1c[n+](ccc1)[O-]	C21H28N6O2	396.49	Dinaciclib is a new-type and effective CDK inhibitor for CDK2/5/1/9 (IC50: 1 nM/1 nM/3 nM/4 nM) with potential antineoplastic activity.	Cell Cycle/Checkpoint	CDK	CDK1; CDK2; CDK5; CDK9
232	1.04806	1.21573	1.1319	1.24018	1.00152	1.12085	T4121	Bicyclol	118159-48-1	PLATE 001	L	14	COc1c2c(c(c(c1)CO)c1c3c(c(cc1C(=O)OC)OC)OCO3)OCO2	C19H18O9	390.34	Bicyclol(SY 801) is an anti-hepatitis drug. Oral administration of bicyclol normalizes the elevated serum transaminases (ALT, AST) by 50% in chronic viral hepatitis B and C, and also has a certain level of inhibiting HBV and HCV replication. In combination therapy of bicyclol with interferon alpha, lamivudine and adefovir dipivoxil in HBV or HCV, bicyclol may reduce YMDD mutant and side effects a…	Microbiology&Virology	HBV inhibitor	HBV
233	1.38171	1.31674	1.34922	0.890534	1.03799	0.964264	T1784	Everolimus	159351-69-6	PLATE 001	L	15	C(O)CO[C@H]1[C@@H](C[C@@H](CC1)C[C@H]([C@H]1OC(=O)[C@@H]2CCCCN2C(=O)C(=O)[C@]2([C@@H](CC[C@H](O2)C[C@@H](/C(=C/C=C/C=C/[C@H](C[C@H](C(=O)[C@@H]([C@@H](/C(=C/[C@H](C(=O)C1)C)/C)O)OC)C)C)/C)OC)C)O)C)OC	C53H83NO14	958.22	Everolimus is a potent mTOR inhibitor that binds to FKBP-12. It is used alone or in combination with calcineurin inhibitors.	PI3K/Akt/mTOR signaling	mTOR	mTOR (FKBP12)
234	1.16837	1.27633	1.22235	1.03542	1.10486	1.07014	T4102	Goserelin acetate	145781-92-6	PLATE 001	L	16	CC(C)C[C@@H](C(=O)N[C@@H](CCCN=C(N)N)C(=O)N1CCC[C@H]1C(=O)NNC(=O)N)NC(=O)[C@@H](COC(C)(C)C)NC(=O)[C@H](Cc1ccc(cc1)O)NC(=O)[C@H](CO)NC(=O)[C@H](Cc1c[nH]c2ccccc12)NC(=O)[C@H](Cc1cnc[nH]1)NC(=O)[C@@H]1CCC(=O)N1.CC(=O)O	C61H88N18O16	1329.46	Goserelin acetate is a synthetic long-acting agonist of gonadotropin-releasing hormone, used in treatments of cancer.	GPCR/G Protein	GNRH Receptor inhibitor	GNRHR
235	0.587287	0.939394	0.76334	1.01352	0.973404	0.993463	T1785	Palbociclib	571190-30-2	PLATE 001	L	17	c1(nc2c(cn1)c(c(c(=O)n2C1CCCC1)C(=O)C)C)Nc1ccc(cn1)N1CCNCC1	C24H29N7O2	447.54	Palbociclib is an orally available cyclin-dependent kinase (CDK) inhibitor with potential antineoplastic activity. Palbociclib selectively inhibits cyclin-dependent kinase 4 (CDK4) and 6 (CDK6), thereby inhibiting retinoblastoma (Rb) protein phosphorylation early in the G1 phase leading to cell cycle arrest. This suppresses DNA replication and decreases tumor cell proliferation.	Cell Cycle/Checkpoint	CDK inhibitor	CDK4; CDK6
236	1.17147	1.25036	1.21092	1.17708	1.22948	1.20328	T6467	Dexrazoxane HCl	149003-01-0	PLATE 001	L	18	Cl.C[C@@H](CN1CC(=O)NC(=O)C1)N1CC(=O)NC(=O)C1	C11H16N4O4·HCl	304.73	Dexrazoxane HCl is a cardio-protective drug.	DNA Damage	Topoisomerase	Topoisomerase
237	0.862636	1.0469	0.954767	0.885383	0.87386	0.879622	T1791	LDK378	1032900-25-6	PLATE 001	L	19	CC(C)Oc1c(Nc2ncc(Cl)c(Nc3ccccc3S(=O)(=O)C(C)C)n2)cc(C)c(c1)C1CCNCC1	C28H36ClN5O3S	558.14	Ceritinib (LDK378) is a specific ALK inhibitor (IC50: 0.2 nM).	Angiogenesis; Tyrosine Kinase/Adaptors	ALK; IGF-1R	ALK; IGF-1R; Insulin Receptor
238	1.34202	1.55844	1.45023	1.33355	1.07371	1.20363	T6465	Dexamethasone Sodium Phosphate	55203-24-2	PLATE 001	L	20	C[C@@H]1C[C@H]2[C@@H]3CCC4=CC(=O)C=C[C@@]4([C@]3([C@H](C[C@@]2([C@]1(C(=O)COP(=O)([O-])[O-])O)C)O)F)C.[Na+].[Na+]	C22H30FO8P·2Na	516.4	Dexamethasone, an interleukin receptor modulator, has anti-inflammatory and immunosuppressant effects. It belongs to a potent glucocorticoid class of steroid synthetic drugs.	Immunology/Inflammation; Neuroscience	COX inhibitor; IL Receptor modulator	COX-2; IL receptor
239	1.11504	1.22222	1.16863	0.999356	0.969605	0.98448	T4451	Estramustine phosphate sodium	52205-73-9	PLATE 001	L	21	[Na+].[Na+].ClCCN(CCCl)C(=O)Oc3cc4CC[C@@H]1[C@H](CC[C@]2(C)[C@H](CC[C@@H]12)OP([O-])([O-])=O)c4cc3	C23H30Cl2NNa2O6P	564.35	Estramustine phosphate sodium is an antimicrotubule chemotherapy agent; arrests prostate cancer cells in the G2/M phase of the cell cycle.	Cytoskeletal Signaling	Microtubule Associated	Microtubule/Tubulin
240	1.0431	1.21573	1.12941	1.07019	1.03571	1.05295	T1055	Ifosfamide	3778-73-2	PLATE 001	M	3	ClCCNP1(=O)OCCCN1CCCl	C7H15Cl2N2O2P	261.09	Ifosfamide alkylates and forms DNA crosslinks, thereby preventing DNA strand separation and DNA replication. Ifosfamide is a synthetic analog of the nitrogen mustard cyclophosphamide with antineoplastic activity. This agent is a prodrug that must be activated through hydroxylation by hepatic microsomal enzymes.	DNA Damage/DNA Repair	DNA/RNA Synthesis inhibitor	DNA/RNA Synthesis
241	0.997829	1.01804	1.00793	1.00773	1.04559	1.02666	T1590	Letrozole	112809-51-5	PLATE 001	M	4	N#Cc1ccc(cc1)C(n1cncn1)c1ccc(cc1)C#N	C17H11N5	285.3	Letrozole is an Aromatase Inhibitor. The mechanism of action of letrozole is as an Aromatase Inhibitor.	Endocrinology/Hormones	Aromatase inhibitor	Aromatase
242	1.15101	1.11039	1.1307	1.09208	1.0038	1.04794	T1058	Carboplatin	41575-94-4	PLATE 001	M	5	C1(C(=O)[O-])(C(=O)[O-])CCC1.[Pt+2].N.N	C6H12N2O4Pt	371.25	Carboplatin is an organoplatinum compound that possesses antineoplastic activity.	DNA Damage/DNA Repair	DNA/RNA Synthesis inhibitor	DNA synthesis
243	1.04744	1.16522	1.10633	1.08822	1.01216	1.05019	T2221	Uridine	58-96-8	PLATE 001	M	6	c1cn(c(=O)[nH]c1=O)[C@H]1[C@@H]([C@@H]([C@H](O1)CO)O)O	C9H12N2O6	244.2	Uridine, a nucleoside, consists of uracil and D-ribose by a β-N1-glycosidic bond.	Others	Others	LSm6
244	1.1231	1.11905	1.12107	0.969736	0.994681	0.982208	T1099	Formestane	566-48-3	PLATE 001	M	7	[C@H]12[C@H]([C@H]3[C@](CC2)(C(=O)CC3)C)CCC2=C(C(=O)CC[C@]12C)O	C19H26O3	302.41	Formestane is a selective aromatase inhibitor(IC50=80 nM) with antineoplastic activity.	Endocrinology/Hormones	Aromatase inhibitor	Aromatase
245	0.604651	0.87013	0.737391	0.819704	0.870061	0.844882	T1591	Cyclocytidine hydrochloride	10212-25-6	PLATE 001	M	8	Cl.[C@@H]12[C@@H](Oc3n1ccc(=N)n3)[C@@H]([C@H](O2)CO)O	C9H12ClN3O4	261.66	Ancitabine Hydrochloride is the hydrochloride salt of a cytarabine congener prodrug with antineoplastic activity. Upon administration, ancitabine is slowly hydrolyzed into cytarabine. Subsequently, cytarabine is converted to the triphosphate form within the cell and then competes with cytidine for incorporation into DNA. Because the arabinose sugar sterically hinders the rotation of the molecule …	DNA Damage/DNA Repair	DNA/RNA Synthesis inhibitor	DNA/RNA Synthesis
246	1.09581	1.171	1.1334	1.05924	0.93693	0.998085	T1086	Vitamin D2	50-14-6	PLATE 001	M	9	[C@@]12([C@H](/C(=C/C=C/3\C(=C)CC[C@@H](C3)O)/CCC2)CC[C@@H]1[C@@H](/C=C/[C@@H](C(C)C)C)C)C	C28H44O	396.65	Ergocalciferol (Vitamin D2) is a derivative of ergosterol formed by ultraviolet rays breaking of the C9-C10 bond with a strong inhibitory effect against bladder tumor promotion by sodium saccharin, and it induces cell differentiation in leukemia cells. Vitamin D2 is an inhibitor of DNA Polymerase.	DNA Damage/DNA Repair; Metabolism	DNA/RNA Synthesis inhibitor; Vitamin inhibitor	DNA polymerase; VD3
247	1.18822	1.43001	1.30912	0.904701	0.822188	0.863445	T1600	Doxifluridine	3094-09-5	PLATE 001	M	10	[C@H]1(n2c(=O)[nH]c(=O)c(c2)F)[C@@H]([C@@H]([C@H](O1)C)O)O	C9H11FN2O5	246.19	Doxifluridine is a fluoropyrimidine derivative and oral prodrug of the antineoplastic agent 5-fluorouracil (5-FU) with antitumor activity. Doxifluridine, designed to circumvent the rapid degradation of 5-FU by dihydropyrimidine dehydrogenase in the gut wall, is converted into 5-FU in the presence of pyrimidine nucleoside phosphorylase. 5-FU interferes with DNA synthesis and subsequent cell divisi…	DNA Damage/DNA Repair	DNA/RNA Synthesis antagonist	Thymidine phosphorylase
248	1.16775	1.2583	1.21302	1.14746	1.02052	1.08399	T1103	Aminoglutethimide	125-84-8	PLATE 001	M	11	CCC1(CCC(=O)NC1=O)c1ccc(N)cc1	C13H16N2O2	232.28	Aminoglutethimide, an aromatase inhibitor, is used in the therapy of advanced BREAST Y.	Endocrinology/Hormones	Aromatase inhibitor	Aromatase
249	1.34512	1.30736	1.32624	0.974887	0.901976	0.938431	T1601	Lomustine	13010-47-4	PLATE 001	M	12	C1CCC(CC1)NC(=O)N(CCCl)N=O	C9H16ClN3O2	233.7	Lomustine is an alkylating agent of value against both hematologic malignancies and solid tumors.	DNA Damage/DNA Repair; Others	DNA Alkylation inhibitor; Others	DNA Alkylating; Stathmin-4
250	0.116589	0.638528	0.377559	0.627817	0.654255	0.641036	T1121	Podophyllotoxin	518-28-5	PLATE 001	M	13	[C@H]1(c2c([C@@H]([C@@H]3[C@@H]1C(=O)OC3)O)cc1c(c2)OCO1)c1cc(c(c(c1)OC)OC)OC	C22H22O8	414.41	Podophyllotoxin is a lignan (LIGNANS) found in PODOPHYLLIN resin from the roots of PODOPHYLLUM plants. It is a potent spindle poison, toxic if taken internally, and has been used as a cathartic. It is very irritating to skin and mucous membranes, has keratolytic actions, has been used to treat warts and keratoses, and may have antineoplastic properties, as do some of its congeners and derivatives.	Cytoskeletal Signaling; DNA Damage/DNA Repair	Microtubule Associated inhibitor; Topoisomerase inhibitor	microtubule; Topo II
251	1.05426	1.26263	1.15844	1.05087	1.02508	1.03797	T1611	Isotretinoin	4759-48-2	PLATE 001	M	14	C1(=C(CCCC1(C)C)C)/C=C/C(=C/C=C/C(=C\C(=O)O)/C)/C	C20H28O2	300.44	Isotretinoin binds to and activates nuclear retinoic acid receptors (RARs); activated RARs serve as transcription factors that promote cell differentiation and apoptosis. Isotretinoin is a naturally-occurring retinoic acid with potential antineoplastic activity. This agent also exhibits immunomodulatory and anti-inflammatory responses and inhibits ornithine decarboxylase, thereby decreasing polya…	Metabolism	Retinoid Receptor inhibitor	RAR
252	1.06047	1.08153	1.071	1.08178	0.977204	1.02949	T1146	Nifedipine	21829-25-4	PLATE 001	M	15	COC(=O)C1=C(C)NC(=C(C1c1ccccc1[N+](=O)[O-])C(=O)OC)C	C17H18N2O6	346.34	Nifedipine is a dihydropyridine calcium channel blocking agent. Nifedipine inhibits the transmembrane influx of extracellular calcium ions into myocardial and vascular smooth muscle cells, causing dilatation of the main coronary and systemic arteries and decreasing myocardial contractility. This agent also inhibits the drug efflux pump P-glycoprotein which is overexpressed in some multi-drug resi…	Membrane transporter/Ion channel; Neuroscience	Calcium Channel inhibitor; CaMK inhibitor; Potassium Channel inhibitor	Calcium Channel; CAM; Potassium Channel
253	1.25705	1.08874	1.1729	1.2067	1.0266	1.11665	T1613	Hydralazine hydrochloride	304-20-1	PLATE 001	M	16	c12c(cnnc1NN)cccc2.Cl	C8H9ClN4	196.64	Hydralazine Hydrochloride is the hydrochloride salt of hydralazine, a phthalazine derivative with antihypertensive and potential antineoplastic activities. Hydralazine alters intracellular calcium release and interferes with smooth muscle cell calcium influx, resulting in arterial vasodilatation. This agent also inhibits the phosphorylation of myosin protein and chelation of trace metals required…	Metabolism	MAO inhibitor	AO
254	1.17829	1.18182	1.18006	1.0895	1.16185	1.12568	T1158	Phenoxybenzamine hydrochloride	63-92-3	PLATE 001	M	17	Cl.CC(COc1ccccc1)N(CCCl)Cc1ccccc1	C18H23Cl2NO	340.3	Phenoxybenzamine Hydrochloride is the hydrochloride salt form of phenoxybenzamine, a synthetic, dibenzamine alpha-adrenergic antagonist with antihypertensive and vasodilatory properties. Phenoxybenzamine non-selectively and irreversibly blocks the postsynaptic alpha-adrenergic receptor in smooth muscle, thereby preventing vasoconstriction, relieving vasospasms, and decreasing peripheral resistanc…	GPCR/G Protein; Neuroscience	Adrenergic Receptor antagonist; CaMK inhibitor	α-adrenergic receptor; CAM
255	0.940775	1.36364	1.15221	1.02833	0.901216	0.964774	T1621	Imatinib Mesylate	220127-57-1	PLATE 001	M	18	C1N(CCN(C1)Cc1ccc(cc1)C(=O)Nc1cc(c(cc1)C)Nc1nccc(n1)c1cccnc1)C.OS(=O)(=O)C	C29H31N7O·CH4SO3	589.71	Imatinib mesylate is a tyrosine kinase receptor inhibitor with antineoplastic activity (IC50s: 0.6 μM, 0.1 μM and 0.1 μM for v-Abl, c-Kit and PDGFR, respectively).	Angiogenesis; Tyrosine Kinase/Adaptors; Cytoskeletal Signaling	Bcr-Abl; c-Kit; PDGFR	v-Abl; c-Kit; PDGFR
256	1.37426	1.19408	1.28417	1.10109	1.0076	1.05435	T1285	Anethole trithione	532-11-6	PLATE 001	M	19	c1(c2ccc(cc2)OC)ssc(=S)c1	C10H8OS3	240.35	Anethole trithione is a bile secretion-stimulating drug that restores salivation and relieves the discomfort of dry mouth in chemotherapy-induced xerostomia.	Others	Others	Others
257	1.28806	1.05411	1.17109	1.1378	0.990881	1.06434	T1622	Rosiglitazone maleate	155141-29-0	PLATE 001	M	20	c1cc(ccc1OCCN(c1ccccn1)C)CC1C(=O)NC(=O)S1.C(=O)(/C=C\C(=O)O)O	C18H19N3O3S·C4H4O4	473.12	Rosiglitazone Maleate is the maleate salt of rosiglitazone, an orally-active thiazolidinedione with antidiabetic properties and potential antineoplastic activity.	Metabolism	PPAR agonist	PPARγ
258	1.47535	1.6847	1.58003	1.09272	1.24164	1.16718	T1307	Carmofur	61422-45-5	PLATE 001	M	21	CCCCCCNC(=O)n1cc(F)c(=O)[nH]c1=O	C11H16FN3O3	257.27	Carmofur is a highly potent acid ceramidase inhibitor, used in the treatment of breast and colorectal cancer. Carmofur has been known to induce leukoencephalopathy.	DNA Damage/DNA Repair	DNA/RNA Synthesis inhibitor	DNA/RNA Synthesis
259	0.0186047	0.011544	0.0150743	0.0173857	0.0159574	0.0166716	T1795	Carfilzomib	868540-17-4	PLATE 001	N	3	O1[C@@](C(=O)[C@@H](NC(=O)[C@@H](NC(=O)[C@@H](NC(=O)[C@@H](NC(=O)CN2CCOCC2)CCc2ccccc2)CC(C)C)Cc2ccccc2)CC(C)C)(C1)C	C40H57N5O7	719.91	Carfilzomib is an irreversible proteasome inhibitor and antineoplastic agent that is used in treatment of refractory multiple myeloma.	Proteases/Proteasome; Ubiquitination	Proteasome inhibitor	Proteasome
260	1.14667	1.16739	1.15703	1.00837	0.965805	0.987088	T6156	S-Ruxolitinib	941685-37-6	PLATE 001	N	4	N#CC[C@@H](C1CCCC1)n1cc(cn1)c1ncnc2c1cc[nH]2	C17H18N6	306.37	Ruxolitinib S enantiomer is the S-enantiomer of Ruxolitinib. Ruxolitinib is the first potent, selective JAK1/2 inhibitor.	Angiogenesis; Cell Cycle/Checkpoint; Tyrosine Kinase/Adaptors; Chromatin/Epigenetic; JAK/STAT signaling; Stem Cells	JAK inhibitor; Tyrosine Kinases inhibitor	JAK2; JAK1; Tyk2
261	1.11876	1.09019	1.10447	1.07985	0.960486	1.02017	T1506	Vidarabine	5536-17-4	PLATE 001	N	5	n1(c2c(nc1)c(ncn2)N)[C@@H]1O[C@@H]([C@H]([C@@H]1O)O)CO	C10H13N5O4	267.24	Vidarabine is a nucleoside antibiotic isolated from Streptomyces antibioticus. It has some antineoplastic properties and has broad spectrum activity against DNA viruses in cell cultures and significant antiviral activity against infections caused by a variety of viruses such as the herpes viruses, the VACCINIA VIRUS and varicella zoster virus.	DNA Damage/DNA Repair; Tyrosine Kinase/Adaptors	DNA/RNA Synthesis inhibitor; Tyrosine Kinases	DNA polymerase; DNA polymerase; Tyrosine Kinases
262	0.337364	0.553391	0.445378	0.755956	0.703647	0.729802	T6106	Selinexor	1393477-72-9	PLATE 001	N	6	c1cnc(cn1)NNC(=O)/C=C\n1cnc(n1)c1cc(cc(c1)C(F)(F)F)C(F)(F)F	C17H11F6N7O	443.31	Selinexor is an orally available, small molecule inhibitor of CRM1 (chromosome region maintenance 1 protein, exportin 1 or XPO1), with potential antineoplastic activity.	Membrane Transporter/Ion Channel	CRM1 inhibitor	CRM1
263	1.1107	1.23377	1.17223	1.14617	1.07827	1.11222	T1507	Streptozocin	18883-66-4	PLATE 001	N	7	[C@H]1([C@H]([C@@H]([C@H](O[C@@H]1O)CO)O)O)NC(=O)N(N=O)C	C8H15N3O7	265.22	Streptozotocin is an antibiotic that is produced by Stretomyces achromogenes. It is used as an antineoplastic agent and to induce diabetes in experimental animals.	DNA Damage/DNA Repair	DNA Alkylation inducer	DNA alkylator
264	1.04	1.35209	1.19605	1.1217	0.959726	1.04071	T6020	Pacritinib	937272-79-2	PLATE 001	N	8	C1CCN(C1)CCOc1c2COC/C=C/COCc3cccc(c3)c3nc(ncc3)Nc(c2)cc1	C28H32N4O3	472.58	Pacritinib (SB1518) is an effective and specific inhibitor of JAK2 and FLT3 (IC50: 23/22 nM, in cell-free assays).	Angiogenesis; Tyrosine Kinase/Adaptors; Chromatin/Epigenetic; Tyrosine Kinase/Adaptors; JAK/STAT signaling; Stem Cells	FLT inhibitor; JAK inhibitor; Tyrosine Kinases inhibitor	FLT3; FLT3 (D835Y); JAK2; JAK2 (V617F); Tyk2; JAK3
265	2.36651	1.68182	2.02416	0.908564	0.905015	0.90679	T1508	Decitabine	2353-33-5	PLATE 001	N	9	n1(c(=O)nc(N)nc1)[C@@H]1O[C@@H]([C@H](C1)O)CO	C8H12N4O4	228.21	Decitabine is a DNA methyltransferase inhibitor that incorporates into DNA resulting in hypomethylation of DNA and intra-S-phase arrest of DNA replication.	Chromatin/Epigenetic	DNA Methyltransferase	DNA methyltransferase (DNMT)
266	1.11008	1.11616	1.11312	1.06117	0.883739	0.972455	T6289	Dovitinib	405169-16-6	PLATE 001	N	10	CN1CCN(CC1)c1ccc2nc([nH]c2c1)-c1c(N)c2c(F)cccc2[nH]c1=O	C21H21FN6O	392.43	Dovitinib (TKI258, CHIR258) is a multitargeted RTK inhibitor, mostly for class III (FLT3/c-Kit, IC50: 1/2 nM), also effective to class IV (FGFR1/3) and class V (VEGFR1-4) RTKs (IC50: 8-13 nM), less potent to EGFR, InsR, EphA2, c-Met, IGF-1R, Tie2, and HER2.	Angiogenesis; Tyrosine Kinase/Adaptors	c-Kit inhibitor; FGFR inhibitor; FLT inhibitor; VEGFR inhibitor	c-Kit; FGFR1; FGFR3; FLT3; VEGFR3/FLT4
267	0.858295	1.06349	0.960893	0.919511	0.820669	0.87009	T2220	2-Methoxyestradiol	362-07-2	PLATE 001	N	11	c1c(c(cc2CC[C@H]3[C@@H]4CC[C@@H]([C@]4(CC[C@@H]3c12)C)O)O)OC	C19H26O3	302.41	2-Methoxyestradiol is an orally bioavailable estradiol metabolite with potential antineoplastic activity. 2-Methoxyestradiol inhibits angiogenesis by reducing endothelial cell proliferation and inducing endothelial cell apoptosis. This agent also inhibits tumor cell growth by binding to tubulin, resulting in antimitotic activity, and by inducing caspase activation, resulting in cell cycle arrest …	Angiogenesis; Cytoskeletal Signaling; Chromatin/Epigenetic	HIF inhibitor; Microtubule Associated inhibitor	HIF-1α; HIF-2α; Microtubule depolymerization
268	0.976744	1.02309	0.999916	1.08628	0.981003	1.03364	T6632	Raltitrexed	112887-68-0	PLATE 001	N	12	CN(Cc1cc2c(cc1)nc(C)[nH]c2=O)c1ccc(s1)C(=O)N[C@@H](CCC(=O)O)C(=O)O	C21H22N4O6S	458.49	Raltitrexed（IC50 of 9 nM）, a thymidylate synthase inhibitor, is used for the inhibition of L1210 cell growth.	DNA Damage/DNA Repair	DNA/RNA Synthesis inhibitor	Thymidylate synthase
269	1.67752	1.25108	1.4643	1.04701	0.991641	1.01932	T0093L	Sorafenib	284461-73-0	PLATE 001	N	13	CNC(=O)c1nccc(Oc2ccc(NC(=O)Nc3cc(c(Cl)cc3)C(F)(F)F)cc2)c1	C21H16ClF3N4O3	464.83	Sorafenib is a potent multikinase inhibitor (IC50s: 6/20/22 nM for Raf-1/VEGFR-4/B-Raf).	Angiogenesis; MAPK; Tyrosine Kinase/Adaptors	c-Kit; FLT; PDGFR; Raf; VEGFR	c-Kit; FLT3; mPDGFRβ; PDGFRβ; B-Raf; B-Raf (V599E); Raf-1; VEGFR2/Flk2
270	1.04434	1.06421	1.05428	0.915647	0.843465	0.879556	T4281	(E/Z)-Endoxifen	110025-28-0	PLATE 001	N	14	CC/C(C1=CC=CC=C1)=C(C2=CC=C(O)C=C2)/C3=CC=C(OCCNC)C=C3	C25H27NO2	373.5	(E/Z)-Endoxifen is an active metabolite of tamoxifen produced by the sequential action of cytochrome P450 (CYP) isoforms, including CYP2D6. It is a strong anti-estrogen, as it has an approximately 100-fold greater affinity for estrogen receptors than tamoxifen. As the efficient conversion of tamoxifen to endoxifen depends on CYP2D6, polymorphisms in this CYP isoform can impact the effectiveness o…	Endocrinology/Hormones	Estrogen/progestogen Receptor	ER
271	1.60186	2.02309	1.81247	0.855763	0.890578	0.87317	T2677	Crenolanib	670220-88-9	PLATE 001	N	15	CC1(COC2=CC3=C(C=C2)N(C=N3)C2=NC3=C(C=CC=C3N3CCC(N)CC3)C=C2)COC1	C26H29N5O2	443.54	Crenolanib is an orally bioavailable type III tyrosine kinases inhibitor of PDGFRα/β and FLT3 (IC50s: 11, 3.2, and 4 nM).	Angiogenesis; Tyrosine Kinase/Adaptors	PDGFR; FLT	PDGFRα; PDGFRβ; FLT3
272	1.0245	1.2013	1.1129	1.18609	0.880699	1.0334	T4368	Miriplatin	141977-79-9	PLATE 001	N	16	[Pt+2].O=C([O-])CCCCCCCCCCCCC.N[C@@H]1CCCC[C@H]1N.[O-]C(=O)CCCCCCCCCCCCC	C34H68N2O4Pt	764.02	Miriplatin (SM-11355) is a platinum complex used in TACE that has promise for the therapy of hepatocellular carcinoma (HCC).	DNA Damage/DNA Repair	DNA Alkylation	DNA Alkylator/Crosslinker
273	0.995349	1.00361	0.999478	0.757888	0.719605	0.738746	T2586	Cabozantinib	849217-68-1	PLATE 001	N	17	O=C(C1(CC1)C(=O)Nc1ccc(F)cc1)Nc1ccc(cc1)Oc1c2cc(OC)c(OC)cc2ncc1	C28H24FN3O5	501.5	Cabozantinib (XL184) is a potent pan-tyrosine kinases inhibitor that inhibits VEGFR2, c-Met, Kit, Axl, and Flt3 (IC50s: 0.035, 1.3, 4.6, 7 and 11.3 nM).	Angiogenesis; Tyrosine Kinase/Adaptors	c-Kit; c-Met/HGFR; TAM Receptor; VEGFR	c-Kit; c-Met; VEGFR2/KDR; FLT4; Axl
274	1.06791	0.908369	0.988138	0.44237	0.674012	0.558191	T6101	Entospletinib	1229208-44-9	PLATE 001	N	18	C1CN(CCO1)c1ccc(Nc2nc(cn3ccnc23)c2ccc3cn[nH]c3c2)cc1	C23H21N7O	411.47	Entospletinib （IC50= 7.7 nM）is a specific Syk inhibitor, which is orally bioavailable.	Angiogenesis	Syk	Syk
275	1.15349	1.1075	1.1305	1.16871	1.0152	1.09195	T2456	Tivozanib	475108-18-0	PLATE 001	N	19	COc1cc2nccc(Oc3cc(Cl)c(NC(=O)Nc4noc(C)c4)cc3)c2cc1OC	C22H19ClN4O5	454.86	Tivozanib is an orally bioavailable inhibitor of vascular endothelial growth factor receptors (VEGFRs) 1, 2 and 3 with potential antiangiogenic and antineoplastic activities.	Angiogenesis; Tyrosine Kinase/Adaptors	Ephrin Receptor inhibitor; PDGFR inhibitor; VEGFR inhibitor	EphB2; PDGFRα; VEGFR1; VEGFR2; VEGFR3
276	1.10574	1.10029	1.10301	1.28268	1.23252	1.2576	T6200	Ledipasvir	1256388-51-8	PLATE 001	N	20	O=C(OC)N[C@H](C(=O)N1[C@H](c2ncc(c3cc4C(F)(F)c5c(ccc(c6ccc7nc([C@H]8N(C(=O)[C@@H](NC(=O)OC)C(C)C)[C@@H]9CC[C@H]8C9)[nH]c7c6)c5)c4cc3)[nH]2)CC2(C1)CC2)C(C)C	C49H54F2N8O6	889.02	Ledipasvir is a Hepatitis C Virus NS5A Inhibitor. The mechanism of action of ledipasvir is as a P-Glycoprotein Inhibitor, and Breast Cancer Resistance Protein Inhibitor.	Microbiology&Virology; Proteases/Proteasome	HCV Protease inhibitor	GT1a; GT1b
277	1.16961	1.34921	1.25941	0.661945	0.727964	0.694954	T6588	Mitoxantrone	65271-80-9	PLATE 001	N	21	OCCNCCNc1ccc(NCCNCCO)c2c1C(=O)c1c(O)ccc(O)c1C2=O	C22H28N4O6	444.48	Mitoxantrone is an anthracenedione antibiotic with antineoplastic activity. Mitoxantrone intercalates into and crosslinks DNA, thereby disrupting DNA and RNA replication. This agent also binds to topoisomerase II, resulting in DNA strand breaks and inhibition of DNA repair. Mitoxantrone is less cardiotoxic compared to doxorubicin.	DNA Damage/DNA Repair	Topoisomerase inhibitor	Topo II
278	1.27318	1.07648	1.17483	0.869285	0.879179	0.874232	T1339	Mylosar	320-67-2	PLATE 001	O	3	[C@@H]1(n2c(=O)nc(nc2)N)O[C@@H]([C@H]([C@H]1O)O)CO	C8H12N4O5	244.2	Azacitidine, a pyrimidine nucleoside analogue of cytidine, blocks DNA methylation with antineoplastic activity.	Chromatin/Epigenetic	DNA Methyltransferase inhibitor	DNA methyltransferase (DNMT)
279	1.02202	0.968975	0.995495	0.960077	1.03267	0.996376	T1642	Lenalidomide	191732-72-6	PLATE 001	O	4	Nc1cccc2c1CN(C1CCC(=O)NC1=O)C2=O	C13H13N3O3	259.26	Lenalidomide is a potent inhibitor of TNF-α that, at 10 μM, alters gene expression and cell viability in a range of cancer cell lines.	Apoptosis	TNF	TNF-α
280	0.752868	0.718615	0.735741	0.943979	0.929331	0.936655	T2201	6-Mercaptopurine monohydrate	6112-76-1	PLATE 001	O	5	c1nc2c([nH]1)c(=S)nc[nH]2.O	C5H6N4OS	170.19	6-Mercaptopurine anhydrous is a Nucleoside Metabolic Inhibitor. It interferes with nucleic acid synthesis by inhibiting purine metabolism and is used, usually in combination with other drugs, in the treatment of or in remission maintenance programs for leukemia.	DNA Damage/DNA Repair; Others	DNA/RNA Synthesis inhibitor; Others inhibitor	DNA synthesis; PRPP Amidotransferase
281	0.846512	0.901154	0.873833	0.934965	0.93769	0.936327	T1659	Melatonine	73-31-4	PLATE 001	O	6	c12c([nH]cc1CCNC(=O)C)ccc(c2)OC	C13H16N2O2	232.28	Melatonin is a biogenic amine that is found in animals and plants. In mammals, melatonin is produced by the PINEAL GLAND. Its secretion increases in darkness and decreases during exposure to light. Melatonin is implicated in the regulation of SLEEP, mood, and REPRODUCTION. Melatonin is also an effective antioxidant.	Endocrinology/Hormones; GPCR/G Protein; Metabolism; Neuroscience	CaMK agonist; Estrogen/progestogen Receptor antagonist; Melatonin Receptor agonist; MPO inhibitor; ROR agonist	CAM; ER; melatonin receptor; MPO; RORβ
282	0.317519	0.37518	0.34635	0.733419	0.801672	0.767545	T1174	Topotecan hydrochloride	119413-54-6	PLATE 001	O	7	Cl.CC[C@@]1(O)C(=O)OCc2c1cc1-c3nc4ccc(O)c(CN(C)C)c4cc3Cn1c2=O	C23H24ClN3O5	457.92	Topotecan hydrochloride is an antineoplastic agent used to treat ovarian cancer.	DNA Damage/DNA Repair	Topoisomerase inhibitor	Topo I (DU-145 Luc cells); Topo I (MCF-7 Luc cells)
283	0.904186	0.973304	0.938745	0.934965	0.961246	0.948105	T1660	Silibinin	22888-70-6	PLATE 001	O	8	[C@@H]1(c2cc(c(cc2)O)OC)[C@H](Oc2c(O1)cc(cc2)[C@H]1Oc2c(C(=O)[C@@H]1O)c(cc(c2)O)O)CO	C25H22O10	482.44	Silibinin is the major active constituent of silymarin, a standardized extract of the milk thistle seeds, containing a mixture of flavonolignans consisting of silibinin, isosilibinin, silicristin, silidianin and others. Silibinin itself is a mixture of two diastereomers, silybin A and silybin B, in approximately equimolar ratio. Both in vitro and animal research suggest that silibinin has hepatop…	Autophagy	Autophagy	Autophagy
284	0.943876	0.842713	0.893294	0.974243	1.04179	1.00802	T1178	Temozolomide	85622-93-1	PLATE 001	O	9	Cn1nnc2c(ncn2c1=O)C(=O)N	C6H6N6O2	194.15	Temozolomide is a DNA alkylating agent interfering with DNA replication.	DNA Damage/DNA Repair	DNA/RNA Synthesis	DNA replication
285	0.346047	0.510823	0.428435	0.569865	0.56459	0.567227	T1668	Vinblastine sulfate	143-67-9	PLATE 001	O	10	CC[C@]1(O)C[C@@](C[N@@](CC2)C1)([H])C[C@](C(OC)=O)(C3=C(OC)C=C(N(C)[C@]4([H])[C@@]56[C@](N7CC6)([H])[C@](C=CC7)(CC)[C@@H](OC(C)=O)[C@]4(O)C(OC)=O)C5=C3)C8=C2C(C=CC=C9)=C9N8.O=S(O)(O)=O	C46H58N4O9·H2SO4	909.06	Vinblastine sulfate can inhibit the formation of microtubule, it also inhibits nAChR(IC50=8.9 uM).	Neuroscience	AChR inhibitor	nAChR
286	1.12806	1.03247	1.08026	0.860914	0.949848	0.905381	T1181	Gefitinib	184475-35-2	PLATE 001	O	11	COc1c(OCCCN2CCOCC2)cc2c(Nc3cc(Cl)c(F)cc3)ncnc2c1	C22H24ClFN4O3	446.91	Gefitinib is an EGFR tyrosine kinase inhibitor and can inhibit Tyr1173, Tyr992, Tyr1173 and Tyr992 (IC50s: 37/37/26/57 nM).	Angiogenesis; JAK/STAT signaling; Tyrosine Kinase/Adaptors	EGFR	Tyr1173 (NR6W cells); Tyr1173 (NR6wtEGFR cells); Tyr992 (NR6W cells); Tyr992 (NR6wtEGFR cells)
287	0.883101	0.965368	0.924234	0.839665	0.987842	0.913754	T2366	Tipiracil hydrochloride	183204-72-0	PLATE 001	O	12	Cl.Clc1c(CN2CCCC2=N)[nH]c(=O)[nH]c1=O	C9H12Cl2N4O2	279.12	Tipiralacil is a thymidine phosphorylase inhibitor (TPI). Tipiracil is one of the active components in TAS-102, which is an anticancer drug candidate currently in clinical trials.	DNA Damage/DNA Repair	Nucleoside Antimetabolite/Analog inhibitor	Nucleoside Antimetabolite/Analog
288	0.837209	0.958874	0.898042	0.960721	0.889058	0.924889	T1185	Rofecoxib	162011-90-7	PLATE 001	O	13	CS(=O)(=O)c1ccc(cc1)C1=C(C(=O)OC1)c1ccccc1	C17H14O4S	314.36	Rofecoxib binds to and inhibits the enzyme cyclooxygenase-2 (COX-2), resulting in an inhibition of the conversion of arachidonic acid to prostaglandins. Rofecoxib is a synthetic, nonsteroidal derivative of phenyl-furanone with anti-inflammatory, antipyretic and analgesic properties and potential antineoplastic properties. COX-related metabolic pathways may represent key regulators of cell prolife…	Immunology/Inflammation; Neuroscience	COX inhibitor	COX-2
289	0.349147	0.461039	0.405093	0.907276	0.93541	0.921343	T2381	Abemaciclib	1231929-97-7	PLATE 001	O	14	CC(n1c2cc(c3nc(Nc4ncc(CN5CCN(CC)CC5)cc4)ncc3F)cc(F)c2nc1C)C	C27H32F2N8	506.59	LY2835219 is an effective and specific CDK4/6 inhibitor (IC50: 2/10 nM).	Cell Cycle/Checkpoint	CDK inhibitor	CDK4; CDK6
290	0.866977	0.938672	0.902825	0.959433	0.957447	0.95844	T1199	Mitotan	53-19-0	PLATE 001	O	15	C(c1c(cccc1)Cl)(c1ccc(cc1)Cl)C(Cl)Cl	C14H10Cl4	320.04	Mitotane is a derivative of the insecticide DICHLORODIPHENYLDICHLOROETHANE that specifically inhibits cells of the adrenal cortex and their production of hormones. It is used to treat adrenocortical tumors and causes CNS damage, but no bone marrow depression.	Neuroscience	AChR	Adrenodoxin
291	0.964341	1.00072	0.982531	0.744366	0.74696	0.745663	T2382	Vemurafenib	918504-65-1	PLATE 001	O	16	CCCS(=O)(=O)Nc1ccc(F)c(C(=O)c2c[nH]c3ncc(cc23)-c2ccc(Cl)cc2)c1F	C23H18ClF2N3O3S	489.92	Vemurafenib (PLX4032) is a novel and potent B-Raf (V600E) inhibitor (IC50: 31 nM).	Angiogenesis; MAPK; Neuroscience; Tyrosine Kinase/Adaptors	ACK; MAPK; Raf; Tyrosine Kinases	ACK1; MAP4K5 (KHS1); B-Raf; B-Raf (V600E); C-Raf; SRMS; FGR
292	0.969302	1.22655	1.09793	0.71217	0.728723	0.720447	T1206	Amsacrine	51264-14-3	PLATE 001	O	17	COc1c(Nc2c3ccccc3nc3ccccc23)ccc(NS(=O)(=O)C)c1	C21H19N3O3S	393.46	Amsacrine (mAMSA) an antineoplastic agent which can intercalate into the DNA of tumor cells. Amsacrine also expresses topoisomerase inhibitor activity, specifically inhibiting topoisomerase II.	DNA Damage/DNA Repair; Membrane transporter/Ion channel	Potassium Channel inhibitor; Topoisomerase inhibitor	Potassium Channel; Topo II
293	1.3476	0.901876	1.12474	0.993561	0.933891	0.963726	T1788	EPZ6438	1403254-99-8	PLATE 001	O	18	CCN(C1CCOCC1)c1cc(cc(c1C)C(=O)NCc1c(cc([nH]c1=O)C)C)c1ccc(cc1)CN1CCOCC1	C34H44N4O4	572.74	Tazemetostat is an orally available, small molecule selective and S-adenosyl methionine (SAM) competitive inhibitor of histone methyltransferase EZH2, with potential antineoplastic activity. Upon oral administration, Tazemetostat selectively inhibits the activity of both wild-type and mutated forms of EZH2. Inhibition of EZH2 specifically prevents the methylation of histone H3 lysine 27 (H3K27).	Chromatin/Epigenetic	Histone Methyltransferase inhibitor	EZH2; EZH2
294	1.22729	1.05844	1.14286	1.07019	0.964286	1.01724	T1599L	Ibandronate sodium	138844-81-2	PLATE 001	O	19	C(CCN(CCCCC)C)(P(=O)(O)O)(P(=O)(O)[O-])O.[Na+]	C9H22NNaO7P2	341.21	Ibandronate Sodium is a synthetic nitrogen-containing bisphosphonate, used for the treatment of osteoporosis.	Microbiology&Virology; Others	HBV inhibitor; Others	HAP; FPS
295	0.909147	0.819625	0.864386	0.795235	0.800152	0.797694	T0876	Clioquinol	130-26-7	PLATE 001	O	20	Oc1c(I)cc(Cl)c2c1nccc2	C9H5ClINO	305.5	Clioquinol is an orally bioavailable, lipophilic, copper-binding, halogenated 8-hydroxyquinoline with antifungal, antiparasitic and potential antitumor activities.	Microbiology&Virology	Antibiotic	Antibiotic
296	0.903566	1.00577	0.954669	0.991629	0.977204	0.984416	T1210	Sodium etidronate	7414-83-7	PLATE 001	O	21	[Na+].OP(=O)(C(P(=O)(O)[O-])(O)C)[O-].[Na+]	C2H6Na2O7P2	249.99	Etidronate Disodium is a synthetic therapeutic diphosphonate analog of endogenous pyrophosphate. As a member of the family of drugs known as bisphosphonates, etidronate disodium differs from endogenous pyrophosphate in its resistance to enzymatic hydrolysis. This agent adsorbs to hydroxyapatite cells and reduces the number of osteoclasts, thereby inhibiting abnormal bone resorption. Etidronate ma…	Proteases/Proteasome	Tyrosinase inhibitor	protein tyrosine phosphatase
297	2.0986	1.8961	1.99735	0.976175	0.93921	0.957692	T1747	Torezolid	856866-72-3	PLATE 001	P	3	c1c(ccc(c1F)c1ccc(nc1)c1nnn(n1)C)N1C[C@@H](OC1=O)CO	C17H15FN6O3	370.34	Tedizolid is an Oxazolidinone Antibacterial. The mechanism of action of tedizolid is as a Breast Cancer Resistance Protein Inhibitor.	Metabolism	MAO inhibitor	MAO-A; MAO-B
298	0.24062	0.23088	0.23575	0.923374	1.02128	0.972325	T6487	Encorafenib	1269440-17-6	PLATE 001	P	4	C[C@@H](CNC1=NC=CC(=N1)C2=CN(N=C2C3=CC(=CC(=C3F)NS(=O)(=O)C)Cl)C(C)C)NC(=O)OC	C22H27ClFN7O4S	540.01	LGX818 is an orally available mutated BRaf V600E inhibitor(IC50=0.3 nM) with potential antineoplastic activity.	MAPK Signaling	Raf inhibitor	B-Raf (V600E)
299	1.59628	1.52525	1.56077	0.75982	0.922492	0.841156	T2509	Tozasertib	639089-54-6	PLATE 001	P	5	CN1CCN(CC1)c1cc(Nc2n[nH]c(C)c2)nc(Sc2ccc(NC(=O)C3CC3)cc2)n1	C23H28N8OS	464.59	MK-0457 is a pan-Aurora kinase inhibitor (Kis: 0.6/18/4.6 nM for Aurora A/Aurora B/Aurora C). It shows selectivity against more than 190 different kinases.	Cell Cycle/Checkpoint; Chromatin/Epigenetic	Aurora Kinase	Aurora A; Aurora B; Aurora C
300	0.28155	0.349928	0.315739	0.588538	0.601824	0.595181	T6864	Ixabepilone	219989-84-1	PLATE 001	P	6	C[C@H]1CCC[C@@]2([C@@H](O2)C[C@H](NC(=O)C[C@@H](C(C(=O)[C@@H]([C@H]1O)C)(C)C)O)/C(=C/C3=CSC(=N3)C)/C)C	C27H42N2O5S	506.7	Ixabepilone is an orally bioavailable microtubule inhibitor. It binds to tubulin and promotes tubulin polymerization and microtubule stabilization, thereby arresting cells in the G2-M phase of the cell cycle and inducing tumor cell apoptosis.	Cytoskeletal Signaling	Microtubule Associated inhibitor	microtubule(tubulin stabilising)
301	0.571783	0.656566	0.614174	0.855119	0.839666	0.847392	T2489	Rocilinostat	1316214-52-4	PLATE 001	P	7	c1ccc(cc1)N(c1ccccc1)c1ncc(cn1)C(=O)NCCCCCCC(=O)NO	C24H27N5O3	433.5	Ricolinostat is an orally bioavailable, specific inhibitor of histone deacetylase 6 (HDAC6) with potential antineoplastic activity.	Chromatin/Epigenetic; DNA Damage/DNA Repair; NF-Κb	HDAC inhibitor	HDAC1; HDAC2; HDAC3; HDAC6; HDAC8
302	0.660465	0.580808	0.620637	0.946555	0.987082	0.966819	T4374	Edoxudine	15176-29-1	PLATE 001	P	8	CCc1cn([C@H]2C[C@H](O)[C@@H](CO)O2)c(=O)[nH]c1=O	C11H16N2O5	256.26	Edoxudine, an antiviral drug, is an analogue of thymidine and shows effectiveness against the herpes simplex virus. Edoxudine is used as a 5-fluorouracil (FU) modulator. Edoxudine may be used to enhance the therapeutic index of 5-FU by reducing the catabolism, prolonging the plasma and intratumoral concentrations of 5-FU, and offering protection to normal organs by increasing the endogenous uridi…	Immunology/Inflammation	Antiviral inhibitor	Antiviral
303	0.803721	0.630592	0.717156	0.635544	0.955167	0.795356	T2569	Chlorotrianisene	569-57-3	PLATE 001	P	9	COc1ccc(cc1)C(=C(c1ccc(OC)cc1)c1ccc(OC)cc1)Cl	C23H21ClO3	380.86	Chlorotrianisene is an orally bioavailable, highly lipophilic, synthetic triphenylethylene (TPE) derivative and selective estrogen receptor modulator (SERM), with predominantly estrogenic but also antiestrogenic activities.	Endocrinology/Hormones	Estrogen/progestogen Receptor agonist	ER
304	0.72	0.645743	0.682872	0.828719	0.930091	0.879405	T5018	Leuprorelin Acetate	53714-56-0	PLATE 001	P	10	CCNC(=O)[C@@H]1CCCN1C(=O)[C@H](CCCN=C(N)N)NC(=O)[C@H](CC(C)C)NC(=O)[C@@H](CC(C)C)NC(=O)[C@H](CC2=CC=C(C=C2)O)NC(=O)[C@H](CO)NC(=O)[C@H](CC3=CNC4=CC=CC=C43)NC(=O)[C@H](CC5=CN=CN5)NC(=O)[C@@H]6CCC(=O)N6	C59H84N16O12	1209.4	Leuprolide is an agonist at pituitary GnRH receptors.GnRH receptor Leuprorelin is a gonadotrophin-releasing hormone (GnRH) analogue used to treat a wide range of sex hormone-related disorders including advanced prostatic cancer, endometriosis and precocious puberty. Leuprorelin acts primarily on the anterior pituitary, inducing a transient early rise in gonadotrophin release. With continued use, …	GPCR/G Protein	GNRH Receptor	GNRHR
305	0.891783	0.678932	0.785358	0.939472	0.981763	0.960617	T2590	Vismodegib	879085-55-9	PLATE 001	P	11	CS(=O)(=O)c1cc(c(cc1)C(=O)Nc1cc(c(cc1)Cl)c1ccccn1)Cl	C19H14Cl2N2O3S	421.3	Vismodegib is a hedgehog pathway inhibitor (IC50: 3 nM). It also inhibits P-gp (IC50: 3.0 μM), ABCG2 (IC50: 1.4 μM).	GPCR/G Protein; Stem Cells	Hedgehog/Smoothened	Hedgehog
306	0.796899	0.620491	0.708695	0.867354	0.93617	0.901762	T4570	Pipobroman	54-91-1	PLATE 001	P	12	BrCCC(=O)N1CCN(CC1)C(=O)CCBr	C10H16Br2N2O2	356.06	Pipobroman is an anti-cancer drug that probably acts as an alkylating agent. Pipobroman has well documented clinical activity in polycythemia vera (PV) and essential thrombocythemia (ET). Pipobroman allows, within 3 months, to attain a response in more than 90% of patients, without clinically relevant toxicities. The 10-years risk of thrombosis of patients treated with Pipobroman is about 15%, Th…	Others	Others	Others
307	1.16279	0.577201	0.869996	0.855119	0.927052	0.891085	T2500	Cediranib	288383-20-0	PLATE 001	P	13	Cc1cc2c([nH]1)ccc(c2F)Oc1ncnc2cc(c(cc12)OC)OCCCN1CCCC1	C25H27FN4O3	450.51	Cediranib (AZD2171) is a highly potent (IC50 < 1 nmol/L) ATP-competitive inhibitor of recombinant KDR tyrosine kinase in vitro, also inhibits Flt1/4 (IC50: 5 nM/≤3 nM), similar activity against PDGFRβ and c-Kit, selective more for VEGFR than PDGFR-α (36-fold), CSF-1R (110-fold), and Flt3 (1000-fold) in HUVEC cells.	Angiogenesis; Tyrosine Kinase/Adaptors	c-Kit inhibitor; PDGFR inhibitor; VEGFR inhibitor	c-Kit; PDGFRβ; VEGFR1/FLT1; VEGFR2/KDR; VEGFR3/FLT4
308	0.812403	0.747475	0.779939	0.853831	0.730243	0.792037	T1792	Regorafenib	755037-03-7	PLATE 001	P	14	CNC(=O)c1nccc(c1)Oc1cc(c(NC(=O)Nc2cc(c(cc2)Cl)C(F)(F)F)cc1)F	C21H15ClF4N4O3	482.82	Regorafenib (BAY 73-4506) is a multi-targeted receptor tyrosine kinase inhibitor (IC50s: 1.5/2.5/4.2/7/13/22 nM for RET/C-RAF/VEGFR2/c-Kit/VEGFR1/PDGFRβ).	Angiogenesis; Apoptosis; MAPK; Tyrosine Kinase/Adaptors	c-Kit; c-RET; Raf; VEGFR	Kit; RET; Raf-1; VEGFR1; VEGFR2
309	0.185426	0.204185	0.194806	1.01803	0.849544	0.933787	T2508	Binimetinib	606143-89-9	PLATE 001	P	15	Cn1cnc2c1cc(c(c2F)Nc1c(cc(cc1)Br)F)C(=O)NOCCO	C17H15BrF2N4O3	441.23	Binimetinib (MEK162, ARRY-162, ARRY-438162) is an orally available inhibitor of MEK1/2 (IC50: 12 nM) in a cell-free assay.	MAPK	MEK inhibitor	MEK
310	0.465736	0.518759	0.492248	1.06117	1.03191	1.04654	T1835	Ibrutinib	936563-96-1	PLATE 001	P	16	C(=O)(C=C)N1C[C@@H](CCC1)n1c2ncnc(c2c(n1)c1ccc(cc1)Oc1ccccc1)N	C25H24N6O2	440.5	Ibrutinib is an irreversible inhibitor of BTK (IC50: 0.5 nM) that selectively blocks B cell activation.	Angiogenesis; Tyrosine Kinase/Adaptors	BTK; Src; Tyrosine Kinases	BLK; Bmx; BTK; FGR; CSK
311	1.09023	0.810245	0.950239	0.675467	0.744681	0.710074	T2369	Rociletinib	1374640-70-6	PLATE 001	P	17	COc1c(Nc2ncc(c(Nc3cc(NC(=O)C=C)ccc3)n2)C(F)(F)F)ccc(c1)N1CCN(CC1)C(=O)C	C27H28F3N7O3	555.55	Rociletinib is an orally available small molecule, irreversible inhibitor of epidermal growth factor receptor (EGFR) with potential antineoplastic activity.	Angiogenesis; JAK/STAT signaling; Tyrosine Kinase/Adaptors	EGFR inhibitor	EGFR (L858R/T790M); EGFR (wt)
312	0.926512	0.611833	0.769172	1.01803	0.885258	0.951644	T6388	Amprenavir	161814-49-9	PLATE 001	P	18	c1(N)ccc(S(=O)(=O)N(C[C@H]([C@@H](NC(=O)O[C@@H]2COCC2)Cc2ccccc2)O)CC(C)C)cc1	C25H35N3O6S	505.63	Amprenavir is a synthetic derivative of hydroxyethylamine sulfonamide that selectively binds to and inhibits human immunodeficiency virus (HIV) protease.	Microbiology&Virology; Proteases/Proteasome	HIV Protease inhibitor	HIV protease
313	0.808062	0.667388	0.737725	0.93754	0.893617	0.915579	T1633	Beta-Carotene	7235-40-7	PLATE 001	P	19	C1(=C(CCCC1(C)C)C)/C=C/C(=C/C=C/C(=C/C=C/C=C(/C=C/C=C(/C=C/C1=C(CCCC1(C)C)C)\C)\C)/C)/C	C40H56	536.87	Beta-Carotene is a naturally-occurring retinol (vitamin A) precursor obtained from certain fruits and vegetables with potential antineoplastic and chemopreventive activities. As an anti-oxidant, beta carotene inhibits free-radical damage to DNA.	Metabolism	Vitamin inhibitor	VA
314	0.754109	0.815296	0.784702	0.904057	0.93921	0.921633	T1378	Tegafur	17902-23-7	PLATE 001	P	20	Fc1cn(C2CCCO2)c(=O)[nH]c1=O	C8H9FN2O3	200.17	Ftorafur is a congener of the antimetabolite fluorouracil with antineoplastic activity. Ftorafur is a prodrug that is gradually converted to fluorouracil in the liver by the cytochrome P-450 enzyme.	DNA Damage/DNA Repair	DNA/RNA Synthesis inhibitor	DNA synthesis
315	0.747287	0.705628	0.726457	0.956214	0.844225	0.900219	T6302	Lonafarnib	193275-84-2	PLATE 001	P	21	NC(=O)N1CCC(CC(=O)N2CCC(CC2)[C@H]2c3ncc(Br)cc3CCc3cc(Cl)cc(Br)c23)CC1	C27H31Br2ClN4O2	638.82	Lonafarnib is an orally bioavailable FPTase inhibitor for H-ras, K-ras-4B, and N-ras (IC50: 1.9/5.2/2.8 nM).	MAPK	Raf inhibitor; Ras inhibitor	K-ras-4B; H-ras; N-ras
