# Supplementary material for: Micrometastasis-derived models enable drug testing for early-stage, high-risk melanoma patients
Source: EMBO Mol Med. 2025 Dec 5;18(1):297–324. doi: 10.1038/s44321-025-00339-8 (PMC12808144; doi:10.1038/s44321-025-00339-8)
Supplement: Supplementary file 7 — Source data Fig. 4 [file 44321_2025_339_MOESM7_ESM.zip]

Archive with 7 entries (3 files):
- Figure 4/
- Figure 4/4A/
- Figure 4/4A/4A.xlsx
- Figure 4/4B/
- Figure 4/4B/4B.xlsx
- Figure 4/4D/
- Figure 4/4D/4D.xlsx
