# Supplementary material for: Micrometastasis-derived models enable drug testing for early-stage, high-risk melanoma patients
Source: EMBO Mol Med. 2025 Dec 5;18(1):297–324. doi: 10.1038/s44321-025-00339-8 (PMC12808144; doi:10.1038/s44321-025-00339-8)
Supplement: Supplementary file 7 — Source data Fig. 4 [file 44321_2025_339_MOESM7_ESM.zip › Figure 4/4A/4A.xlsx]

## Sheet: Tabelle1
Vemurafenib treatment of Mel-DCC CLs
Mel-DCC-02: V600E							Mel-DCC-07: wt						Mel-DCC-13: V600E
concentration (µM)	replicate 1	replicate 2	replicate 3	replicate 4	replicate 5		concentration (µM)	replicate 1	replicate 2	replicate 3	replicate 4		concentration (µM)	replicate 1	replicate 2	replicate 3	replicate 4
0.025	102.363	111.65	97.2294	99.4669	90.4678		0.025	100	91.3451	97.4018	90.0847		0.025	105.723	97.644	103.897	98.1467
0.05	112.108	118.111	99.6963	89.7587	85.8135		0.05	83.056	109.046	99.7551	106.165		0.05	99.0876	97.2976	110.23	93.5925
0.1	106.794	97.3239	92.5578	82.2338	70.936		0.1	107.067	107.718	97.4266	113.466		0.1	96.5432	99.5931	109.663	90.4654
0.2	94.2591	94.272	75.2589	75.3182	50.7786		0.2	83.1735	110.806	97.9165	108.415		0.2	101.635	69.7335	109.255	77.0063
0.5	86.06	83.2631	49.7662	47.683	34.7324		0.5	95.4287	118.195	100.161	107.134		0.5	79.5323	51.7664	83.2513	59.1867
1	77.8876	59.0553	37.3225	38.8667	27.7062		1	92.8054	118.205	110.867	111.18		1	62.401	41.1219	62.3948	47.8973
1.5	69.1694	46.6792	29.4673	30.1317	21.2299		1.5	91.6601	116.281	106.802	111.448		1.5	42.4979	34.5527	49.8342	34.8659
2.5	54.8591	38.4371	22.4861	33.8264	16.909		2.5	96.7796	112.946	99.6838	102.901		2.5	37.1522	28.8871	40.698	28.2776
5			11.5763	20.9194	16.4965		5	80.5012	112.946	107.73	102.901		5	31.448	28.8871	32.5169	28.2776
Binimetinib treatment of Mel-DCC CLs
Mel-DCC-01: Q61K							Mel-DCC-04: Q61R						Mel-DCC-07: T58I
concentration (µM)	replicate 1	replicate 2	replicate 3	replicate 4			concentration (µM)	replicate 1	replicate 2	replicate 3	replicate 4		concentration (µM)	replicate 1	replicate 2	replicate 3	replicate 4	replicate 5	replicate 6
0.001		99.4901	96.9681	98.4952			0.001	101.935	100.445	100	100		0.001	104.287	99.1598	100	91.0644	90.0443	97.1051
0.005		90.2913	91.5482	93.9621			0.005	93.0941	105.779	106.702	99.784		0.005	94.0745	95.0797	98.1992	89.4211	87.9965
0.01		57.7731	57.81	61.8298			0.01	90.515	101.567	103.335	101.27		0.01	84.0383	90.5698	85.5276	89.6382	92.3629	70.4591
0.02		42.7922	40.1609	44.0976			0.02	80.9148	100.621	99.1381	95.7014		0.02	76.3754	82.8682	96.3654	87.3655	96.8369
0.05	27.195	21.004	22.822	21.4449			0.05	83.0966	101.466	91.4634	90.9973		0.05	73.9504	70.507	98.5615	79.7538	98.4967
0.1	16.1764	17.4694	16.7037	15.1517			0.1	84.3218	88.0574	83.7445	83.9124		0.1	68.9814	73.1144	90.7873	79.9213	92.4216	59.4396
0.2	7.18067	13.7158	13.3218	11.8091			0.2	83.2518	94.6327	79.0204	83.4274		0.2	67.2958	64.2347	80.2899	77.8005	81.7681
0.5	1.98896	7.99895	8.19009	7.52453			0.5	80.1569	89.0074	74.3294	78.3617		0.5	58.5626	59.4302	68.8701	72.6537	83.2453
1	0.763821	4.35487	4.42736	4.74303			1	83.357	84.3705	69.398	75.28		1	58.7694	56.7938	65.5759	69.6059	77.9952	46.7445
