# Supplementary material for: Micrometastasis-derived models enable drug testing for early-stage, high-risk melanoma patients
Source: EMBO Mol Med. 2025 Dec 5;18(1):297–324. doi: 10.1038/s44321-025-00339-8 (PMC12808144; doi:10.1038/s44321-025-00339-8)
Supplement: Supplementary file 7 — Source data Fig. 4 [file 44321_2025_339_MOESM7_ESM.zip › Figure 4/4B/4B.xlsx]

## Sheet: Tabelle1
Vemurafenib treatment of Mel-DCC-11 (V600E) and Mel-DCC-11-R
Mel-DCC-11:					Mel-DCC-11-R:
concentration (µM)	replicate 1	replicate 2	replicate 3		concentration (µM)	replicate 1	replicate 2	replicate 3	replicate 4	replicate 5
0.025	96.5064	95.8829	95.6627		0.025	108.154	102.684	99.3842	96.699	100.691
0.05	101.385	92.6078	92.1021		0.05	98.1702	111.052	100.798	103.706	106.948
0.1	101.76	79.976	87.582		0.1	101.75	103.165	98.7161	109.063	100.79
0.2	87.8085	66.1967	76.7436		0.2	114.399	102.59	95.0424	90.1154	95.6162
0.5	66.6831	40.0559	69.6792		0.5	103.381	94.1765	95.6327
1	37.7808	26.0769	66.7315		1	114.041	94.1765	82.8822	87.165	86.5902
1.5	25.4762	19.032	53.4629		1.5	115.632	81.9925	79.3519	81.4467	87.1676
2.5	19.2243	13.2284	44.4714		2.5	117.144	74.3815	75.6632	79.3946	80.5007
5	12.0931	13.2284	35.7331		5	122.355	65.7799	63.6361	74.9872	74.7265
