# Supplementary material for: Micrometastasis-derived models enable drug testing for early-stage, high-risk melanoma patients
Source: EMBO Mol Med. 2025 Dec 5;18(1):297–324. doi: 10.1038/s44321-025-00339-8 (PMC12808144; doi:10.1038/s44321-025-00339-8)
Supplement: Supplementary file 8 — Source data Fig. 5 [file 44321_2025_339_MOESM8_ESM.zip]

Archive with 9 entries (4 files):
- Figure 5/
- Figure 5/5A/
- Figure 5/5A/5A.xlsx
- Figure 5/5B/
- Figure 5/5B/5B.xlsx
- Figure 5/5D/
- Figure 5/5D/5D.xlsx
- Figure 5/5E/
- Figure 5/5E/5E.xlsx
