# Supplementary material for: Micrometastasis-derived models enable drug testing for early-stage, high-risk melanoma patients
Source: EMBO Mol Med. 2025 Dec 5;18(1):297–324. doi: 10.1038/s44321-025-00339-8 (PMC12808144; doi:10.1038/s44321-025-00339-8)
Supplement: Supplementary file 8 — Source data Fig. 5 [file 44321_2025_339_MOESM8_ESM.zip › Figure 5/5A/5A.xlsx]

## Sheet: Tabelle1
Flow cytometric analysis of immune cells in DCC-negative LNs . Relative frequencies of CD4⁺ and CD8⁺ T cells, B cells, and NK cells.
ID	B cells	CD4 T cells	CD8 T cells	NK cells	Rest
LN-01	42.9	49.2	6.55	0.3	1.05
LN-02	22.2	69.7	7.12	0.32	0.68
LN-03	13.5	72.1	12.7	1.09	0.61
