# Supplementary material for: Micrometastasis-derived models enable drug testing for early-stage, high-risk melanoma patients
Source: EMBO Mol Med. 2025 Dec 5;18(1):297–324. doi: 10.1038/s44321-025-00339-8 (PMC12808144; doi:10.1038/s44321-025-00339-8)
Supplement: Supplementary file 8 — Source data Fig. 5 [file 44321_2025_339_MOESM8_ESM.zip › Figure 5/5B/5B.xlsx]

## Sheet: Tabelle1
Flow cytometric assessment of CD8+ T cell subtypes in LN-01, -02 and -03. Relative T-cell subset frequencies across donors.
ID	CM	EM	TEMRA	Naive
LN-01	52.9	16.2	1.96	28.9
LN-02	29.4	5.85	1.63	63.1
LN-03	40.8	4.26	1.69	53.3
