# Supplementary material for: Micrometastasis-derived models enable drug testing for early-stage, high-risk melanoma patients
Source: EMBO Mol Med. 2025 Dec 5;18(1):297–324. doi: 10.1038/s44321-025-00339-8 (PMC12808144; doi:10.1038/s44321-025-00339-8)
Supplement: Supplementary file 8 — Source data Fig. 5 [file 44321_2025_339_MOESM8_ESM.zip › Figure 5/5D/5D.xlsx]

## Sheet: Tabelle1
Flow cytometric analysis of the relative frequencies of CD25+, Ki-67+, TIM-3+, and PD-1+ CD8+ T cells in LN-01, -02, and -03 at baseline (immediately after thawing) and after 7 days of culture under different conditions.
% CD25+ of CD8+ cells
ID	Baseline	Resting +IL-2	CD3/CD28 +IL-2	+IL-2	Resting -IL-2	CD3/CD28 -IL-2	-IL-2
LN-01	0.35	9.82	99.4	41.4	7.74	99.6	0.8
LN-02	0.78	7.96	98.8	62.7	1.37	99.5	7.61
LN-03	0.47	8.91	99.3	57	0.96	99.5	8.39
% Ki-67+ of CD8+ cells
ID	Baseline	Resting +IL-2	CD3/CD28 +IL-2	+IL-2	Resting -IL-2	CD3/CD28 -IL-2	-IL-2
LN-01	0.31	9.17	23.1	12.1	3.76	23.6	0.2
LN-02	0.67	8.05	27.3	15.7	1.65	25.3	4.1
LN-03	0.16	5.99	25.5	11.2	0.39	19.8	1.67
% TIM-3+ of CD8+ cells
ID	Baseline	Resting +IL-2	CD3/CD28 +IL-2	+IL-2	Resting -IL-2	CD3/CD28 -IL-2	-IL-2
LN-01	0.75	10	96.1	28.1	5.31	94.8	0.8
LN-02	1.19	11.6	98.3	46.6	2.19	98.1	9.95
LN-03	0.52	11.3	96.9	42.1	0.83	97.6	6.69
% PD-1+ of CD8+ cells
ID	Baseline	Resting +IL-2	CD3/CD28 +IL-2	+IL-2	Resting -IL-2	CD3/CD28 -IL-2	-IL-2
LN-01	33.6	29.4	86.6	54.2	26.8	89.7	28.2
LN-02	10.2	18.4	62.6	55.1	5.21	61.9	15
LN-03	13	18.8	77	57.4	8.47	83.2	17.7
