# Supplementary material for: Micrometastasis-derived models enable drug testing for early-stage, high-risk melanoma patients
Source: EMBO Mol Med. 2025 Dec 5;18(1):297–324. doi: 10.1038/s44321-025-00339-8 (PMC12808144; doi:10.1038/s44321-025-00339-8)
Supplement: Supplementary file 8 — Source data Fig. 5 [file 44321_2025_339_MOESM8_ESM.zip › Figure 5/5E/5E.xlsx]

## Sheet: Tabelle1
Flow cytometric analysis of LN-01, -02, -03 cultured under different conditions.
% CD25+ of CD8+ cells
ID	Resting +IL-2	+IL-2 +ISO	+IL-2 +Pembro	+IL2 +Ipi+Nivo
LN-01	29.2	41.7	39.5	33.4
LN-02	49.7	37.7	41.6	33.7
LN-03	23.4	28.7	34.8	33
% Ki-67+ of CD8+
ID	Resting +IL-2	+IL-2 +ISO	+IL-2 +Pembro	+IL-2 +Ipi+Nivo
LN-01	20.7	2.62	2.54	4.43
LN-02	28.1	0.74	0.93	5.07
LN-03	15	1.44	2.36	11.1
% TIM-3+ of CD8+ cells
ID	Resting +IL-2	+IL-2 +ISO	+IL-2 +Pembro	+IL-2 +Ipi+Nivo
LN-01	15	4.31	3.65	6.59
LN-02	36.9	5.83	5.07	7.98
LN-03	2.17	2.73	2.88	8.97
% PD-1+ of CD8+ cells
ID	Resting +IL-2	+IL-2 +ISO	+IL-2 +Pembro	+IL-2 +Ipi+Nivo
LN-01	51.5	49.2	2.28	1.87
LN-02	67.2	42.81	2.03	2.38
LN-03	25.8	33.7	1.44	2.15
