# Supplementary material for: Micrometastasis-derived models enable drug testing for early-stage, high-risk melanoma patients
Source: EMBO Mol Med. 2025 Dec 5;18(1):297–324. doi: 10.1038/s44321-025-00339-8 (PMC12808144; doi:10.1038/s44321-025-00339-8)
Supplement: Supplementary file 9 — Source data Fig. 6 [file 44321_2025_339_MOESM9_ESM.zip]

Archive with 9 entries (4 files):
- Figure 6/
- Figure 6/6A/
- Figure 6/6A/6A.xlsx
- Figure 6/6B/
- Figure 6/6B/6B.xlsx
- Figure 6/6C/
- Figure 6/6C/6C.xlsx
- Figure 6/6E/
- Figure 6/6E/6E.xlsx
