# Supplementary material for: Micrometastasis-derived models enable drug testing for early-stage, high-risk melanoma patients
Source: EMBO Mol Med. 2025 Dec 5;18(1):297–324. doi: 10.1038/s44321-025-00339-8 (PMC12808144; doi:10.1038/s44321-025-00339-8)
Supplement: Supplementary file 9 — Source data Fig. 6 [file 44321_2025_339_MOESM9_ESM.zip › Figure 6/6A/6A.xlsx]

## Sheet: Tabelle1
Correlation of the time needed for PDX generation and time to patient’s disease progression
ID	Time to progression (days)	Time to PDX (days)
Mel-02	183	248
Mel-03	656	314
Mel-05	617	338
Mel-06	1441	276
Mel-09	252	238
Mel-27	241	286
Mel-37	587	88
Mel-38	148	44
Mel-39	131	247
Mel-40	329	92
Mel-42	391	329
Mel-45	673	84
Mel-47	127	91
Mel-48	586	112
Mel-51	559	129
Mel-53	544	83
Mel-57	89	80
