# Supplementary material for: Micrometastasis-derived models enable drug testing for early-stage, high-risk melanoma patients
Source: EMBO Mol Med. 2025 Dec 5;18(1):297–324. doi: 10.1038/s44321-025-00339-8 (PMC12808144; doi:10.1038/s44321-025-00339-8)
Supplement: Supplementary file 9 — Source data Fig. 6 [file 44321_2025_339_MOESM9_ESM.zip › Figure 6/6C/6C.xlsx]

## Sheet: Tabelle1
Time between PDX generation and patient relapse.
ID	Δ PDX to progression/follow up (days)
Mel-39	-116
Mel-02	-65
Mel-27	-45
Mel-57	9
Mel-09	14
Mel-47	36
Mel-42	62
Mel-38	104
Mel-40	237
Mel-05	279
Mel-03	342
Mel-51	430
Mel-53	461
Mel-48	475
Mel-37	499
Mel-45	589
Mel-06	1165
