# Supplementary material for: Micrometastasis-derived models enable drug testing for early-stage, high-risk melanoma patients
Source: EMBO Mol Med. 2025 Dec 5;18(1):297–324. doi: 10.1038/s44321-025-00339-8 (PMC12808144; doi:10.1038/s44321-025-00339-8)
Supplement: Supplementary file 9 — Source data Fig. 6 [file 44321_2025_339_MOESM9_ESM.zip › Figure 6/6E/6E.xlsx]

## Sheet: Tabelle1
Survival analysis among different metabolic subgroups (1= dead; 0= alive)
PFS (Months)	DCCD = 0, n = 238	DCCD = 0<x<100, n = 112	DCCD = x>/=100, n = 28
24	1
8	1
139	0
120	0
30	1
0	0
39	1
62	0
7	1
59	0
22	0
14	0
0	0
152	0
7	1
140	0
140	0
153	0
153	0
140	0
140	0
139	0
139	0
138	0
137	0
135	0
147	0
130	1
147	0
147	0
144	0
94	1
133	0
133	0
133	0
116	1
132	0
28	1
131	0
130	0
130	0
140	0
104	1
128	0
85	1
128	0
137	0
126	0
22	1
125	0
49	1
111	1
77	0
135	0
121	1
126	0
115	0
126	0
113	0
32	1
122	0
124	0
92	1
109	0
106	0
105	0
105	0
6	1
10	1
106	1
58	1
102	0
114	0
28	1
113	0
112	0
96	0
106	0
95	0
94	0
94	0
92	0
92	1
102	0
100	0
100	0
100	0
25	1
99	0
98	0
99	0
9	1
97	0
97	0
96	0
96	0
96	0
89	0
88	0
87	0
86	0
86	0
85	0
85	0
85	0
84	0
84	0
84	0
84	0
71	0
83	0
84	0
83	0
83	0
82	0
82	0
82	0
81	0
81	0
80	0
57	1
79	0
79	0
78	0
43	1
78	0
78	0
63	1
17	1
77	0
75	0
76	0
6	0
47	1
66	1
74	0
74	0
73	0
73	0
74	0
73	0
73	0
72	0
29	1
72	0
72	0
72	0
71	0
28	1
70	0
70	0
69	0
69	0
55	0
67	0
67	0
67	0
5	1
10	1
65	0
66	0
65	0
61	1
65	0
64	0
65	0
64	0
64	0
63	0
63	0
63	0
58	0
63	0
62	0
62	0
62	0
62	0
61	0
61	0
60	0
60	0
59	0
58	0
55	0
57	0
57	0
55	0
55	0
55	0
55	0
54	0
54	0
54	0
53	0
53	0
51	0
51	0
10	1
51	0
50	0
23	1
50	0
50	0
50	0
49	0
50	0
49	0
48	0
48	0
48	0
48	0
6	1
45	0
59	0
88	1
4	1
13	1
25	1
73	0
83	0
37	1
76	0
76	0
78	0
115	1
7	1
94	0
47	0
24	1
52	1
15	1
132	0
7	1
17	1
38	1
31	1
136	0
34	1
55		0
16		1
60		0
83		0
79		0
62		0
74		0
73		0
72		0
71		0
71		0
70		0
70		0
69		0
67		0
31		1
67		0
66		0
65		0
64		0
61		0
61		0
57		0
54		0
54		0
53		0
51		0
48		0
47		0
46		0
6		1
71		0
80		0
98		0
19		1
11		1
56		0
154		0
147		0
134		0
110		1
142		0
126		0
136		0
117		0
121		0
106		0
114		0
75		0
71		0
70		0
48		0
0		1
37		1
57		0
68		0
67		0
11		1
62		0
62		0
57		0
54		0
53		0
50		0
20		1
28		1
58		0
18		1
146		0
34		1
141		0
105		1
126		0
63		0
55		0
139		0
10		1
59		0
150		0
58		1
51		0
12		1
11		1
79		0
54		0
7		1
19		1
139		0
144		0
69		0
51		1
7		1
71		0
47		1
142		0
2		1
50		1
138		0
16		1
53		0
133		0
48		0
16		1
33		1
50		0
60		0
47		0
13		1
82		0
77		0
5		1
4		1
22		1
66		1
128			0
4			1
46			1
75			0
16			1
10			1
21			1
18			1
17			1
143			0
148			0
43			1
21			1
119			1
5			1
16			1
109			0
5			1
20			1
46			1
25			1
8			1
2			1
10			1
9			1
19			1
138			0
8			1
